# Supplementary material for: CEBPD is a master transcriptional factor for hypoxia regulated proteins in glioblastoma and augments hypoxia induced invasion through extracellular matrix-integrin mediated EGFR/PI3K pathway
Source: Cell Death Dis. 2023 Apr 14;14(4):269. doi: 10.1038/s41419-023-05788-y (PMC10104878; doi:10.1038/s41419-023-05788-y)
Supplement: Supplementary file 2 — Supplementary Table S1 [file 41419_2023_5788_MOESM2_ESM.txt]

GeneName	Folds (hypo/Norm)	pValue
FTH1	1.559701493	0.001507695
IGFBP3	1.473451327	0.003194956
LOX	1.463450292	0.001963461
ERRFI1	1.462597247	0.004172696
UBAC2	1.417551705	0.01127746
FTL	1.409009009	0.005366602
INSIG2	1.39329092	0.009923827
NDRG1	1.368101545	0.00108838
CPA4	1.361720808	0.002652244
GLG1	1.335132218	0.000209974
F3	1.328774617	0.023376
CA9	1.324043716	0.000355279
NRN1	1.321505376	0.021919581
TSPAN13	1.32147651	0.001170357
RNF5	1.311549296	0.015601182
SLC2A1	1.309352518	0.025213656
COL2A1	1.300879397	0.02782541
MT3	1.291375291	0.013703485
KAT8	1.280668258	0.034340847
CA12	1.265996827	0.00068307
TIMP3	1.264673311	0.014254871
LOXL2	1.261860465	0.006055556
STC2	1.260487805	0.001413765
HMOX1	1.25868984	0.003381339
FBN1	1.257309942	0.000143449
DPYD	1.255621302	0.004428569
MAPK1IP1L	1.23484365	0.042665965
KRT9	1.23255814	0.001013546
VLDLR	1.226467331	7.77E-05
TAGLN	1.221132412	0.01295438
ANGPTL4	1.220733838	0.036502607
THBS1	1.214024071	0.000221111
CCK	1.212704524	0.026375032
FGF1	1.203203203	0.034001197
HSPA6	1.201342282	0.010189345
SLC16A3	1.200883002	0.023226118
