# Supplementary material for: CEBPD is a master transcriptional factor for hypoxia regulated proteins in glioblastoma and augments hypoxia induced invasion through extracellular matrix-integrin mediated EGFR/PI3K pathway
Source: Cell Death Dis. 2023 Apr 14;14(4):269. doi: 10.1038/s41419-023-05788-y (PMC10104878; doi:10.1038/s41419-023-05788-y)
Supplement: Supplementary file 3 — Supplementary Table S2 [file 41419_2023_5788_MOESM3_ESM.txt]

TF	N of Targets
HNF4A	2331	KCNG1	SLC22A2	FOXE1	NPR1	CYP1A1	HTR3A	DBH	KRT15	FXYD2	LY6G6E	FLJ13224	GCM1	KRT34	HES2	KRT4	POU4F3	OR2C1	OR2H2	INHBE	IRGC	ADRB3	MS4A12	PKP3	TSPAN32	SLC6A2	PRDM9	GRB7	KRTAP5-9	RHAG	CPN1	CA7	CNR2	ALX4	CORIN	PLEKHG6	COL17A1	MSLN	KLK1	TPSD1	HAS1	PRODH2	1-Dec	UPK1A	CEACAM6	NTN2L	BARX2	CRP	CYP7A1
SPDEF	2330	GML	CYP1A1	APOA2	CSHL1	KRT33B	ATP2C2	ETV3	OR2H2	SLC22A13	PIWIL2	ADRB3	PKP3	WIT1	SLC9A5	PRDM9	FAT2	IL17A	MAGEA5	C10orf95	RDH16	TMEM40	C3orf27	CA7	TRIM10	RNF186	TSSK1B	HAS1	PRODH2	RIPK4	TRPV5	LCN1	FGFR4	PPP1R14D	FOXE3	ALOXE3	NPHS2	POU6F2	LAD1	C22orf24	ADAM18	CYP17A1	AGXT	CPNE7	DUSP13	HPN	NAT8	CLDN4	POU1F1
ESRRB	1844	ANKS4B	C20orf32	C3orf30	C6orf21	CDC42BPG	CNR2	CSF2RB	ENTPD8	ETV4	FAM138F	FGF4	FGF6	FOXI1	FUT5	HP	KRT16	KRTAP5-9	MYOG	OR2AG1	OR5M11	PROKR2	SLC12A3	SLC30A2	SLC39A5	SMPDL3B	SOCS1	TRIM66	NAALADL1	HCN4	CST8	SLC17A4	MUC12	PTPRU	TSPAN32	ELA3A	CLEC3A	CHST4	ANGPTL7	GPA33	GLYAT	CCNO	CLEC4M	CDX1	CLDN16	CORIN	SIX2	SLC17A3	CEACAM3
IRF4	1823	FOXP3	TNNT3	NPR1	GFI1	HES2	GRRP1	CD8B	KRTAP2-4	LY9	C20orf59	GFRA4	SELE	CAMP	CACNA1S	PCLKC	PLEKHG6	NOS3	GRAP2	PRSS21	MYH13	IGHD	ESR1	RAPSN	SPTA1	LAMC2	GHRHR	CENTB1	PROZ	GCM2	ABCA4	LECT2	SCN8A	LTA	TNFRSF9	ORM1	TJP3	RHBG	FOLR3	CPA2	SLC22A1	FRMD1	GP5	DMP1	GNAT1	PPEF2	MGC31957	VIL1	GATA3
PITX3	1789	P2RX3	XCR1	CLCA1	CD177	DSC1	TMEM134	ACR	BRDT	BARX1	CD8B	SH3BP1	C4BPA	SLC25A31	SSX2	GRB7	GUCY2D	SSTR3	KERA	MYO3A	CCDC33	DGCR6L	AMN	TPSD1	MPG	GZMM	1-Dec	PROP1	OXT	MAFK	FNDC8	MYH1	CYP7A1	IGLL1	CRYBB3	TULP2	TAS2R13	MSC	GH2	PDPK1	TBX1	MAP3K10	KIR3DL1	PRB3	LHX1	SGCA	BEST2	SARDH	LMX1B
GATA1	1711	TBX10	FOXP3	PDZD3	KRTAP2-4	STAB2	GFRA4	TH	B3GNT3	AMELY	LILRP2	RAPSN	SAG	LCT	NEUROG3	CHAT	KRT35	MUC16	MTNR1B	PAX2	CYP4F2	CRX	SLC5A1	ALOX15	ALS2CR12	ALX1	C10orf47	CALML5	CBX2	CD1B	CDX4	CRYAA	CYP2F1	ELA2	ELF3	EPHA1	FAM104A	FAM83A	FAM83G	FCER2	GATA4	HEMGN	HMGA1	IRF4	KIF12	KLF1	KLK12	KRT13	KRT6A
HOXB1	1607	LY6G6E	PRSS22	CYP17A1	OR1A1	IFNA8	MAPK10	OSGIN1	FGF18	C20orf71	CRP	DNMBP	EDG5	ESRRA	FOXI1	KCNG4	LUZP4	LYPD2	OR4D5	OR52N5	OTX2	PGPEP1	RFPL2	SEBOX	SLC25A2	SLC26A3	TM9SF4	TMEM43	ADAM11	ADAM20	ADM2	ALAS2	ALDOB	ALPP	ALS2CL	AMHR2	ANK1	ANKRD2	ANXA9	AP1M2	APOA1	AQP6	ARHGEF16	ART1	ATXN3L	ATXN8OS	BAIAP3	BLR1	BZRPL1
OVOL1	1574	TBX10	BDKRB1	PDZD3	HTR3A	DBH	KRT15	GJA9	KRT34	RHO	HES2	CLDN14	CCDC21	KRTAP5-9	SCN4A	SPINLW1	DNMT3L	TBX4	CASZ1	C1orf116	AMELY	PRODH2	KRT37	RDH8	CAPN6	CAV3	WNT1	SAG	F13B	TTC22	PROZ	NEUROG3	PIGR	AIM1L	KRTAP1-1	OR1A1	CCKAR	PDHA2	LECT2	KCNK5	GPA33	FGF23	TJP3	ART1	SLC12A3	GPR97	KRT16	ELA3A	KRT35
PAX5	1504	TBX10	OR7A17	LY6G6E	GJA9	SLC14A2	IRGC	SLC6A2	PLUNC	CNR2	SMAD5OS	LPO	1-Dec	LRTM1	WNT1	CHRNA6	MYL4	MYL6	IL22	PDHA2	KRT32	PAX7	ORM1	PTGER1	OVOL1	PKLR	IFNA5	PRDM8	SLC5A5	SLC6A5	RPL3L	INS	CLCN1	HHLA1	LOC55908	NPBWR2	CHRNG	NMUR1	PLA2G2E	A3GALT2	BCL2L12	BRS3	C15orf44	C17orf39	C1orf14	C9orf96	CSF2RB	DEFA5	DEFB125
CDX1	1456	AANAT	ABCD1	ACTL7A	ACVRL1	ADRA1B	AGRP	AIM1L	ALPP	ALX4	AMELX	ANP32D	APAF1	APOA1	APOM	ARL15	ARMC7	ATAD5	BCL2L10	BCL7C	BTC	BTG4	BTN2A3	BZRPL1	C12orf39	C16orf58	C19orf50	C1orf89	C22orf33	C2orf54	C4BPB	C6orf208	C6orf25	C7orf43	CACNA1H	CACNA1S	CBL	CBX8	CCL19	CD1E	CD72	CD80	CDCA4	CEACAM21	CELP	CHRM4	CHRNB3	CHRNB4	CIB2
TP73	1429	FOXE1	CSHL1	GRB7	GP6	FAM120C	FNDC8	SAC3D1	ALOXE3	GLRA1	ELA2A	GH2	LMX1B	DUSP9	FEV	GPR6	FOXH1	TRIM46	TMPRSS6	KRT14	NT5M	CLDN9	REN	GALK1	GPR173	SCAND1	CLDN17	SH2D3A	KLK13	CHRNA4	CELP	AIP	AMN	ANKRD41	ANKRD53	ARL4D	C10orf91	C21orf67	C22orf15	C2orf53	CEL	CILP2	DEDD2	DGKQ	ENTPD8	EPYC	FKSG43	FLJ13137	FLJ25404
RAX	1391	DBH	ACR	SCT	FUT2	NR5A1	IL17A	ALX4	SLC2A4	U2AF2	CYP17A1	PROL1	OR5I1	SHBG	CRHR1	KISS1	TREH	GPX5	LOC541469	HMHB1	FGG	TNNC1	AP1M2	CCBP2	FGF8	FLJ25439	GIPC3	IQCF3	KCNK4	KCNT1	LCN8	MYBPC3	NPHS1	OLAH	PLCH2	PRKACG	PSD	SLC7A4	SSTR4	TCTE1	TEX101	TNNI1	TRPV6	TSPAN16	ABCG4	ACTL8	ADAMTSL2	ADM2	ADRB1
NRL	1371	SLC14A2	OLFM4	OTC	PPP1R13B	MRPL52	THTPA	WDR25	FAU	LIN7B	DCXR	GFRA3	EAPP	VSX1	COX6A1	MLXIP	OR10J1	CIDEC	FXYD3	ACYP2	C1orf64	C21orf77	C6orf1	CHMP4A	DEFB123	ELP4	FAM14B	FXYD7	GHRH	KCNJ11	LCN8	LOC255374	LOC654780	MDP-1	MRPS26	NANOS3	NDUFB7	NDUFC2	NOXO1	PDCD2L	PRDM11	RAPSN	RASGRP1	RDH11	RDH12	SEPW1	SLC27A5	TMEM55B	TXNDC16
RARG	1367	SUHW1	PTPRCAP	PRDM9	DUSP2	MYH14	BET1L	C10orf12	LMO6	INHA	KAZALD1	CHST4	ZBTB7B	TMPRSS6	WNT5B	NFKB2	TRPV4	EVPL	ALDH3B2	TREX2	ADAMTSL5	AGPAT7	ALG12	ATP13A2	BPIL1	C12orf52	CNNM2	DFNB31	FLJ20254	FOXP4	GRK6	JUP	LRRC33	LY6E	MAP4K1	MEF2D	MGC16025	MGC45491	MSC	NOC4L	PNKD	PRTN3	PYGO2	REXO1	RHOF	RNF208	SARDH	1-Sep	ST6GALNAC4
NR6A1	1337	AMHR2	AP1M2	ASB4	BMP15	BTNL3	C1orf116	C1orf183	C6orf105	CASR	CCL22	CCR4	CD209	CD40LG	CD5	CD6	CEACAM1	CER1	CETN1	CHRM5	CLEC4M	CNGB3	CNR2	COL2A1	CYLC1	CYP2A6	DKFZP434O047	EPHA1	FGF5	FOXN1	GABRQ	GABRR2	GFRA4	GH2	GLP1R	GML	GNRHR	GRIN2B	H19	HCRTR1	HPSE2	HPX	HTR1B	HTR3A	HTR3B	IL1RAPL2	IRF4	JAK3	KCNB2
SPIB	1306	PYY	XCR1	CD177	CSHL1	DEFB4	SH3BP1	PTPRCAP	GRB7	DNASE1L3	MUPCDH	HAAO	PITX3	GATA4	GZMM	PROP1	OXT	IGLL1	FAIM3	IGHD	NAT8B	C14orf105	UPK3A	LMX1B	FCN1	P2RX2	ZBTB32	TMPRSS6	SLC22A8	CD79A	UTF1	LMAN1L	ATP1B4	ERAF	CRYBA4	FOXL1	GPR25	GPR173	NCR3	LIME1	CLIC3	ACPT	ADRA1D	AQP2	ARTN	C10orf91	C11orf35	C20orf141	C22orf15
TEF	1301	CPEB3	MAP3K7IP1	SGSM3	CEND1	NR1D1	CBX6	FKBP8	DBP	ZNF365	MAPK3	GAS2L1	NR1D2	MAPK8IP2	MAST3	TSR2	RANGAP1	HLF	KCTD17	CBX7	SYNGR1	PPARA	TRMU	APBB1	C1orf216	CA11	CCDC85B	CHST1	DNAJC6	FAIM2	FAM79A	HISPPD2A	IGSF8	L3MBTL2	NET1	NHP2L1	P11	PER3	PISD	PLEKHB1	PMM1	POLR3H	PSD	SCN2B	SLC8A2	SNPH	SYP	TMEM132D	TOLLIP
NR1I2	1300	F2RL2	PHC3	FGA	PDE11A	C3orf52	INSL4	SSX1	PRLR	SLC17A2	APOF	CCDC83	CEACAM6	CPB2	GIPC2	GRAP2	HORMAD1	INADL	KNG1	LHFPL1	LOC554202	MBL2	OR51B4	PRB1	SLC2A2	SULT2A1	TRPA1	ZNF750	AADAC	ABCG4	ABCG5	ABHD9	ACSM3	ACTL8	ADAM2	ADAM7	ADCY1	ADIPOQ	ADRA2B	ADRB3	AFF2	AHSG	AIRE	ALDH1A2	ALOX12	ALOX12B	ALOX15	ALOXE3	AMBP
TFAP4	1257	GBL	ZNF804A	PYCR1	RBMX	ANP32B	PRR3	EXOSC2	SF3A2	EXOSC5	FAM60A	ACD	FSD1	UBE2I	BOP1	GTF3C5	KLHL23	PQBP1	CCDC101	H1FX	ACSM3	AHSG	ALB	ANP32C	APOH	ATAD4	B3GALT5	C16orf65	C19orf21	C1orf129	C2orf48	C6orf107	C6orf124	CBX2	CCNF	CDK3	CLDN4	DHTKD1	EIF3D	EPB41	FBXO9	FGA	FGF19	FGG	FLJ46111	FOXRED2	FRAT1	GKN2	HAS1
CRX	1257	UTY	FOXP3	TNNT3	RAG1	PSG4	GATA1	XCR1	TSP50	GALR3	TMPRSS3	PGR	HCN4	KRTAP2-4	STAB2	C20orf59	GFRA4	SSX2	CDH17	TH	SILV	TGM3	LIPF	GJA3	APOBEC1	PLEKHG6	CYP11B1	FOXN1	GUCY2C	PRSS21	MYH13	MYH1	MMP20	IGHD	KCNH4	GP2	RBP3	CBLC	SLC6A4	NEUROG3	APOB	ITGB1BP3	SERPINB7	HOXA3	CHAT	CSH2	ATP12A	SCNN1A	PNLIPRP1
LHX5	1248	TNNT3	TFAP2B	HES2	KRT4	ABCC5	SOX1	IRGC	SSX2	MYH13	PRG3	PAX1	IFNW1	FGF21	PBX2	PROZ	HIST1H4G	ITGB1BP3	PRO0132	GHRH	GPR6	RPL3L	C6orf123	MYH2	TEX13B	CLDN9	SLC6A3	AMBP	TCP10	TIMM8B	ITIH1	ADCY1	CACNA1A	CELP	CRYAA	CRYBB3	FUNDC2	LMX1B	PRO1768	SRMS	A4GALT	ABO	ADAM30	ADAMTSL2	ADM2	ADRA2B	AFF3	ALDH3A1	ALDH3B2
RUNX2	1238	ROR2	FMNL1	C1QA	CCIN	TWIST1	LY96	AKR1B10	ARHGAP4	MAP3K8	TLR8	SLAMF8	WAS	LY75	RHBDF2	DENND1C	TGFBR2	MYO1F	ALDH3B1	SLAMF1	CSTA	DSE	CD2	PIK3CD	CHRNA6	CXCR3	VENTX	IL4R	CCL5	IGHM	BATF	DOK3	SLC16A5	CD6	SH2D2A	IL15RA	ADAMTS12	BNC2	CD27	DARC	PSTPIP2	EDG6	FHOD1	TRPM2	MCTP2	TPST2	WNT2	ARPC1B	RAB11FIP1
PAX7	1227	OR7A17	GML	CYP1A1	CSPG4LYP1	CSHL1	SLC14A2	ETV3	OR2H2	MC2R	INHBE	IRGC	SLC6A2	IL12RB1	C8A	MUSK	PLUNC	LOC51145	NR5A1	IL17A	CYP2A6	CHAD	CNR2	ALX4	TRIM10	INSL3	NTN2L	ALPP	AQP8	WNT1	GPRC5D	NPHS2	TTC22	CYP17A1	SLC17A1	KLK14	LY6G6C	PROL1	OR5I1	INHBC	KRT32	ADAM7	CACNG5	HRH2	PGLYRP1	C15orf2	TRHR	FOXI1	TACR3
HSF4	1218	UCN	ITGA2B	INHA	C1orf175	COL7A1	AGER	APBB3	TRIM17	OSGIN1	EVPL	AP1M2	ABP1	ACY1	AGPAT7	AP1G2	BAIAP2L2	C17orf88	C20orf59	CORO6	CSAD	CYP2D6	CYP2D7P1	FLYWCH1	GSDML	KIAA1875	KIFC2	LIME1	MGC45491	PKD1L2	PNPLA7	PRTN3	REXO1	TLR9	ABCF3	ACVRL1	ADAM3A	ADRA1B	ALDH3B2	ARMC7	C19orf50	C1orf89	C22orf33	CACNA1H	CDX1	CEACAM21	CHRM4	CHRNA4	CNTD2
FOXC2	1172	SLC22A2	XCR1	CLCA1	TSP50	TACR2	CD177	MGC13053	ACR	GALR3	F10	BRDT	BARX1	PGR	CD8B	KRTAP2-4	SAC	SLC25A31	PTGDR	DPEP3	KERA	DSC3	B3GNT3	ELK1	MYO3A	HCN2	PITX3	NPFFR1	APOC4	GUCY2C	MYH1	TINAGL1	MMP11	DTX2	CCR6	WNT11	FGF5	MSC	MEOX1	ZNF407	TBX1	MAP3K10	NDOR1	KIR3DL1	FAM55D	NXPH4	SULT1E1	SGCA	GRIN2D
FOXN1	1135	TBX10	FOXP3	TNNT3	C6orf15	FXYD2	GJA9	TSP50	GCM1	CLEC4M	DSC1	HES2	KRT4	UPB1	INHBE	SOX1	IRGC	HCN4	SLC2A2	DPPA4	STAB2	KLK3	SLC6A2	GFRA4	SSX2	GRB7	TH	KLK15	LIPF	PSG9	HNF1A	DNMT3L	CNR2	HAND1	PLEKHG6	CASZ1	CYP11B1	TSSK1B	KLK1	NTN2L	FNDC8	USP19	CRP	MYH13	MMP20	CHRNA2	MMP23B	GRM6	AQP8
EVX1	1127	ACBD4	ADAMTS10	ADAMTS7	AGBL3	AHDC1	AMN	ANGPT4	APOLD1	ARTN	ATAD3C	B3GAT3	B3GNT7	BAALC	BBC3	BHLHB4	C20orf144	C21orf56	C22orf25	C9orf62	CACNA1E	CACNA1I	CAMK2N2	CASKIN1	CCDC108	CDC42EP5	CDH24	CDK5R2	CHAT	CLIC3	COX6A2	CRTC1	CYP51A1	DLGAP3	DRD4	DUOXA1	DUSP15	EN2	FAM120C	FAM70B	FBXL17	FBXL8	FCRLB	FKHL18	FLJ10490	FLJ13137	FLJ45717	FOXB1	FOXC2
TBX10	1097	PDZD3	HTR3A	DBH	C3orf32	GATA1	FXYD2	PITX1	GJA9	FLJ13224	HES2	SLC6A2	KRTAP5-9	SCN4A	IL17A	TH	C3orf27	HNF1A	DNMT3L	CYP11B1	KIAA1614	RNF186	FOXN1	KRT5	HAS1	C1orf116	PRODH2	KRT37	RDH8	AQP8	WNT1	PAGE1	TTC22	FGF21	CBLC	MYBPC2	CNTD2	PROZ	LY6G6C	ATHL1	SLC28A2	FABP1	CRNN	CSH2	LECT2	KCNK5	TM4SF5	GDF3	CRCT1
MYOD1	1091	XCR1	CD177	ACR	F10	BRDT	BARX1	SLC25A31	DSC3	MYO3A	APOBEC1	HCN2	DGCR6L	AMN	PITX3	GZMM	FNDC8	MYH1	CACNA1H	SLCO1B1	MSC	MAP3K10	NDOR1	TBL1Y	SGCA	SARDH	HOXB8	RFNG	SYNGR4	FGF22	GPR110	TMC5	SI	CLCA3	CPA2	FBXL8	TRIM49	NOX1	SSTR4	ATP1B4	CEL	RGSL1	ADRB1	FOXC2	CYP4F8	DES	CLIC3	MMP17	ACBD4
SATB1	1086	WASF1	CXorf1	BASP1	MAST1	GRIA2	GABBR1	NRXN2	FLRT1	LRRTM4	FCHSD2	BCL7A	SYNE1	CLASP2	DNM3	RP11-35N6.1	SNAP91	ELMO1	DUSP26	PAK7	RAP2A	CYFIP2	PAK3	KIAA0427	KIF21B	CXXC4	ALCAM	IL1RAPL1	FGF9	DGKI	PKP4	KCNB1	SCN3A	CDK5R1	DOCK3	MYCBP2	DIP2C	SPTBN2	FLJ22184	ZNF248	ARHGEF9	MAPT	TTC3	EPHB1	CNTN1	CLIP3	KCND2	FGF12	EVL
MYF6	1067	TNNT3	GFRA4	PCLKC	PRSS21	LILRP2	RAPSN	ITGB1BP3	PTPRH	RHBG	HIC1	TSKS	TCP10	AGPAT3	C3orf20	C5orf5	CD1B	CD3E	CEACAM3	CROCC	DAGLA	DKK4	DNTT	ELF3	FILIP1	G6PD	GABRP	GPR4	GRM8	GUCY1A2	IL20	LRRC32	MGC29506	MYCT1	OR10G3	PHTF1	RASAL2	RNF4	SNX15	TRAF3	ZFP28	ABCB11	ASB4	BCL2L14	BTN2A3	C1orf116	CA1	CD3G	CEACAM1
ALX4	1063	PYY	GCM1	CLDN14	MC2R	IRGC	IL12RB1	PLUNC	GRB7	GUCY2D	HRH3	ANKRD2	PLEKHG6	TRIM10	KLK1	INSL3	NTN2L	CRP	CYP7A1	WNT1	CHRNA6	NAT8B	SLC17A1	CD7	KCNC3	PAX7	ADAM7	AQP2	GPR6	P2RX2	KISS1	SAMD4B	TUBAL3	TMPRSS6	PRDM8	CTSG	SLC6A5	RPL3L	HNF4A	SLC1A7	CLDN9	PDE6H	LOC541469	CLCN1	RAX	TERT	CHRNG	SLC6A3	GNRH2
CEBPB	1058	S100A11	CEBPD	SERPINE1	TNFRSF1A	C5AR1	CD44	JUNB	MVP	S100A4	PLTP	FOSL2	LGALS1	TIMP1	ICAM1	CCL2	PPP1R15A	PLK3	S100A10	EDEM2	PTP4A2	SERTAD3	MARCO	CSDA	PLAUR	TNFAIP3	SERPINA1	TCIRG1	SQRDL	BCL3	ARPC1B	CTSB	ITGA5	RAB20	IL13RA1	P4HA2	TREM1	IER3	ALOX5AP	GNA15	LY96	C1orf38	ANXA2	RRAS	RAB27A	IL4R	CAPG	HMOX1	CXCR4
NEUROD2	1050	SLC17A6	NEUROD6	FEZF2	ICAM5	PCP4	ADCYAP1	MYT1L	STX1A	CPLX2	ABCC12	ATOH7	BRUNOL4	C13orf16	CACNG2	CACNG3	CALB2	CDC42	CHGA	CLTB	CNTNAP2	CPLX3	CRTAC1	DRD1IP	GABRA1	GRIN3A	GRM5	HMP19	HRNBP3	IQSEC3	KCNB2	KCNH3	KIAA1853	KLHL1	LOC388610	LOC399947	LRFN2	MPO	MYBPHL	NELL1	NGB	OLFM1	PACSIN1	PDE2A	RFPL2	RPRML	RUNDC3A	SCN3B	SNCB
FOXI1	1049	TBX10	NPR1	KRT4	IRGC	PLG	ADRB3	KIR3DL2	NR5A1	IL17A	RDH16	SLC6A20	CHAD	HNF1A	CNR2	RNF186	TSSK1B	PRODH2	INSL3	NTN2L	RDH8	LRTM1	WNT1	GPRC5D	LAD1	TTC22	GHRHR	AGXT	PROZ	GCM2	LY6G6C	MYO1A	KCNK15	CRNN	PAX7	SPINK5	FAU	SCNN1B	SLC39A4	SLC12A3	PRX	ELA3A	PKLR	TMPRSS6	GLP1R	VGLL1	ANXA9	ACTL8	PRDM8
THRB	1044	ABCC8	ACYP1	AHI1	BEGAIN	CACNA1D	CDH12	CTDSPL	CYP19A1	CYP4Z1	DDHD1	DOCK9	EIF4A2	EXOC6	FBXO41	FLJ31568	GCC2	GFOD1	GPRASP1	HIST1H2BN	HTR2C	IQCF3	KCNMA1	KIAA0774	KIAA1324	KIAA1737	KLHL29	KLHL3	KRT82	LETMD1	LMO7	LRCH1	LYZL4	NOS1AP	NPAL3	PDE4A	PIB5PA	PIWIL3	PPARGC1A	PPFIA4	PPM1J	PPP1R13B	PRICKLE2	RP13-347D8.3	SGIP1	SLC25A27	SLU7	SPO11	TCEAL7
AIRE	1036	DEFB4	SSTR3	PPP1R14D	HRH2	P2RX2	RPL3L	FGF6	TULP1	AGRP	AGBL3	C19orf60	C1QA	C2orf16	CACNA1B	CD79A	CDK5R2	CHRNE	COX7A1	CRYBB3	DAB1	DGKQ	DPEP3	FAM47C	FCGR1A	GIPR	GJC1	GPBAR1	GPR156	GPR25	HOPX	IGHD	KIAA1539	KIR3DL1	KRT25	KRTAP4-14	MOP-1	MYH4	NDST1	NOS1	OLFML1	OPRL1	OR11L1	OR8J1	P2RY4	RCVRN	RSHL1	SCO2	SERHL2
HNF1B	1029	GLP2R	FGA	EPB41L4B	MAP3K15	RBM35B	CYP3A4	GDNF	EVPL	VTN	SSX1	SLC17A2	ACSM3	ALB	ALDH1A2	C16orf3	DLX3	ESPN	FBXL21	FGB	FLJ46111	G6PC	IL23R	KIAA0825	KIR2DL2	KLK11	KRT6C	LOC200261	LYPD4	MAGEA9	OR1L1	PRDM7	PROZ	RFPL4B	SERPINA4	SLC22A13	SLC22A9	SLC44A4	SSX7	TMEM30B	VIL1	WFDC13	XDH	CST8	SLC17A4	AP1M2	CDH7	HHLA1	TRIM10
SP3	1018	SUMO1	UNG	EXOSC9	TMEM177	ATF2	MSH2	ERH	RMND5A	CDK2	MAGOH	USP39	MCM6	USP1	CSNK2B	CEBPZ	HAT1	RNF25	ASF1B	RBBP4	OBFC2B	ANGPT4	B3GNT7	BHLHB4	C20orf144	CELP	COX4NB	CSH2	DUSP15	ELA2A	ERCC4	FAM70B	FLJ25404	FLJ45717	GALR3	GATA5	GH1	GJC1	GPR109A	GPR156	GPR173	HIST1H2AI	HIST1H3F	HIST1H3H	IL17C	KIR2DL4	KISS1R	LOC347273	LOC389199
FEV	1016	CSHL1	OR2H2	E2F2	NFKBIL2	CRYBA2	PKMYT1	HUNK	ALOXE3	RAC3	TMEM28	LHX1	CACNG5	FLJ33790	TLX1	IRX4	GPR6	HIST1H4A	TP73	L1CAM	ATP4B	B4GALNT1	CLDN9	PRG2	TNNI3	GNG4	VTN	CLDN17	H1FX	PCDHB1	ONECUT2	ACPT	BHLHB8	C11orf72	C2orf53	C3orf22	C5orf38	DGKQ	ENTPD8	ERN2	FAM89B	GPR31	GPR42	GPR52	HIST1H3J	HRH2	INHBC	INS	KIR2DS4
ZNF217	1014	SLC2A10	FZD7	SOAT1	IQGAP1	ARSJ	YAP1	DPYD	CASP7	CD2AP	CASP8	ATP10D	ANXA1	PLS3	NMI	OSBPL3	PYGL	PPIC	ADAM9	CLIC1	FNDC3B	SLC38A6	CCDC109B	HEXB	FAM129A	ANXA5	STEAP3	TRIM5	GUSB	DRAM	SYPL1	CD164	RBMS1	CAST	FAM18B	PDPN	CASP6	PTX3	SUCLG2	PCSK5	C1RL	M6PRBP1	DPY19L1	TRIP6	SWAP70	MDFIC	TMED7	LTBP1	FZD1
PRDM1	1006	FSTL1	CXCR4	CPD	ELF1	PIGT	LRRFIP1	FCGR2A	MAN2B2	FNDC3B	CYR61	RBMS1	PLTP	C3orf64	HBEGF	MGAT1	THBD	LTBP2	ITGAM	KIAA0247	SDCBP	NOD1	RIN3	SLC16A6	TPP1	RREB1	TNFRSF1B	TGFBR2	ORAI2	WWTR1	ARHGAP6	MYO1F	SERPING1	STARD13	CEBPD	CTSB	ZFP36	DSE	LIMS1	MYO1E	IL4R	WIPF1	ELK3	PLAUR	TRADD	GNAI2	FAM129A	KYNU	ZNF217
GFI1	1002	LAT	LY9	PTPRCAP	C8A	GRB7	OVOL2	IRF4	SKAP1	UNC93A	PAX8	KLK1	C1orf116	PRODH2	GZMM	IGLL1	ESR1	LAD1	CEACAM1	CD1C	RBM35A	LAG3	AIM1L	LCK	S100A14	KCNK15	CYP2F1	TNFRSF17	GPX2	BLK	MAGEA10	ANXA9	PVRIG	UBASH3A	MS4A1	ICAM4	CD40LG	MUC5B	RAB25	MGC29506	NOX5	RORC	MAGEA4	PKP1	SIT1	NLRP2	7A5	ABCC2	ACF
ZBTB7B	990	MAP7D1	RENBP	FAM3A	RARG	LMO6	CARD14	NTRK1	DNAJC4	STXBP2	TEC	NFKB2	TRPV4	CAPZB	FLT3LG	PRRG2	RAB3IL1	SPINT1	SLC10A3	ABCD1	ABHD14B	AGTRAP	ALDH3A1	ALDH3B1	APOBEC3C	APOBEC3F	C1orf85	COPZ2	CYBA	ENTPD5	GMPPA	HEXA	HFE	HSPB1	LDLRAP1	LNPEP	LONRF3	MAPKAPK2	OGFRL1	POLD4	RBMS2	RHOG	RRAS	S100A11	SERPINB1	SGMS2	SH3BGRL3	SIPA1	TCIRG1
HNF1A	983	TBX10	PRSS22	E2F4	CLEC4M	SLC14A2	SERPINA4	HES2	CLDN14	EPO	SLC44A4	C8A	GRB7	NR5A1	MAGEA5	MUC4	DNMT3L	UNC93A	TRIM10	FOXN1	HOXB9	C1orf116	PRODH2	CAV3	AQP8	FGFR4	WNT1	LAD1	TTC22	PFKFB4	DUSP13	PNMT	IGFALS	AIM1L	LIN28	NPC1L1	PDK1	INHBC	DUSP9	FGF23	ADAM7	MYH6	TJP3	MAGEA10	SLC12A3	IRX4	FOXI1	MAP3K9	SOAT2
DUX1	978	ABCB9	ABHD9	ACTL8	ADRB3	AHSG	AKAP4	ALOX12B	AMN	APOA4	APOC4	ARL4D	ARMC6	ARSD	ARVCF	ASGR2	ATP2C2	ATP8B3	AZU1	B3GNT3	BAAT	BBC3	BCL2L11	BP75	BRF1	BTNL3	C20orf10	C21orf2	C22orf29	C3orf27	C3orf36	CAMK4	CARD10	CARD14	CASP10	CCDC9	CCL17	CCL21	CD22	CD70	CD79A	CD79B	CDX2	CEBPE	CEMP1	CENTB1	CFP	CHRNE	CLCN1
NKRF	977	SEPHS1	ZNF248	RNF41	GDI1	CS	POLA1	HDGFRP3	LEMD3	CDKN2AIP	PTBP2	PHF16	SUV39H2	UBQLN2	DNA2L	MATR3	ELOVL4	TMEM35	RAD21	PARG	MAP3K15	ARMCX1	SCML2	TRIM37	PAK3	ZNF238	TMEFF1	TAF5	USP11	DCLRE1A	CBARA1	SIRT1	KLHL11	SUPV3L1	KLHL23	C10orf88	C5orf26	CABLES1	CACNA2D2	CDK5R1	CHST1	CISD1	CKMT1A	CSMD3	DOK6	EXDL1	FAM123B	FBXO33	FFAR2
FOXP3	977	OR2W1	TNNT3	TFAP2B	GATA1	XCR1	TSP50	CLEC4M	HES2	HCN4	SLC2A2	KRTAP2-4	MS4A12	STAB2	GFRA4	CDH17	TH	RHAG	TGM3	IRF4	HAND1	PCLKC	CYP11B1	FOXN1	CRP	MYH13	MYH1	MMP20	PRG3	LILRP2	CAPN6	GP2	MS4A3	SPTA1	RBP3	FGF21	CBLC	PROZ	SLC6A4	NEUROG3	S100A5	GCM2	PIGR	ITGB1BP3	IL3	FAM55D	PLA2G2F	SLC28A2	KCNK15
ZNF140	966	SCYL3	C2orf44	NUP85	ALG9	SAE2	ZNF3	C12orf41	MPHOSPH9	ZNF682	ZNF669	ZNF43	ZNF20	SFRS2	NUP160	CEP76	RBM22	KRR1	SFRS7	RAD51L3	SMAD5	CAND1	C20orf4	ALG6	TBCE	NUPL2	YTHDF2	ZNF606	NUP107	RIC8B	RBM13	ADNP2	TRAFD1	TIA1	DOLPP1	C12orf43	ZCCHC8	SRP72	PWP1	METAP2	ZMYM4	CDC23	RFC5	RNF34	SIKE	SMAD4	ZNF195	PUS7L	RNF138
LHX1	960	P2RX3	NCR2	C6orf27	CLDN3	FAM120C	PITX3	HIST1H3F	FNDC8	ELA2A	CETN1	PRB3	ST8SIA2	FEV	FLJ33790	TLX1	NKX2-1	IRX4	HRK	NEUROG1	UTF1	PRG2	AMN	ARTN	CACNA1B	FLJ45717	FOXD4L1	HTR1A	LOC146325	LOC347273	MGC13053	MMP17	NHLH1	PANX2	PRSS8	SCUBE1	SOX15	SPIB	TBKBP1	TEPP	TLX2	UCN2	ZDHHC8	ZNF703	ABCA12	ACRV1	ADAM30	ADM2	ADRA2B
EMX1	957	TNNT3	C6orf15	DBH	GJA9	TSP50	HES2	KRT4	SCT	PRRG3	EDG7	CD8B	ADRB3	OTC	KIAA1751	SLC6A2	GFRA4	RASAL1	CCL17	NR5A1	SHANK1	CDK5R2	C3orf27	CA7	LPA	MYO15A	HAND1	ANKRD2	CACNA1S	PLEKHG6	SLC2A4	FOXN1	GRM4	TCL6	MYH13	TRPV5	CHRNA2	LCN1	AQP8	KCNH4	TRPA1	ADH1C	OTOF	PDZD7	RBPJL	WNT1	TTC22	DKKL1	CPNE7
ELF4	956	CXCR4	IRAK1	COL1A1	LRAP	BST1	SLC25A24	PSD4	FER1L3	MGAT1	PLAGL1	SOAT1	TBC1D1	TNFRSF1B	ITPR3	CSTA	PLXND1	LDLRAP1	SPSB1	APEX2	PLAUR	KLF11	FES	KYNU	PML	LOC93349	TNFAIP8	TCIRG1	GRN	ENPP1	C9orf167	FZD1	CEBPB	CAST	GCNT1	NANS	ITGA5	ACSM3	C5AR1	DPYD	TPBG	RRAGC	FLJ20273	BNC2	COL1A2	MDFIC	TRAF3	KDELR3	VDR
PAX4	955	PRO0478	GP1BA	TUB	ZDHHC11	SNRPN	NOS1AP	C16orf67	FZD8	IL22	MICAL3	GNG13	C8orf44	F7	KIR3DL3	C16orf3	KCNH6	CYP1A2	MYCBP2	HCRP1	AATK	PDE4C	DEPDC5	SRCAP	VAMP1	SEC31B	PSCD1	ALPPL2	PPP1R12B	PLEK2	AVPR2	BAIAP2L2	C1orf69	C22orf31	C7orf41	CASC2	CORO6	CTXN1	CYP21A2	DENND4B	EVL	FAM123C	FLJ25006	GNAZ	HDAC5	HERV-FRD	KCNH8	KCNV2	KIAA0427
TFEC	939	SELL	SAMSN1	CD53	ARHGAP15	BTK	JAK2	CASP1	B2M	NCF1	IL10	ALOX5AP	SAMHD1	SP140	ITGAX	SLC7A7	SIGLEC5	CD84	CD300C	C17orf60	CD180	HLA-DMB	HTR2B	LYN	P2RY5	SERPINB1	CENTA2	IFNGR1	CTSH	SIGLEC7	HNMT	TLR1	EVI2A	GMFG	TNF	CD86	PTPRC	SDS	SPI1	CLEC7A	LCP2	KMO	PYCARD	PLEK	TNFSF10	TLR6	PPARG	MNDA	CTSS
STAT4	931	CST7	PTGER2	RPP25	SLIT2	KIAA0143	PLA1A	C9orf95	CACNA2D3	TUBA4A	CD96	CD2	STAR	CCL5	ACSL4	NPAL2	GZMK	FLT3	NPTN	SPINT2	KIAA0748	OMD	NBL1	DPT	CMAH	TXK	IL12RB2	HPRT1	TNIP3	CRTAM	ENTPD3	HTR7	GABRG3	CALB2	TPD52L1	MCTP2	ALDH1A3	IL18R1	BASP1	IL15	PLK2	CD52	MICAL2	LHX6	AADACL1	ACSL1	ACSL5	ALDH1A1	ANKRD29
CEBPD	931	CEBPB	TNFRSF1A	CD44	C1RL	PTRF	TNFAIP3	FAM129A	JUN	C10orf10	NFKBIA	FOSL2	KLF6	ZFP36L1	ABCA1	C1R	JUNB	ZFP36	SOD2	HRH1	C1S	GBP2	SERPING1	DPYD	PDPN	C5AR1	PYGL	ADM	ACTN1	BCL3	PLTP	C8orf4	S100A10	CYR61	RAB20	PLOD2	TIPARP	GADD45B	FNDC3B	CXCR4	SLC39A14	TREM1	RNASE4	CHI3L1	MAN1C1	IQGAP1	CAST	TGFBI	ANGPTL4
HES2	931	A4GNT	TBX10	SLC22A2	FOXP3	TNNT3	LIM2	NPR1	TFR2	HTR3A	CGA	DBH	TFAP2B	C3orf32	KRT15	FXYD2	GJA9	TSP50	UPK1B	CD177	KRT4	DDX3Y	COMP	PLG	EDG7	HCN4	CD8B	SLC2A2	ADRB3	ABCB11	IL9	DPPA4	EPO	TSPAN32	GFRA4	GRB7	ATP4A	SCN4A	LHX5	KIR3DL2	SELE	CRYBA2	TH	RHAG	SILV	TGM3	SPINLW1	C3orf27	IRF4
CEBPE	927	RICS	CLCA1	CD177	ZBTB7C	ACR	EMR3	KRTAP2-4	SLC25A31	KERA	DSC3	MYO3A	GPSM3	LMO6	GUCY2C	MYH1	LILRP2	TINAGL1	ARHGEF15	VENTX	IFNW1	FGF5	CENTB1	AMDHD2	FAM55D	ALDH3A1	LTA	AMELX	ASCL2	SLC10A1	AKR1D1	TMC5	MYH4	SI	CLCA3	IGLV2-14	CCL16	NOX1	PIK3C2G	OR3A1	PAX2	LILRA5	RHBDL1	FOXC2	BMX	SERPINA10	FLT3LG	CYP4F8	LMTK2
FOXB1	918	MYH8	RBMXL2	OPN1SW	CRISP2	ADAMTS7	AMN	ATAD3C	BHLHB4	C21orf93	CACNA1E	CASKIN1	COX6A2	DLGAP3	DRD4	DUSP15	EN2	EVX1	FAM70B	FBXL17	FCRLB	FKHL18	FLJ45717	FOXC2	FOXD3	GALR3	GBX1	GFRA4	GLIS2	GP1BB	GPR150	GPR153	HCN2	HCN4	HES7	HIATL2	KISS1R	KLF16	KLK3	KRTAP1-3	KRTAP5-1	LCE1D	LOC146325	LOC339809	LOC347273	LOC389199	LOC439951	MCAT	MGC34800
RORC	909	XDH	KCNG1	IL24	GFI1	HOXB5	PRSS22	CALCR	BARX1	SLC44A4	MBL2	GRB7	FGA	UNC93A	B3GALT1	TFF3	LAD1	NTF3	INHA	CEACAM1	DEFB1	MEOX1	AIM1L	CHST4	CLCA2	RIBC2	N4BP3	EPB41L4B	LYPD3	PKP2	GPR110	DDX43	DIO1	GATA2	HAL	TFAP2C	TNS4	MYLC2PL	WNT5B	TRIM15	CYP3A4	FOXA2	ADAMTS2	RAB25	ATP2A3	REN	KRT12	PKP1	WT1
NPAS1	906	CPNE7	MAP3K10	EMX1	SARDH	FGF22	TSKS	KRT7	CALML3	CCDC9	ABTB2	ALKBH6	ANKRD9	AP2S1	BTBD6	CA11	CAMK1	CPNE9	CPT1C	CRELD1	CXCL14	DBNDD1	DGKZ	ENTPD6	FCHO1	FNTB	FZD8	GAST	GPR119	GRM4	HDHD3	HS3ST5	IQSEC1	JOSD2	KCNQ3	KIAA0748	LOC133874	LOC150223	LRRC61	MATK	NCDN	NCKIPSD	NEK10	NUDT14	OGDHL	OR6W1P	PIGZ	PLD3	PLEKHA4
VENTX	904	CST7	FMNL1	LAT	RUNX2	ARHGAP4	WAS	EREG	ASGR2	PSTPIP1	GPR132	TXNDC3	DTX2	CENTB1	PLK3	FES	CSF3	MYO15B	VNN3	CST6	LILRB2	PIK3R5	TRA@	CEBPE	CEACAM4	IL15	TRABD	SPINT1	KCNJ15	CSF2RB	ABCC3	ALOX5	AMICA1	ARHGAP30	ARHGAP9	ATHL1	C1S	C1orf38	C5AR1	CACNA2D4	CASP4	CCR2	CP	CSTA	DOK3	DSE	DZIP1L	F13A1	FCGR2B
NKX2-8	903	SH3BP1	FAM120C	PROP1	CPLX3	MAFK	SLC25A21	ELA2A	GP1BB	SLC28A1	FBXL8	CD79A	NEUROG1	MOS	UTF1	KIR2DL4	GPR173	LOR	CLDN17	CELP	CACNA1I	GRIP2	ARTN	BHLHB4	C12orf42	C20orf144	CABP7	CAMK2N2	CCDC108	DUSP15	EN2	EPHA8	EVX1	FAIM3	FKHL18	FOXC2	GALR3	GAST	GPR156	GPR21	HCN2	HRK	HSPB9	IFITM5	KIAA1881	KRTAP2-4	LOC201175	LOC389199	MAFA
ESR1	897	GFI1	XCR1	ZBTB7C	HES2	CD8B	C20orf59	TNFSF15	ITGB7	IRF4	SKAP1	PLEKHG6	CASZ1	NOS3	COL17A1	CD96	KLK1	GRAP2	PSTPIP1	RAPSN	TNFRSF8	CXCR3	SPTA1	LCK	CHST4	CD7	CD5	TNFRSF9	CD6	SH2D2A	TJP3	JPH2	LAMA3	GIPC2	CLDN7	PVRIG	MS4A1	TXK	FRMD1	TRA@	OR3A1	ATP2A3	MGC29506	PLSCR2	EPHA1	NLRP2	C4BPB	AGR2	AOX1
TBX6	896	FXYD2	CLEC4M	KCNK7	LYZL6	UPB1	SCT	PKP3	SLC6A2	GRB7	KRTAP5-9	NR5A1	ITGA2B	CCDC33	SLC2A4	CYP11B1	FOXN1	TPSD1	PRODH2	GZMM	ACSBG2	PPP1R14D	LAD1	CYP17A1	TNNI1	MADCAM1	OR7C2	ITGB1BP3	CTF1	CCL21	SLC4A5	DGKQ	TRIM17	IL25	P2RX2	ZNF688	HAO2	DNASE1	TMPRSS6	PRLH	KLK2	KREMEN2	TREH	PRSS8	FTCD	DNAI1	LOC541469	MGC29506	NR0B2
FOXO4	895	RPS6KA5	CPEB3	KCNJ9	KCNB1	C10orf56	WDTC1	CNNM2	BCAS3	RANBP17	ZER1	PDK2	TCF7L2	C1orf164	BZRAP1	NET1	SSBP3	CBX7	VAMP2	ADRA2C	HDAC5	SLCO1A2	MXI1	PAIP2B	ALOX12B	C10orf76	CBLN1	CCNY	FGF8	FRAT2	FZD9	GDF10	GGTLA4	HAR1A	HDAC11	KCNH5	KIAA1920	MAGEC3	OR2T12	PLIN	PTGES2	RAC3	RASD2	SGMS1	SLC8A2	ST6GALNAC1	TAF3	YPEL3	YPEL4
BARX2	881	GJB5	IL23A	GRB7	HCN2	TRPA1	MSX2	MYO1A	DDN	PRTN3	CYP11A1	BIRC7	PRDM12	DEFA5	GPR6	KISS1	TMPRSS6	RPL3L	HNF4A	FOXA2	MYH2	MUC5B	TULP1	PRG2	CCL1	TTTY9A	REN	DLX6	KLK13	NLRP2	MLNR	ALDOB	AMTN	APOL5	CALCB	CAPN13	CYP1A1	FAM26A	FAM83F	GYLTL1B	HOXD9	HTR3A	KIAA0825	KRT33B	KRTDAP	LOC286526	LTK	MOGAT3	MRGPRX3
BPTF	875	ERCC5	HIC2	CHD9	IPO9	TAOK3	CEP350	SUV420H1	CAMSAP1	TTC3	GPATCH8	TANC2	SAFB2	KIF1B	CLASP1	GPR161	ZNF10	MBTD1	TARDBP	HEATR6	HELZ	ZNF135	RSF1	BRD3	ARID1A	ATRX	JMJD3	ATAD2B	MECP2	ACACA	FLJ10081	ZNF318	ZNF609	ANKRD11	JMJD1B	PPP1R10	ZCCHC14	SAP130	LPHN1	PCM1	MSL2L1	PHF20L1	SCRIB	JMJD2B	ZNF638	HERC2	BCLAF1	USP7	SON
SOX21	872	FLJ22167	MAP3K7IP1	ABBA-1	EGFR	RFX2	STAG2	THAP11	CKB	EDNRB	JAM2	TTYH1	CCDC106	BMP7	NARFL	LFNG	GCDH	SLC25A42	TST	SOX2	SALL2	FUZ	RFXANK	NPAS3	ECH1	NDRG2	MEOX2	GPR56	KCNJ10	ABCG2	CDK2AP1	CDC34	MLC1	GPR37L1	CHST10	PIPOX	CCDC101	PTPRA	BMPR1B	ZNF358	ASTN1	ATP13A4	DCLK2	GSG1L	HEPACAM	ITGB8	LCT	NMNAT3	OLFM4
VDR	869	IRAK1	MMP7	SOD2	CXCL13	COL1A1	BDKRB1	BST1	HK3	SECTM1	MME	MFI2	SOCS3	MALL	FMNL1	ANXA2	SLC12A7	ITGBL1	NFE2L3	PSD4	C15orf39	MARCO	FER1L3	TREM1	IL1R1	ITGB5	ARHGAP4	SERPINA1	THBD	ITGB7	LTBP2	ZC3H12A	ABCC3	SLAMF8	PTX3	FOSL2	IFITM3	TNFRSF1B	TNFAIP2	ALDH3B1	CLCF1	ITPR3	BIRC3	PTGES	CSTA	RRAD	DSE	COL8A1	PLXND1
DLX4	864	ACF	APOA2	TMEM40	MST1R	RIPK4	SERPINA7	TMPRSS4	MAGEA10	TYR	RBM35B	PRSS8	SERPINA6	SPDEF	C14orf115	C4BPB	CLDN4	DCT	F2	FAM83A	GDF3	GPX2	KLK11	KRT15	L1TD1	LAD1	LY6K	PGC	POU5F1	PRODH2	PRSS21	PTK6	RHAG	S100A14	TM4SF5	VIL1	ABCB11	ABCD1	ABP1	ACTL7A	ACTL7B	ACTN3	ADAM20	ADAM30	ADAMTS12	ADAMTS2	ADM2	ADRA2B	ADRB1
TCF21	860	FOXP3	TNNT3	TFAP2B	GJA9	HES2	PLG	CD8B	MMP13	SSX2	CDH17	KERA	ZMYM3	HAND1	ANKRD2	CACNA1S	PLEKHG6	NOS3	FOXN1	MYH13	TRPA1	GLRA1	AMBN	RBP3	FGF21	RNF123	PROZ	MEOX1	ITGB1BP3	CDX2	AZU1	RNF207	TRPM1	ALPI	PRO0132	SLC6A7	RNF39	PRDM12	FGF22	WNT16	FOXH1	PKD1	TUBAL3	IL1F7	HSPC152	FRMD1	RPL3L	ELA2B	F2
PROP1	856	NCR2	CLCA1	ACR	SH3BP1	TRIM48	KLK3	IL12RB1	NOS1	MUPCDH	SSTR3	UGT2A1	CCDC33	PITX3	MPG	OXT	MAFK	CRYBB3	TAAR5	RSHL1	EGFL7	PRB3	PPYR1	F2RL3	CCL22	HRH2	NKX2-8	DNAJC4	HTR7P	P2RX2	ZNF688	CHRNE	SLC22A8	CYP2A13	TRGV5	CD79A	NEUROG1	MOS	OR11A1	UTF1	SPATA1	LMAN1L	KIR2DL4	FGF6	FOXL1	GDF2	PLA2G1B	GPR25	C11orf16
ZNF771	853	GBL	NTHL1	ABHD8	MRPL4	DNAJA2	PRDX2	SPSB3	C19orf60	COX4I1	PANK4	MPG	CCDC106	NARFL	PEX11B	SLC25A42	ASNA1	EFNA5	LIAS	MAP3K10	MYST1	GLUD1	MAPK3	LASS4	SNX17	NDUFA13	NUBP2	C16orf33	PDK2	DYNLRB1	THAP7	POLR2C	PRNPIP	PCYT2	HAGH	PEX19	ADC	ADRB1	ATP6V0E2	C19orf12	CCDC85B	CYC1	EID1	FAIM2	FAM98C	LRRC4B	NUDT16L1	PEF1	PIN1
FOXA2	850	XDH	KCNG1	ZG16	DBH	TFAP2B	SERPINA4	ATP2C2	GUCY1B2	WIT1	C8A	GRB7	OVOL2	SLC6A20	TMEM40	MYO15A	PRSS16	ELF5	HOXB9	C1orf116	TFF3	BARX2	DAO	SNTG2	NTF3	TAS2R13	GCNT3	CEACAM1	DUSP13	MEOX1	NUP62CL	PNMT	NDST4	AIM1L	RLN1	KAZALD1	KRT2	SERPINA7	FABP1	NR1H4	SMPDL3B	IFNB1	MGC5566	TNFRSF17	BLK	MAGEA10	PAMCI	SAMD4B	HTR2C
THRA	847	MAPT	NRXN2	ALDOC	ABAT	FRY	OMG	CAMK2G	ZNF609	RASL10A	CTNND2	CXXC4	NDRG2	BCAN	PHGDH	RND1	TM7SF2	PEA15	CNTN1	BAIAP3	NELF	ITM2C	PHYHIPL	PHACTR3	IL17D	RHBDL3	ZBTB47	KCNIP3	SRGAP3	CRY2	SLC22A17	PPP1R1B	KIAA0427	AXIN2	ACCN2	RUNDC3A	TUB	C3orf39	RICS	KIF1A	KIF21B	TERF2IP	CLASP2	APBA2	PID1	ATP6V1G2	ANKRD46	AGXT2L1	TSPAN7
E2F4	845	GMPPA	MTMR14	DUS1L	7-Mar	DDX19A	HNF1A	C1orf166	CPSF3L	NRP2	NIP7	CBFB	SNAP23	ARHGEF1	AUP1	PFN1	SDCCAG3	CLN3	TOMM34	NUTF2	ZDHHC7	ADAT1	TPD52L2	NRBP1	LYPLA2	GK3P	THOC6	POLR2C	IKBKG	PDCD6IP	VAC14	ADPGK	APRT	BIN3	CASP8	TRABD	ARAF	PMM2	HEATR3	ABCC1	CCDC86	CDK10	CNOT1	CORO1B	CXorf34	DDOST	DTX2	DUS2L	EPHB4
ONECUT2	841	DCX	NPPA	TMEM28	ST8SIA2	SLC18A1	FEV	TOX3	FLJ33790	NKX2-1	SOX4	POU4F1	HCN3	SMPD3	SLCO5A1	DLX6	GNG4	ELAVL4	TP63	BCOR	CLGN	CRABP1	DDC	DQX1	FAM110A	FAM77C	FOXN4	KIF26A	KLRC4	MAP3K15	MEX3A	MNX1	MYB	NEUROD4	RPAIN	SHD	SUHW3	ZNF738	ABP1	ALDOB	APOBEC2	ASGR2	C17orf59	C1orf69	C22orf31	C8B	CACNA1I	CARD14	CCDC70
ATOH1	834	A3GALT2	ATPAF2	C19orf25	CSH2	CSPG4LYP1	DHX34	FLJ12331	HIST1H4G	HSPG2	MC3R	MGC34821	NODAL	RPL10	RPLP0	TREX2	ZNF236	ZNF408	ZNF581	ACF	ACSM1	AMBN	APOC3	ART1	ASB4	ASIP	ATP12A	BTNL3	C17orf53	C8A	CA6	CENPJ	CHIA	CHRND	CLDN18	CLPS	CNGA1	CTNNA3	CTSG	DNAH3	FGF16	FGFBP1	FOXH1	GABRR2	GJA9	GPR35	GPX2	H19	HIST1H1A
IRF6	830	ABCG5	ACF	ACSM3	ACTL8	ADAMTSL5	AIM1L	ALDH1A2	AMHR2	AMTN	ANXA9	APOA5	BLK	C10orf95	C19orf21	CD1A	CEACAM5	CGA	CYP24A1	DCT	FAM83A	FGA	FGB	FGF19	FLJ25801	FMO5	GLB1L3	GPA33	GPX2	GRB7	INHBE	KRT6C	KRT86	LRRC33	MAGEA5	MGC102966	MGC10981	MGC45491	MGC5566	MS4A3	MST1R	MUC16	NOTUM	NR0B2	OVOL2	PCLKC	PKLR	PLA2G3	PRDM7
TCF12	828	RBM4B	SMARCD1	TAS2R14	TRAF4	MAP2	MKRN3	LRP5	COL9A3	PHC1	HMG20A	ZNF606	IDH1	ETV1	SOX2	RBM4	BLM	MAP3K1	SGK269	APBA2	CECR5	BCL7A	CHD7	NOVA1	RFXDC2	ZNF22	HMGB1	MYO10	KLHL25	DHX9	DLL3	CDK2AP1	NOTCH1	PUF60	TCF4	RAD54B	OLIG2	TAF2	CTCF	VEZF1	SACS	GAB1	ADNP	APBB2	ASCL1	BARD1	BCHE	BEST3	BIVM
PCGF2	828	SETDB1	MMP16	DCX	SEPHS1	CSNK1E	DCHS1	BRD3	C4orf30	PATZ1	TBCD	ZNF250	PRR3	CBX1	CXorf6	MYCN	TMEM97	CRMP1	MED24	NKIRAS2	SOX2	KCNAB3	GOLM1	SOX12	B4GALT2	WHSC2	MAZ	ZNF286A	FGD1	WHSC1	BCL7A	CHD7	MTA1	MARCKSL1	C1orf106	SOX4	AOF2	DBN1	GTF3C5	PHF2	PEO1	WDR68	OLIG2	C6orf134	PTOV1	PODXL2	CASC3	MYT1	GNG4
CTCF	827	HNRPD	ZEB1	STK25	FBXO11	MMP16	SUV420H1	CAMSAP1	ZNF146	SQLE	SEPHS1	MAGEF1	MDC1	NLGN4X	CBX4	ZNF16	POLR1B	CREB1	PTPRG	NAB1	NONO	PCDHGC3	ADNP	TFCP2	TLK2	RSF1	STX6	XPO7	ARID1A	ZNF764	SMARCD1	SFPQ	BMPR1A	FUBP3	NUP93	CXXC1	ZNF318	EHMT2	JMJD1B	ZCCHC14	SAP130	HNRPA3	DHX57	PATZ1	MSL2L1	CKAP5	WWP2	CDC5L	ZNF250
DLX6	827	POLG	DBH	TFAP2B	PAK7	BARX1	HOXC11	HOXA11	RASAL1	CDH22	CACNA1S	HPSE2	BARX2	BCL11B	CALCB	KCNJ12	PNMT	APOB	VIPR2	DDN	DLX5	DDC	SLC6A7	ECEL1	CRABP1	SLC37A1	NKX2-1	PKP2	SCRT1	CPA1	CRTAC1	DLX2	FOXA2	ATP1B4	NHLH2	TAC3	CPB1	TRPC5	PKP1	SCGN	PCK1	ONECUT2	ARHGAP28	BCL11A	BHLHB5	CLGN	DYDC2	DYNC1I1	FLJ33790
TGIF1	826	STK17A	DUSP4	EIF4E2	KDELR2	LEPRE1	CDR2	TOR1B	CASP3	DUSP6	DPY19L4	WEE1	ADAMTS3	GNG5	RFXANK	ANXA5	BFAR	SC65	HS3ST3A1	C19orf10	KDELR1	IGFBP2	SMS	TRIP10	SPRY1	MEOX2	GTF2E2	RECQL	TAGLN2	ARNTL2	FKBP10	FASTKD2	F2R	STX10	GABPB2	CCDC109B	ZYX	TBL2	LAMC1	ADAM10	B3GNT5	BCL2L12	BIC	BTG1	C2orf28	COG5	DNMT3A	EHD4	EMP3
PAX1	811	PYY	TNNT3	P2RX3	LIM2	KRT15	FLJ13224	CLEC4M	SLC14A2	INHBE	SOX1	IRGC	MAGEA11	SH3BP1	STAB2	LHX5	NR5A1	KCNJ9	TH	CYP11B1	FOXN1	KLK1	TPSD1	PRAME	NTN2L	OBP2A	AQP8	FGFR4	WNT1	TNNI1	FGF21	ITGB1BP3	KIR3DL1	CSH2	ST8SIA2	INHBC	BIRC7	TJP3	TLX1	P2RX2	FOXH1	PTGER3	TMPRSS6	MYLPF	FRMD1	TRIM49	RPL3L	HNF4A	TREH
NR2E3	809	TNNT3	APOA2	HES2	KRT4	P2RX1	ADRB3	GFRA4	ATP4A	PRO1768	CHAD	DNMT3L	CNR2	LPA	DEFA6	TSSK1B	PRODH2	MYH13	RDH8	EDAR	RBPJL	PAGE1	TTC22	AGXT	PROZ	GCM2	CDH16	TJP3	SLC12A3	OPRD1	HNF4A	TSKS	C14orf115	DLK1	AGTR2	MAGEC3	AMBP	CABP5	OR1D2	PHOX2B	C2orf54	CALML3	OR10H3	FUT5	ACTBL1	ADAM29	ALS2CR11	C15orf28	C15orf32
NR5A1	807	KCNG1	CFHR5	GML	P2RX3	AIPL1	C6orf27	FXYD2	SDK2	KCNK7	CSHL1	SLC14A2	ETV3	KRT4	UPB1	SCT	MC2R	IRGC	ADRB3	FUT2	SLC6A2	MUSK	GRB7	ATP4A	LOC51145	FAT2	KRTAP5-9	IL17A	SSTR3	RDH16	HNF1A	ITGA2B	LPA	CCDC33	CYP11B1	TRIM10	AMN	TPSD1	PRAME	NTN2L	CRP	ALPP	LCN1	GRM6	AQP8	PAX1	PRM1	RBPJL	WNT1
MYT1L	802	RALYL	SYT13	HPCA	CDH8	NY-REN-7	CACNG2	HPCAL4	PAK7	SLC8A2	SLC17A6	TUBB4	NEUROD6	KCNC2	SH3GL2	CBFA2T3	SYT5	SYN1	GPR22	KCNK1	GABRA2	SULT4A1	CDH22	INA	FEZF2	LY6H	SLC12A5	PPP1R16B	CDH12	BSN	CPLX3	CABP1	SLC6A15	SST	PCSK2	CNKSR2	GABRA1	EEF1A2	CHGB	NEUROD2	GNG3	ARPP-21	KCNJ3	FABP6	IQSEC3	GABRG2	ATP8A2	SCN3B	ATP1A3
MYOG	801	KCNK7	DEFB4	NR5A1	RDH16	CCDC33	CYP11B1	PSORS1C2	NTN2L	ALPP	ALOXE3	CHRNA6	KLK14	OR5I1	PPYR1	HRH2	P2RX2	CHRNE	MYBPC3	PRLH	CYP2A13	GPR172B	GPX5	OR11A1	LMAN1L	CLDN9	FOXL1	CLCN1	APCS	ASTL	C10orf27	C14orf68	C18orf12	C18orf23	C1orf127	C20orf141	C20orf32	C3orf25	C6orf21	CD7	CGB2	CNR2	CTF1	ESRRB	FAM43B	FKSG83	GAL3ST2	GPR119	HIVEP3
PHOX2A	800	EDEM1	ESRRA	HIGD2A	CCL24	RPLP1	ACE	AHDC1	ARTN	ATAD3C	B3GNT7	BAALC	BARX1	BBC3	BHLHB4	C20orf144	C21orf56	C22orf25	C2orf24	CACNA1E	CACNA1I	CAMK2N2	CASKIN1	CCDC108	CDC42EP5	CDH24	CENPB	CLIC3	COG3	COX6A2	CRTC1	DES	DRD4	DUSP15	EN2	EVX1	FAM120C	FAM70B	FBXL17	FBXL8	FCRLB	FKHL18	FLJ10490	FLJ45717	FOXB1	FOXC2	GALR3	GFRA4	GLI4
GFI1B	799	TBX10	LIM2	CYP1A1	LYZL6	KRT34	SERPINA4	INHBE	MAGEA11	SLC44A4	C8A	LOC51145	NR5A1	IL17A	MST1R	C1orf116	PRODH2	RIPK4	FGFR4	FOXE3	ART4	WNT1	LAD1	CYP17A1	CNTD2	NAT8	RBM35A	AIM1L	LY6G6C	CDH16	INHBC	FGF23	IFNA8	GAGE1	TJP3	KRT16	SOX14	TYR	GSCL	TUBAL3	SLC26A3	PKLR	TMPRSS6	ANXA9	BTN1A1	HNF4A	TREH	PRSS8	MYH2
GCM1	786	XDH	OR2H2	MC2R	INHBE	IRGC	SLC44A4	SLC6A2	C8A	MUSK	PLUNC	ALX4	FOXN1	CRP	CYP7A1	GRM6	WNT1	LAD1	TTC22	CBLC	AIM1L	ALPI	INHBC	IL1F9	PKLR	FGB	TMPRSS6	ANXA9	KLK2	FRMD1	RPL3L	HNF4A	MYH2	CDSN	LOC541469	INS	TERT	C9orf53	SLC6A3	MAGEA4	KLK13	ADRA1D	ADRB3	APCS	ASB10	B3GNT6	BLR1	C11orf72	C12orf33
LBX1	780	ACTL7A	ADM2	ADRA1D	AGXT	ALDH3B2	APOA1	ASCL2	BARX1	BCL2L10	BLK	BLR1	C16orf58	C17orf59	C1orf89	C21orf2	CACNA1B	CBLC	CCIN	CDH16	CDKN2D	CHRNA4	CHRNB2	CRYAA	CSPG4LYP2+114758:CSPG4LYP1	CYP2A7	DDX28	DGKQ	DNASE1	DNASE1L2	DOC2B	DOK3	DRD4	EDG8	FBP2	FGFR4	FOXB1	GHSR	GJA12	GKN1	GNRH2	GP9	GPR68	GPR97	H2AFX	HEYL	HIGD2A	IRGC	ITGA2B
CEBPZ	778	ASNSD1	ETAA1	NUP155	SCYE1	TIPIN	SP3	NOL10	MSH2	PDS5A	CBX3	USP16	GART	BXDC2	ANAPC1	CTR9	HAT1	TAF1B	ARL4A	BTG3	C4orf15	CDKN2AIP	CHCHD8	CPSF3	DNTTIP2	LYCAT	MRPL50	NPM1	NUP54	RIOK2	RPIA	SERBP1	SF3B14	TPRKB	TTC27	WDR36	ZFP62	ARMCX3	ATG12	ATG5	BCAS2	C1orf156	C1orf9	CCDC90B	CDC73	CEP57	CETN3	COIL	CPNE3
HSF2	776	CENPQ	SETMAR	TCP1	STMN1	C10orf97	GPR63	ARMC1	ORC4L	KPNA5	LRRC40	ASNS	CDC5L	C6orf162	WASF1	RHOT1	RWDD2A	SUV39H2	CNOT7	DCUN1D2	TRMT11	SPAST	C10orf137	YWHAE	COIL	COQ3	TBP	CCNC	ELOVL4	HDAC2	RAD21	MTHFD2L	ZNF239	YPEL1	FIG4	TAF11	ORC3L	RMND1	MNAT1	HMGN3	SCML2	VBP1	PPP2R5D	TMEFF1	OLA1	CEP57	C6orf124	RNGTT	YWHAQ
KLF15	774	DPP6	PRDM11	TTYH1	LFNG	GCDH	CSPG5	TST	HIF3A	MAPT	ACCN2	SALL2	CTH	SRGAP3	NCAM1	NDRG2	CBS	ZBTB16	PCAF	TEC	VSX1	HSPA1L	TRPV4	CTNND2	LIFR	ABAT	PHLPP	LRP4	ACSS1	ADHFE1	ALDH1L1	ARNT2	ATP13A4	BBS2	C20orf54	C5orf4	CDH20	DCI	EMILIN3	FAT3	HEPACAM	HEXIM2	HIP1R	IL17D	LOC388135	MOSC1	NCOA1	NDUFB10	PPARGC1A
MYT1	772	SYN3	VAX2	MMP16	MMP15	DCX	TMSL8	KLRC4	C20orf112	MCF2L	RAP2A	ZNF135	NKX2-2	KIAA1166	FGF14	DGKI	SLC1A1	BEX1	MAP2	MKRN3	MAGEL2	SLC38A1	FAM77C	TNR	WASF1	PHF16	NPPA	RALGPS1	PPM1E	ACCN4	NOL4	OPCML	GRID2	CRMP1	HOXD3	KCND2	TOP2B	ZNF643	SNX26	TMEM28	ACCN2	VIPR2	ICK	BRSK2	GRIA2	FLRT1	RP11-35N6.1	C1QL1	BCL7A
LHX3	771	CD160	PRL	MLL2	CHRM2	IFNB1	G6PC	FAM30A	GYPB	KCNJ13	SIGLEC6	KLF1	PLAC4	BCORL1	KRT27	ZBTB17	A4GNT	ABCB11	ABCC2	ABCG5	ADAM11	ADAM20	ADAMTS12	ADCYAP1	ADIPOQ	AFM	AIM2	ALOX12P2	ALOXE3	ALPP	AMPD1	ANGPT4	ANK1	AP1M2	APOOL	ARHGAP6	ART1	ATP2A3	ATP4A	ATP6V0A4	ATP8A2	ATXN3L	ATXN8OS	AVPR1B	B3GALT5	B3GNT3	BCAS4	BCL2L14	BEST2
FOXH1	768	KCNG1	ROR2	TNNT3	NPR1	KRT15	CLCA1	CD177	CLEC4M	CSPG4LYP1	DSC1	PADI4	SSX2	GRB7	NR5A1	DPEP3	GUCY2D	SSTR3	KERA	RETN	CCDC33	FOXN1	PITX3	KLK1	CRP	CYP7A1	GRM6	CRYBB3	PAX1	CST8	WNT1	IFNW1	LGALS13	DKKL1	RNF123	CENTB1	DIO3	MYL4	SLC17A1	MEOX1	PDPK1	KIR3DL1	FAM55D	NXPH4	RNF207	ALPI	LMX1B	F2RL3	BIRC7
HLF	767	RTN1	CA11	CPEB3	SESN1	SYN1	RUNDC3B	NAP1L3	SLC12A5	FRY	CLSTN2	GNAO1	AGXT2L1	PCSK2	GABRA1	SYP	GABRG2	PTPRT	SLC17A7	TEF	SLC1A4	NDRG2	NR1D2	SLC6A1	CRY2	CDH18	PDK2	CAMK1G	KCNN1	MOAP1	SNAP91	SNCB	TSC22D1	PPP3CA	RAB3A	NET1	PRKACB	ATP6V1G2	GABRB1	DOCK9	DLG2	ADAMTSL2	AJAP1	APOLD1	BCAS3	BLCAP	C1orf115	CALM3	CBX7
SCRT1	756	MGC13053	GALR3	SOX1	NEURL	KRTAP2-4	ATP2B3	TH	CDK5R2	GLRA3	HCN2	CACNA1S	GRM4	TNNT1	KCNH4	PDZD7	PSD	C1orf76	EMX1	ACTL6B	GRIN2D	GRIN1	DDN	SLC6A7	PRDM12	SYNGR4	MYT1L	NGB	CRTAC1	ULK4	PRG2	GABRD	DLX6	KCNB2	SGCG	C1orf14	NEUROG2	CDK5	ARTN	ATAD3C	BHLHB4	C20orf144	C2orf16	C2orf53	C9orf62	CACNA1B	CACNA1I	CAMK2N2	CELP
MXI1	748	ALDOC	UNKL	ADCY2	FAM13A1	CAMK2G	FOXO4	KCNB1	ASCC1	PHF1	CNNM2	PBLD	CDR1	MYOT	TSPYL2	RABGAP1	EZH1	SEMA4G	ARL3	MCF2L2	C10orf38	GABBR1	STAM	HDAC5	SLC6A13	GUCA2B	WBP2	PAIP2B	PDE8B	ProSAPiP1	ADHFE1	ANKRD12	C10orf4	C10orf83	C1orf198	C6orf136	CALCOCO1	CNTN3	CPB1	DIP2C	DNAJC12	DZIP3	FBXL15	GDF10	IGFALS	KIAA0427	KIAA1128	KIAA1279	LETMD1
ZNF45	745	SALL1	CADM4	ZNF350	ZNF228	C19orf2	C19orf22	ZC3H14	AKT2	PRKD2	CREB1	C19orf61	ZNF230	ZNF20	FLJ20323	CDH6	KEAP1	RBM42	NGLY1	PAF1	ZNF12	NUP62	FTSJ2	ZNF432	DENND2A	ADAMTS3	SLC16A1	CD3EAP	FBXL12	SEC23B	CLPTM1	CDH2	BLM	FBXO17	CSNK1A1	ZNF302	CUL4A	ZNF222	GSK3A	TRIB2	MYO5C	ZNF227	SOX9	XRCC1	KIAA1219	ZNF211	FZD3	ZNF225	ZNF473
PRRX2	740	XDH	PRSS22	APOA4	ITGB5	SLC44A4	GRB7	DUSP2	OVGP1	TMEM40	COL17A1	LMNA	SNED1	ITPR3	PTGES	IL27RA	ITIH3	TNFRSF8	LAMC2	AIM1L	S100A14	CCNO	HOXB6	PTGER1	MAGEA10	SOAT2	TMEM30B	KDELR3	KRT14	ICAM4	SDC1	TFAP2C	TNS4	KLK10	ADAMTS2	RAB25	ATP2A3	LOC57228	PHLDA2	GPR68	SERPINA6	ASAM	C4BPB	CDYL2	COL12A1	CRABP2	CREB3L1	EMP2	FAM62A
REST	730	FUT4	TM9SF4	NDE1	SLC12A7	CAPNS1	MAN2B2	RPN2	FLII	TIGD6	STAT3	IQGAP1	ACTN4	OTUD4	LIMS1	RUFY1	SLC35E1	CSNK1G1	CTNND1	RASSF8	NFKB1	EDEM3	GLT25D1	GALNT4	UPK3A	BTBD7	CLIP1	C19orf28	ETV6	UNC45A	DUSP9	ROCK2	PTRF	FAM120A	UPF1	ACTR2	MACF1	VIM	CSNK1G2	MRC2	NFIC	MCL1	IL6ST	PLEKHA4	KIAA0494	GABRQ	UPK2	BIRC4	SMAD1
FOSL2	722	SOD2	EMILIN1	MAN2B1	EHD2	MAP3K6	PROS1	SOCS3	C17orf62	PPP1R15A	CLIC4	ZFP36L1	TMEM43	TNIP1	ADAM8	FNDC3B	FER1L3	FLII	CYR61	EEA1	SLC39A14	TIPARP	CCRN4L	KLF6	THBD	ABCC3	PTX3	PDIA5	KIAA0247	PYGL	IQGAP1	CLCF1	LIF	FCGBP	CEBPD	HAS2	PLXND1	TEAD4	C1S	SRD5A1	SHB	CSGlcA-T	LOX	SPSB1	IMPDH1	ABCC1	PLAUR	NRP1	FAM129A
POU6F1	722	RICS	JUND	R3HDM2	ABBA-1	MAP3K12	TNPO2	SMARCC2	ATN1	SHC2	ZFP2	ZSCAN18	C4orf8	KIAA0195	SFRS14	KCTD13	TAOK2	DMWD	CALCOCO1	RASA4	SLC4A8	RAB5B	PPP2R5B	AKAP8L	DTX3	FLJ20294	ZNF236	FLJ30092	APBA1	ARNT2	ATXN2	BRUNOL6	BTNL9	C11orf49	C20orf194	C22orf36	CCNI	CDC14B	CHKA	CLASP1	CLIP2	CLIP3	CYP2E1	DPP6	DUSP8	EBF4	FAM130A1	FAM5B	FLJ20433
GTF2B	716	SUMO1	DIMT1L	CETN3	NDUFS4	TMEM59	ASNSD1	KRCC1	ETFA	PAQR3	THOC7	RABGGTB	ISCA1	PSMA5	MRPL22	C15orf15	ST7L	SNX11	HCFC2	USP33	CHMP5	BXDC5	POLB	POLR1D	GIN1	NIT1	COMMD3	CDKL3	C1orf103	PIGK	TIMM8A	RABIF	DNAJC8	C1orf43	SMNDC1	MRPS35	LYRM1	MGST3	EIF2B3	MAT2B	MRPL44	DPH5	HBXIP	TBCC	LSM6	ATP6V1G1	CCNH	ILKAP	ATP5C1
MYNN	710	MTERF	CENPQ	CETN3	FPGT	PCCB	OR6A2	C1QBP	ERCC8	SAE2	P15RS	EIF4E	C15orf15	C12orf41	MFN1	USP33	RNF139	WDR57	C14orf109	GTF2E1	RY1	LYPLA1	PPP1R8	UFD1L	RNF2	NDUFB5	ORC4L	POLB	UBE2NL	B3GALNT1	C17orf42	GIN1	SFRS7	RAD51L3	E2F6	XTP3TPA	POLR2G	POLE3	HMGN4	CNIH	SLC35A5	LOC644096	MRPL9	C9orf156	ASNA1	WDR61	TBCE	OXSM	BNIP1
ZFP37	710	C2orf44	SAE2	C1orf183	INTS7	RBM4B	CCNB1IP1	HMG2L1	ZNF682	THAP9	BMPR1A	ZNF669	ARMC1	TMPO	DDX52	FBXO5	OSGEPL1	KPNA5	ZBTB6	KCTD20	C4orf30	RBM12	CEP76	LRRC40	RBMX	ZNF250	PRR3	EXOSC2	ZSCAN16	SUV39H2	SFRS10	TEX10	SPAST	FLRT3	DNA2L	TIA1	UBE2E3	RFC3	RBM4	COIL	DOLPP1	SPIN1	ZNF273	MTHFD2L	ZNF510	ZNF187	ZBTB11	HP1BP3	CUL3
CDX4	706	OR2H2	UPB1	NR5A1	TH	DPEP3	SSTR3	CNR2	PLEKHG6	CYP11B1	COL17A1	FOXN1	CHRNA2	ALOXE3	TTC22	FGF21	CD7	AZU1	EMX1	KCNK15	ALPI	TM4SF5	AQP2	PRDM12	TJP3	HRH2	KRT16	P2RX2	SLC22A8	FRMD1	SLC5A5	RPL3L	LMAN1L	NPHS1	TEX13B	ELA2B	F2	PAX2	TSKS	TULP1	HMHB1	CABP5	NCR3	ADAMTS10	AOC2	B3GNT8	BMP10	C11orf76	C17orf74
SPI1	701	SELL	GYPC	CD53	EMR1	BTK	TFEC	HLA-DOA	NCF1	AMPD3	FPR1	FMNL1	GNLY	ARHGDIB	OGFRL1	GALNT6	MAPKAPK3	PSD4	SP140	LILRA1	SLC15A3	RHOG	ITGAX	SLC7A7	IL10RA	CD84	MAF	C1QA	NINJ1	CIDEB	BMP2K	LY96	IL2RG	CD300C	RENBP	ARHGAP4	C17orf60	CD180	CD226	CAPG	SLAMF8	WAS	ITGAM	PLCG2	CCR1	LYN	DNASE2	LILRB1	CENTA2
ALX1	701	CD160	NENF	CASR	POU3F3	MBL2	PRL	GGTLA4	PDC	THG1L	IL1RAPL2	PSG2	SMAD5	F13B	IL21	HIGD2A	FLJ20184	FGF23	TYR	GYPB	BHMT	PDE6C	PLA2G2D	KRT20	TPTE	TRGV7	SIGLEC6	ABCB5	ACTBL1	ASB4	C10orf47	C1orf211	C1orf76	C20orf151	C9orf84	CNGB3	CREB3L3	CST4	CYP2F1	DEFB103A	DKK4	DNAJB8	DNASE1	DSPP	EPHA1	ERN1	FAM30A	FAM83B	FBF1
ZNF146	701	CHD1	FUS	ZNF667	ZNF228	C19orf2	GPATCH8	ZNF586	ZNF551	CNOT2	NLGN4X	SMARCA4	STAT5B	NCL	TARDBP	ZNF532	ADNP	STX6	TNPO2	CSNK2A1	ZNF682	XPO7	ARID1A	ZNF85	SNRP70	ZNF43	ZNF154	ZNF8	TNKS	IVNS1ABP	EEF2	GPATCH1	MED17	NGLY1	WRN	MORC2	MAP4K4	NUP62	BCLAF1	NIPBL	SEC63	ZNF254	ANKRD17	SMARCA1	HNRNPA2B1	ZNF573	TRIM28	SFRS4	VPS54
ESRRA	697	TMEM134	FKBP2	ZNHIT4	C2orf24	MT1X	DRAP1	CD2BP2	ST6GALNAC4	HIGD2A	PLCB3	PHOX2A	AMDHD2	MTX1	MT1G	UBTD1	CCDC85B	DNAJC4	CD63	B3GAT3	SLC17A4	TPST2	D15Wsu75e	PNPLA2	ADORA2A	BRMS1	C14orf21	CDC42BPG	CLPB	FAU	FBXL19	FLJ12331	FSCN3	HOXB1	KCNG4	MACROD1	MAGEA5	MAPKAPK3	NUDT22	OR4F6	PCP2	TMEM105	TRPT1	TULP1	ZNF408	ABCA3	AGPAT2	ALG12	ATP5D
NEUROD4	696	SETMAR	TFAP2B	BARX1	STAMBP	ARMC1	MYO3A	RREB1	PLD2	KLHL1	NHLH1	CRTAC1	PKIA	CRYAA	CHD7	CYP4A11	DCX	DSCAML1	EPHB1	FAM77C	GNG4	IGFBPL1	KLRC2	KLRC3	MEX3A	MKRN3	MTSS1	ONECUT2	OR4N2	OR4N4	REC8	RNF165	RP11-35N6.1	SHD	SOX4	TKTL2	TOX3	A4GNT	ABCB11	ABCC2	ADAMTS12	ADM2	AIM2	ALDOB	ALOX12P2	ALOXE3	ALPP	ALX3	ANK1
NEUROG1	695	SH3BP1	ADAMTS7	NOS1	FAM120C	DGCR6L	AMN	PITX3	FLJ10490	PROP1	MAFK	CST8	TAAR5	ELA2A	CETN1	GH2	MAP3K10	C22orf31	LHX1	SARDH	NKX2-8	GP1BB	GIF	C16orf3	SLC28A1	FBXL8	CD79A	B3GAT3	UTF1	GDF2	C11orf16	LOR	DYRK1B	CELP	CACNA1I	ACBD4	ACE	AGBL3	ANGPT4	ANKRD53	ARTN	ATAD3C	C19orf19	C20orf144	C21orf93	CACNA1A	CACNA1B	CACNA1E	CAMK2N2
RXRB	693	DOM3Z	BSDC1	MIZF	USP21	SPSB3	VPS52	PRR3	WDR59	MUT	MYST1	ZNF187	NFKBIL1	CREBL1	POLG2	ZBTB22	PRPF4B	SENP6	PPT2	YTHDC1	RING1	BRD8	ZNF193	BCS1L	CASC3	ZNF76	ARHGAP27	C10orf25	E2F4	KIAA0406	MDN1	PHF1	RFNG	TBL3	TRAFD1	UNC84B	ZMYM3	ZNF289	ZNF496	AAMP	ADCY6	ADD1	AGPAT1	ANAPC2	ANKFY1	ANP32A	ARHGEF11	ATN1	ATP6V0A1
KLF1	690	A4GNT	CYP1A1	ACF	APOA2	KRT33B	THEG	CD1B	MASP2	HRC	APOA4	PRDM9	KRT13	GP6	EPS8L1	HIST1H2BB	TMEM40	NTN1	C7orf43	HEYL	SLC22A7	AIM1L	CDH16	IFNB1	MGC5566	SCN5A	CYP2F1	SERPINB13	MAGEA10	SLC12A3	KRT16	S100A7	RNF17	TMPRSS6	KRT6A	KRT14	ICAM4	LHX3	IL11	FTCD	SPN	FZD9	ARHGEF16	MIP	BMP15	RAB25	CALML5	TRPV4	CCL1
HAND1	687	FOXP3	TSP50	HES2	TH	CACNA1S	PCLKC	PLEKHG6	FOXN1	GRM4	CRP	GRM6	GP2	SPTA1	GHRHR	PROZ	EMX1	PLA2G2F	BTNL8	ALPI	PRDM12	TJP3	TCF21	ABO	MPO	FRMD1	RPL3L	ELA2B	TSKS	PRAMEF10	SLC6A3	TRIM31	ADRA1B	C1orf14	ABCG5	CR2	SLCO4C1	ASB11	ATP4A	C8orf73	CNKSR1	DBF4B	DEFT1P	ETV3	FCRL5	GFI1B	GGT1	GLYAT	GML
PDX1	684	FOXP3	TNNT3	HES2	SOX1	KRTAP2-4	MS4A12	STAB2	GFRA4	ATP4A	CDH17	TH	DNMT3L	TBX4	PLEKHG6	TRPA1	GP2	RBPJL	FGF21	CBLC	PROZ	SLC6A4	AZU1	PRTN3	CSH2	TM4SF5	NTSR1	MYH6	PRDM12	TJP3	CEACAM5	SERPINB3	ELA2	ABO	SRY	MUC5B	PAX2	CDH3	TSKS	OSGIN1	PRG2	VPS39	SLC15A1	ALDH3B2	ALPP	BLR1	C11orf80	C17orf59	C1orf69
NFKB1	676	LMAN1	SLK	LRAP	MBOAT5	TM9SF4	ELF1	PROS1	LRRFIP1	GALNT10	TCTN3	CLIC4	TMEM43	UBE2H	MAN2B2	FNDC3B	FER1L3	FLII	EEA1	SERINC3	TMEM127	MGAT1	STAT3	SOAT1	ZNF267	KIAA0247	SDCBP	PYGL	TPP1	UTP3	IQGAP1	SLC4A1AP	RAB13	TGFBR2	MGAT4B	TMED9	TOR1AIP1	LRBA	DSE	MCFD2	GNS	PGGT1B	FLJ20254	LIMS1	RUFY1	C2orf18	GGCX	FKBP15	SRPR
OVOL2	674	ZG16	DMC1	ACF	GFI1	CD1B	APOA4	PRDM9	KRT13	CPN1	C10orf95	TMEM40	LPA	MYO15A	CYP26A1	UPK1A	ART4	BMP5	RBM35A	AIM1L	SERPINA7	FABP1	MGC5566	NRG1	CYP2F1	KLK8	TYRP1	TMPRSS4	LYPD3	BLK	MAGEA10	KRT16	TYR	PAX9	FGB	PAGE4	ACSM1	KLK10	FOXA2	PAEP	NOX5	KRT12	MAGEA4	GK2	PHOX2B	PCK1	SCGB2A1	SLC6A14	GCG
STAT5A	668	PPP1R3D	MAN2B1	MAST4	SLC12A7	LRP1	SLC15A3	ARHGAP4	ITGAM	SLC24A6	RIN3	TNFRSF1B	RAB13	MYO1F	TNFRSF14	SREBF1	GAS6	ALPK3	TFCP2L1	CSF1	FES	FURIN	GLT25D1	RRBP1	TGOLN2	TCIRG1	GRN	UNC93B1	C19orf28	PTRF	UBE1L	FLJ20273	RAB11FIP5	PDXK	TAPBP	TBC1D2B	ZBTB7A	PLEKHQ1	CYP27A1	SIPA1	IQSEC2	GAA	NLRX1	PPP1R13L	TEP1	MANBA	COL8A2	TICAM1	PTPN18
NEUROG3	666	FOXP3	TNNT3	PDZD3	GATA1	STAB2	GFRA4	TBX4	LILRP2	RAPSN	GP2	WNT1	RBP3	CHAT	KLK11	TM4SF5	TJP3	OVOL1	ACTN3	ABO	MTNR1B	F2	PAX2	TSKS	CRX	DSG3	ARRDC5	C9orf62	CACNA1E	CDH24	DES	DLGAP3	EN2	FAM21C	FBXL17	FBXL8	FLJ13137	FLJ45717	HCN4	IER5	KIAA0913	KIAA1856	KISS1R	LOC201175	LOC347273	MAFA	MYOD1	NFATC4	NPBWR1
T	661	CD160	CPB2	LGALS14	KRT81	SIGLEC6	PLAC4	C1orf61	CLEC4F	EFNA2	HES4	KCNK7	LCE2A	POLR2J2	RPS6KL1	SHD	SYNPO2L	TCTE1	TNNI1	UPK3B	BHMT	C1orf135	C2orf54	CA1	CYP1A2	CYP2A6	DRP2	F7	FSHR	GLP1R	LETM1	LRP6	MAGEC1	NDST4	OR10H1	OR52A1	S100G	SLC10A1	SLC5A7	TFF1	HCN4	SLC17A4	AP1M2	TRIM10	CLEC3A	CDH17	GPA33	GLYAT	CDSN
TMF1	661	LMAN1	LONP1	ACBD3	PSMD5	KIAA0368	LRRFIP1	GBE1	DHX29	PPP4R2	FNDC3B	PRKAR2A	RPAP3	GABPA	TOR1B	C2orf37	UTP3	EDEM1	MBD5	GANAB	FLJ20254	ZCCHC6	RTCD1	PDXDC1	SEC24A	MAPKAP1	ETF1	COPG	OXSR1	CAPN7	NANS	CHORDC1	ATR	FAM18B	PPFIBP1	GPR107	RECQL	PTPN12	INVS	MCL1	SLC30A5	CDV3	GOLGA4	TKT	TRIP12	ARIH1	BRCC3	BHLHB2	PDCD6IP
HIC1	660	CREB3L1	ZBTB7C	HES2	GALR3	PGR	KRTAP2-4	C20orf59	MMP13	GFRA4	TH	TCEB3B	TBX4	B3GNT3	GJA3	PLEKHG6	NOS3	TNFSF9	LMO6	PRSS21	MMP23B	PTGIR	MMP11	DTX2	ARHGEF15	FZD8	TBX1	AZU1	NXPH4	SLC34A2	C1orf78	NOS2A	ASCL2	EPYC	MAGEA12	ACTN3	GP5	SRY	SIX5	F2	PAX2	FOXC2	TSKS	TNFSF11	MYF6	SOX18	DES	DSG1	FMO1
SIX3	660	TNNT3	GYPA	MAS1	HES2	NUDC	GRB7	TH	CACNA1S	GRM6	FGFR4	FCN2	KCNK15	ALPI	PRDM12	P2RX2	IL1F7	RPL3L	FOXA2	ERAF	MYH2	MUC5B	FCRL2	ABCG5	AMN	ANGPT4	AQP2	ARTN	C19orf19	CACNA1B	CDK5R2	CHRNA4	CLCNKB	DCST2	DGKQ	DUSP15	EN2	FBXL8	FKHL18	FLJ32214	FLJ45717	FOXD3	FOXD4L1	GDF2	GIPR	GJC1	GPR156	GPR25	HIST1H2BA
HMX1	657	ACOXL	ACTA1	ACTL8	ADAM2	ADAMTSL2	AHSG	AKAP4	ALOX12B	ALOX15	ALPI	AMN	ANGPTL3	ANKRD47	APOA4	APOC4	ARL4D	ARMC6	ARVCF	ASB6	ASGR1	ATP1B4	ATP2C2	AVP	BAAT	BBC3	BP75	BRF1	C14orf131	C17orf59	C1orf14	C21orf2	C22orf29	C3orf36	CABP2	CACNG1	CAMK4	CAPN11	CARD10	CARD14	CCDC9	CCL17	CCNF	CD79A	CD79B	CDX2	CEBPE	CEMP1	CENTB1
ZSCAN16	656	C2orf44	SETMAR	TMSL8	HN1	INTS7	RBM4B	ZNF10	ZNF682	ZNF85	ZNF669	ZFP37	DDX52	OSGEPL1	PAFAH1B3	TUBA1A	H3F3A	TIA1	UBE2E3	COIL	ZNF124	HDAC2	ZNF273	POLR3B	ING3	SRPK1	ZNF232	ZNF187	TAF11	ZNF22	SOX4	AOF2	ZNF195	CEP57	RAD51AP1	ZKSCAN3	PPM1D	KLHL23	GSTA4	SFRS3	ZNF167	VEZF1	LEPROTL1	ZNF253	ASCL1	BCDIN3D	BXDC5	C18orf18	C1orf19
E2F2	651	CDT1	GUCY1B2	MYB	KIFC1	PTMA	ZSCAN2	PKMYT1	HIST1H3F	BIRC5	CTSL2	ORC1L	SLC25A10	CDC25C	BCOR	HIST1H3H	RAB3B	DTL	ST8SIA2	HIST1H3A	FEV	MATN4	HIST1H4A	LOC81691	CDC25A	C1orf106	HCN3	TOP2A	RAD54L	CDCA8	VTCN1	C19orf57	AURKB	C1orf176	C21orf58	CDC20	CDCA3	CENPM	CLSPN	E2F1	ESPL1	FAM110A	FAM120C	FANCD2	FUBP1	GINS2	GINS4	HIST1H3J	HN1
CUX2	649	PARP2	DNM1L	ATP9A	CDH9	ACTR1A	FRY	CDH18	NET1	EIF1B	KATNB1	RTN3	CBARA1	CACNG3	CACNG2	BASP1	SLC9A6	DPYSL4	RASL10A	CGREF1	DCTN6	DLL3	RFPL1S	RAI2	ZMYND11	ARPP-19	ARPP-21	STARD10	CPLX2	CPLX1	GPR83	RUNDC3A	BLCAP	AP3M2	MLLT11	RAB40B	CCDC85B	ADAP1	KIF3A	POLR3A	CHGA	CHGB	SLC2A6	RWDD2A	CHRM1	MGC16703	CHRNA3	SLC2A13	GPRIN1
SOX1	648	TFAP2B	HOXC11	LHX5	FOXN1	MYH13	PAX1	ACRV1	SLC18A1	PRDM12	TLX1	APOM	CEACAM5	SCRT1	POU4F1	TCEB2	EFNA2	ELA2B	PDX1	PRG2	MLNR	ATCAY	BAALC	CACNA1I	CACNG4	DUSP26	GLI4	HCN2	HR	KIAA1545	MAP3K10	NPPA	RP11-35N6.1	SNX22	SNX26	SORCS3	SOX8	SRGAP3	TTC9B	UNKL	UTS2R	ZDHHC22	AGXT	ASCL2	BAI1	C8G	CACNG1	CCL24	CHRNB2
RXRG	647	ADRA1A	DAAM2	ASB4	SFTPC	IQCA	BTD	EXTL1	CASQ2	DAO	FHIT	GFRA2	FABP6	PPP1R1A	PNMT	VIPR2	XK	CLIC5	SH3BGR	PLP1	SH3GL3	PTGDS	DYNC1I1	SIDT1	GPR143	GPD1	ZFPM2	CPB1	MYL3	ROGDI	MYH15	FAIM2	SEMA3D	USH1C	ABCA2	ARRB1	C17orf28	CCDC27	CEACAM3	CNNM2	CUEDC2	DGKA	DUSP28	EPHX1	FCHO1	HDHD3	HIST1H1T	HPCA	KCNA3
PRRX1	646	FSTL1	ID1	TMEM43	FER1L3	TMOD3	RBMS1	FHL3	LNPEP	FOSL2	TGFB3	MBNL1	WWTR1	DPAGT1	EDNRA	DSE	C1S	LOX	NFKB1	FAM129A	NAGA	VCL	ETV6	GEM	CAST	C5AR1	GFPT2	DPYD	PBEF1	TNFRSF1A	CD93	MMP14	RCN3	IRF1	GBP2	ZAK	CSDA	RRAS	TGFB1	SMAD1	SLC39A8	MYH9	CD2AP	NUP98	OLFML2B	ADPRH	ARPC1B	BAZ1A	BGN
ARNT2	645	ABAT	DPP6	ASTN1	DDAH1	ATP9A	CTNND2	NTRK3	B3GNT1	WASF3	KBTBD11	ALDH5A1	SYT17	PAQR6	NGRN	SRGAP3	SCRN1	SLC6A1	BAI3	NCOA1	CYFIP2	SCAPER	PHLPP	GPRC5B	NDRG4	CSPG5	BAI2	NBEA	C11orf49	LPHN1	ATP2B2	ATP1A2	KIAA0329	MAGI2	ABLIM1	SLC1A2	RICS	MYO10	HNT	TSPAN3	MAN2A2	DPP8	TJP1	PCDH9	ERBB4	NLGN3	TERF2	ACCN2	SLC1A3
ATF7	644	PARN	LARP7	RFX2	ZFP106	ARHGEF18	GLRA3	KRT8P12	MTMR11	INPPL1	PLD2	ARHGAP1	HOMER3	HECTD3	UNC45A	ISL1	UPF1	UNC119B	LPIN2	LTBP3	ANKRD25	UAP1L1	VIM	PRUNE2	TBL1X	CTDSP1	EFCAB6	TRIM15	SHC1	BHMT	WDR19	KIAA0892	MPZ	TEGT	ACACB	APOL6	TMEM112B	SFRS2IP	GOLIM4	STAT2	SLC9A8	SIN3B	C10orf63	C15orf52	C3orf15	CBLN1	CSRP2	DAZAP2	DZIP1L
IKZF4	644	PKNOX2	SMARCC2	CUEDC1	C17orf63	LRP6	KIAA0195	ADCY6	MED13L	TENC1	ZNF384	KIAA0515	RBM19	TNK2	ZBTB39	ARHGEF17	HIPK2	EP400	RAB5B	TSC1	CLSTN3	LPPR2	PHLDB1	MBD6	FLJ30092	ACCN2	ATP6V0A1	ATP9B	ATXN2	BACE1	BAHCC1	C9orf127	CAPN10	CLEC16A	CNNM4	DEPDC5	EPB41L4A	ERAS	FBXO10	FBXW11	KIAA0999	MGRN1	MNT	OR1F1	OR52E6	OR6Y1	PTCH1	RHOBTB2	RNASEN
RUNX1	643	COL1A1	RAG1	EHBP1L1	SOCS3	ANXA2	CLEC5A	FNDC3B	FER1L3	RBMS1	LTBP2	ABCC3	TNFRSF12A	FOSL2	WWTR1	LMNA	ITPR3	EMP2	BACE2	LIF	IL27RA	PTGIR	TEAD4	IMPDH1	FURIN	PML	CFI	SLC16A3	TCIRG1	ANPEP	APOBEC3C	TSPAN9	BCL3	ETV6	CEBPB	TGFBI	ITGA5	PTRF	TRAM2	TNFRSF1A	ITK	THBS1	CHSY1	AIM1	IFNGR2	MRC2	MVP	VDR	PODNL1
ADNP	642	HNRPD	FBXO11	C2orf44	SUV420H1	ZNF146	ZNF551	NLGN4X	RBM16	SMARCA4	PRDM10	HEATR6	TLK2	CSNK2A1	ZNF682	TUBGCP3	ZNF85	SPATA5L1	ZNF43	ZNF8	CSE1L	MTMR9	SAP130	LPHN1	PHF14	CKAP5	CDKAL1	BCLAF1	ZNF549	PUM2	LSM14B	TMEM97	SUZ12	CSNK1G1	FLRT3	ASXL1	ADNP2	ZNF235	CDYL	MARK1	NUP153	KIAA0406	TAF4	C11orf30	HNRPDL	FIP1L1	SS18L1	ZNF510	ZNF227
RFX2	641	ZHX3	BBOX1	SLC12A4	CNGA3	SLC2A10	TEKT2	MAST4	FLJ14213	OCEL1	C14orf79	COL4A6	KLHL26	DMD	PLTP	CC2D1A	TMEM47	ARHGEF18	GTF2F1	KRT8P12	TTC23	ITGB8	LFNG	PLD2	EYA2	HOMER3	SOX21	C14orf159	MAP7D3	ATF7	LRRC48	NOS2A	UPF1	AAAS	UNC119B	ITPKB	SNAPC2	ITGB4	TCTN2	MAK	AR	MLC1	MPL	SMO	FOXJ1	IFT140	BBS1	PNPLA6	CYB561
STAT2	639	XAF1	HDAC7A	RREB1	NPEPL1	ZFHX3	PXN	HOM-TES-103	GLT25D1	RBCK1	SSH1	GIT2	ATF7	SIGLEC1	CEMP1	UBE1L	EML4	LGALS3BP	GAA	TEP1	CFLAR	CTSA	AFF1	TRIM22	APOL6	OAS3	SP100	SMARCD2	MBD6	H6PD	AKAP13	VPS13C	ABCA6	C19orf28	C2orf12	CTTN	GOLGA4	LOC441108	PARP14	PTRF	RAB43	RNF213	RRBP1	SLC39A13	TMED9	ABHD2	ADAM15	ADCY6	ANKFY1
SRCAP	639	ARHGEF11	RABEP2	AMH	ZNF646	AGER	AXIN1	PKD1	IFT140	PDE4C	SETD1A	FBXL6	PAX4	AAAS	ALG12	ANAPC2	ARHGEF1	ATAD3B	ATN1	ATP2A1	BANF1	BCL9L	BIN3	C20orf67	CBX8	CCDC9	CNOT3	DCTN1	EIF5AL1	FGD1	FIBCD1	FLJ20254	HYOU1	INTS5	KIAA1967	LMO6	LRSAM1	MAZ	MED12	MEN1	MTA2	NEK8	NFKB2	NGFB	NR1H2	NUP188	PES1	PHF1	PKN1
VAX2	638	DCX	TMSL8	HN1	CBX4	NKX2-2	PTMS	ACCN4	CRMP1	HOXD3	GOLM1	BCL7A	HOXC4	GDF11	MARCKSL1	LMO1	C1orf106	AOF2	ATP6V1B1	MNX1	TFAP2A	C6orf134	PODXL2	MYT1	AP3M1	C1QL1	C9orf140	CACNG4	CAPN5	CCDC28B	CENPO	DLL3	DPF1	FOXD1	GPS1	HES6	LHFPL3	MDFI	MEX3A	NKIRAS2	PCGF2	PHLDA1	POLDIP3	POLR2F	RBM4	RND2	RTKN	SOX11	SOX4
MAZ	633	SEPHS1	KIF22	SMARCD1	CACNB3	CXXC1	EXOSC9	HDGF	PRR3	NOC4L	PTMS	SUV39H2	U2AF2	PIK3R2	TMEM97	RNPS1	DNA2L	SF3B3	NKIRAS2	SMARCB1	SOX12	DOLPP1	B4GALT2	SPATS2	WHSC2	FGD1	SF3B4	CCDC28B	CDK2	MARCKSL1	ZNF668	PRCC	FLJ14154	RALY	FAM89B	SNRPA	PCGF2	H2AFX	DBN1	PPP2R5D	WDR18	HNRNPL	TRAP1	BOP1	GTF3C5	RANBP1	DCLRE1A	DPF1	NT5DC2
TEAD3	631	EVC	SLC2A10	EHD2	MAP3K6	SLC3A2	HRH1	SLC2A4RG	NFATC4	KIAA0323	SIPA1L1	CDH6	PYGL	EFEMP2	PCSK5	LMNA	SRPX2	GUSB	TGFB1I1	FAM129A	PLCB3	MDK	TSPAN9	NEDD9	MORC4	YAP1	PTRF	PBEF1	CD151	PACSIN3	TRIP10	MMP14	ROR1	ARSJ	TM9SF1	FZD7	MRC2	CD97	LRP10	GRB10	COL5A2	FLJ21963	BHLHB2	PTPN14	POFUT2	HS3ST3B1	POSTN	EMP3	LAMB2
PATZ1	631	ZEB1	GTPBP1	MAP3K7IP1	CSNK1E	C14orf93	BRD3	GPHN	ARVCF	ENAH	KCNQ2	MAP2	CRKL	MYST3	SEZ6L	SOX2	EFS	BCAN	SMARCB1	SOX12	FOXRED2	CCND2	MPST	BCL7A	SUPT16H	CHD7	EIF4ENIF1	NOVA1	PCGF2	YTHDC1	PELI2	BOP1	POLDIP3	TCF4	ZNF711	CEP68	ZNF74	POLR2F	PCDH17	JMJD2D	WDR68	GRIA4	OLIG2	C6orf134	ZNF219	ARHGEF7	CASC3	LARGE	CTCF
VSX1	627	PLIN	SOX15	CDH20	ALDH1L1	NTSR2	HDAC11	C19orf36	RUNDC3B	PRDM11	CLDN5	SLC27A5	PON3	C10orf12	PPP2R5A	CST3	ALDH6A1	NARFL	CYP3A43	TST	P11	HIF3A	ANKRD47	EDN3	CST5	AVPR1A	TNNI3K	PCCA	ADIPOQ	SLC15A2	NDRG2	ATP2B2	CLIC5	LIN7B	CRYL1	CPE	EDG1	PAQR6	WASF3	KCNN1	C1orf2	KLF15	MPL	RYR1	FGFR3	AHCYL1	NRL	OR10J1	ALPPL2
MAFB	623	SLCO2B1	COL1A1	AMPD3	CR1	FMNL1	FCGR2A	MBNL3	IL10RA	C1QA	LY96	IL1R1	FLVCR2	ARHGAP4	SERPINA1	MAP3K8	SLAMF8	ITGAM	CCR1	CENTA2	TNFRSF1B	MYO1F	ITGA9	HLX	PALLD	LAIR1	IFI16	CTSB	DSE	PLXND1	C1S	LILRB3	SPI1	IL4R	SPSB1	LCP1	FCER1G	FPRL2	CFD	DOCK2	PLXNC1	MNDA	CTSS	GMIP	KYNU	GNA15	ATF5	CTSD	SLC7A8
IRF3	620	TBC1D17	TTLL4	POLRMT	FLJ20920	TRMT1	RNF31	PRKD2	C14orf79	APBA3	PTDSS2	MAP3K14	DHDDS	DMPK	DFNB31	RBM42	NPEPL1	CCDC106	GNAS	USP4	OSBPL3	LOC283345	ZFX	QTRT1	EGLN2	MGC2752	C8orf30A	SPHK2	FBXL12	PNKP	PIAS3	ZRSR2	RFXANK	RBCK1	HSPBP1	ARHGEF1	ACADVL	VPS16	NR1H2	ANAPC2	TSEN34	SDAD1	FLJ11286	PNPLA6	LAMB2	KPTN	FLT3LG	LAMA5	SYMPK
FOXE3	615	CFHR5	GML	CYP1A1	APOA2	SLC14A2	ETV3	OR2H2	MASP2	IRGC	ADRB3	SLC6A2	USF2	SLC9A5	LOC51145	TMEM40	CNR2	C7orf43	NTN2L	KRT8	RBPJL	WNT1	GPRC5D	SLC22A7	LAD1	C22orf24	CNTD2	AIM1L	LY6G6C	KRT2	CDH16	INHBC	SPRR1B	ADAM7	CACNG5	PSG3	IL1F9	C15orf2	SOX14	MAP3K9	SLC18A3	SLC26A3	PKLR	VGLL1	KLK2	PRDM8	OPRD1	TREH	FGF3
POU3F3	612	CYP17A1	OR12D2	ALX1	PLA2G2D	TERT	UMOD	AHDC1	ARTN	ATAD3C	AVP	B3GNT7	BAALC	BAX	BHLHB4	C19orf25	C20orf144	C21orf56	C9orf62	CACNA1E	CACNA1I	CAMK2N2	CASKIN1	CCDC108	CDC42EP5	CDH24	COX6A2	DES	DLGAP3	DUSP15	EN2	EVX1	FAM120C	FAM70B	FBXL17	FBXL8	FCRLB	FKHL18	FLJ10490	FLJ45717	FOXC2	GALR3	GCK	GP1BB	GPR150	GPR153	GRIN2D	HCN4	HES7
ELF3	607	IL24	CYP3A5	CD1B	MDS1	SAA4	ADAM2	HOXC13	FGA	FGL1	GATA4	DAO	MYOZ3	TNFRSF13B	PAGE4	DSCR4	TRIM15	CYP3A4	C3orf52	CCNK	CALML5	A4GALT	AFF3	AGR3	APOL1	C8B	DNTT	EPHA1	GATA1	GRID1	HEMGN	HOXC10	HSPC105	IGF2AS	IL32	KLK12	MMEL1	MYF6	NTRK1	PCDHGC4	PVRIG	RAG2	SCNN1A	SYT8	TMPRSS3	ALLC	ATAD4	BTNL2	BTNL3
KLF10	607	CXCR4	ACBD3	SLC25A24	STCH	GBE1	KDELR2	TREM1	CYR61	MALT1	THBD	LDHA	NUCB2	PIGA	RASSF1	BTG3	ERO1L	FN1	PTGS2	ARPC1A	LOX	SEC24A	DNAJB1	TMEM45A	SLC2A3	TUFT1	ATF5	ADAMTS1	SLC16A3	ACTG2	TGFBI	C5AR1	NFIL3	PBEF1	IL8	THBS1	XAB1	SEC24D	GNAI3	HSPA6	SLC30A5	PCSK1	BHLHB2	P4HA1	C5orf22	PGK1	ATF3	SEC23A	ADFP
IRF1	606	LRAP	CASP1	SECTM1	APOL1	ANXA2	HLA-C	RNF19B	HLA-A	IFITM3	ISG20	BIRC3	C1S	PLSCR1	IL32	PLAUR	CSF1	WARS	DRAM	PML	TRIM21	LOC93349	ICAM1	CEBPB	ARTS-1	CIITA	PBEF1	CASP5	TNFRSF1A	GCH1	IL15RA	ITK	TNFAIP3	CXCL10	FAS	TAP1	IFITM2	GBP2	ECGF1	EDEM2	HLA-B	TDO2	INDO	LILRB2	CHI3L1	PRRX1	ETV7	CLIC1	GBP1
FOXN4	605	BCL2L14	BCOR	BPNT1	C14orf93	C21orf58	C2orf48	CXXC4	GRHL2	HMGB3	IGSF9	KCTD19	KREMEN2	LOC642864	LYG2	MAGEA9	MEX3A	MPN2	ONECUT2	OVOS2	PBX4	PRSS12	RFC5	SLC17A2	VIPR2	XAGE5	ZBTB5	CST8	SLC17A4	AP1M2	KCNK7	CDSN	CDX4	HOXB13	SIX2	MASP2	NEU3	ACTL7A	APOBEC2	CHAT	SOX21	KRT71	CHRM4	CHRNA2	ODF3	CHRNB2	TNFRSF13C	C3orf24	CKM
UBP1	604	ATP11B	DCP2	RPIA	ATR	QRICH1	TCERG1	SLC25A38	NR2C2	PDCD6IP	AZI2	TAF2	SMC4	KIAA0947	ARMCX5	C3orf31	C3orf63	CEP152	EPM2AIP1	FAM116A	GABRA6	GNL3	GPD1L	KLHL18	LPGAT1	PBRM1	PCGF3	RFWD3	TOP2B	TSEN2	ZNF643	APPL1	BRWD2	C14orf138	CHD9	CHUK	EIF1B	FLJ11184	FLJ13611	FUBP3	HISPPD1	HNRPH2	IBTK	MAP4K3	MORC3	NDUFA5	NR3C1	PCF11	PGAP1
TCF15	603	ZG16	MMP15	ACF	LIMD2	C8A	FGA	BCL11B	TMEM28	SERPINA7	DLK2	KLK8	FLJ33790	TMPRSS4	MAGEA10	RBM35B	TMEM30B	POU4F1	LOC441601	ZNF556	FZD9	MAGEC1	GALNT14	SERPINA6	L1TD1	ACTN3	ADH4	ATAD4	ATP2C2	C10orf47	C12orf56	C19orf46	C1orf172	C21orf29	CALML3	CCBE1	CCDC120	COCH	CRB3	DNAH8	DSCR4	FOXD2	FOXF1	FUT1	GREB1	IRX2	KCNG3	KIF21B	KLK11
ASCL1	603	BCAN	CXXC4	CRB1	CSPG5	OLIG2	DLL3	C1orf61	GPSM2	SALL2	GNG4	TSPAN12	TOX3	ABAT	PID1	NRXN2	TCF12	PBX1	CXorf1	KCND2	PDE6D	VPS72	DGKB	EDNRB	HES6	PHYHIPL	RFTN2	DLL1	LRRN1	GLCCI1	C6orf134	DSCAM	MAPT	KLHL23	SOX4	GSTA4	PDE9A	FAM36A	MARCKSL1	ZSWIM5	FLRT1	PRTFDC1	BCL7A	SCG3	HES5	TIGD1	SOX2	FGFBP3	SEZ6L
MEF2D	599	ATN1	SEC24C	CCDC6	KIAA0913	HGS	FAM65A	TUBGCP2	NDST2	PPRC1	STK11	ARNT	GBF1	C6orf47	ABCA4	ADRA1D	ARHGAP26	C18orf12	CD79A	D15Wsu75e	DCST2	DDX41	DGKQ	DMWD	ENPP7	EVPL	HIC1	HIVEP3	HRH2	JOSD2	KLK15	KRT81	LHB	LTB4R2	MRGPRE	NTN2L	OR4D1	P2RX2	PPP1R15A	PRM2	RARG	RNF24	SCGB3A1	SH3BGRL3	SPATA2L	SPRR1A	TRIM37	TRPM5	UNQ1945
MEF2B	598	NTHL1	NARFL	GYS2	NDUFB7	BCL2L10	LIME1	BGLAP	C12orf10	C3orf22	C6orf27	CACNA1B	CCL24	COX7B2	DEF8	ECSIT	FUT1	GIPC3	GNB1L	GTPBP3	HADHA	HUNK	KIAA1875	LCN1	LHB	LOC554235	LY6D	MESP1	MRPL55	MRPS26	MYLK2	NANOS3	NDUFB9	NDUFS5	NOXO1	NTSR1	PPOX	PRM1	SEPW1	SLC22A14	SLC27A5	SYT2	TCEB2	TNNI1	TRAPPC2	TRAPPC5	TRUB2	USE1	ZNRF4
HEYL	598	PCDH12	LRRC32	MASP2	ENPEP	ADAMTS7	NTN1	CXorf36	NID2	C16orf30	LY6G6C	NDUFA4L2	ARHGEF1	CRISP1	TENC1	GP1BB	ROBO4	ACVRL1	GJA4	FBXL8	PLXDC1	HYAL2	PGF	TP53I11	COL4A1	CD248	KLF1	BGN	C6orf150	C6orf189	CCDC3	EGFLAM	ESAM	EXOC3L	FKHL18	FLT1	ITGA1	ITGA10	KIAA1856	LBH	LCE1A	LRFN1	MCAM	OLFML1	PDGFRB	PTN	RHBDL1	SCRG1	SOX17
PAX9	598	FOXE1	TFAP2B	KRT34	SAA4	PRDM9	KRT13	GRB7	OVOL2	PSG9	COL17A1	HOXB9	KLK1	KRT37	WNT11	SPTA1	CBLC	RBM35A	CRCT1	FGB	LCN2	TRIM15	FOXA2	ELA2B	PKP1	KLK13	ATP6V1C2	BSND	CD1B	CPN1	CYP2F1	DNTT	EPHA1	FCRL2	GLYATL2	GSTA3	HEMGN	HOXC13	HSPC105	IGF2AS	KAZALD1	KIAA1614	KLK12	KRT33A	LCT	LOC388381	MAGEA10	MGC45800	MSX2
CDX2	596	TNNT3	HES2	KRT4	HOXC11	STAB2	GFRA4	KRT13	PRSS7	CACNA1S	PCLKC	PLEKHG6	FOXN1	PRSS21	MYH13	SPTA1	CBLC	PROZ	MEOX1	AZU1	RNF207	HOXB6	SCNN1A	TJP3	TCF21	PGK2	SLC5A5	TRIM15	ELA2B	F2	TSKS	TCP10	EPHA1	SLC15A1	DTX2	PSG4	ROS1	SLA2	SPINK5L3	TNFRSF10A	3.8-1	ABHD9	ADCY1	ADRB3	ALOX12B	ALOX15	AMN	AOX1	ARSD
STAT6	594	SLCO2B1	C4orf18	LTBR	JAK2	TLR5	CMKLR1	AMPD3	FMNL1	FCGR2A	MAN1A1	AXL	SLC15A3	TBC1D22A	IL10RA	ARHGAP24	KIAA0143	BMP2K	TBC1D8B	IL2RG	RENBP	CD55	OSTF1	PLAGL1	MAP3K8	STOM	SLAMF8	GALNT12	CREBL2	ITGAM	PLCG2	PSAP	LILRB1	NQO1	TNFRSF1B	RHBDF2	TGFBR2	MYO1F	CSF3R	LAIR1	C10orf59	DSE	PTPRC	MFSD7	LDLRAP1	SPI1	ACVR1	LCP2	IL4R
RBPJL	594	TNNT3	AIPL1	FXYD2	TSP50	CMA1	DSC1	CSHL1	HES2	KRT4	IRGC	WNT7B	KRTAP5-9	NR5A1	TH	CCDC33	PLEKHG6	AMN	TSSK1B	FOXN1	1-Dec	NTN2L	MYH13	LCN1	GRM6	FGFR4	FOXE3	WNT1	FGF21	TLX2	ITGB1BP3	AZU1	EMX1	KCNK15	PPY2	ALPI	CNGB1	NR2E3	MYH6	AQP2	TACR1	PRDM12	FGF22	P2RX2	RBMXL2	TRIM46	ELA2	TMPRSS6	VGLL1
TBX21	592	NCR3	ACAN	ACVRL1	AIM2	ANKS4B	C1orf116	CCL5	CD27	CDC42BPG	CIITA	COL11A1	COLEC10	CST2	CTSE	CXorf36	DARC	DMC1	DNM3	ELMO1	EPHB2	FASLG	FGB	GPR171	GPR23	GZMH	GZMK	HEATR3	HTR1D	MICAL1	MTSS1	MYT1	NLRP5	OSR1	P2RX7	PSG4	PTPRO	RAG1	RNF39	RP5-1054A22.3	SFPQ	SIRT2	SLAMF1	STX6	TFF2	UNC93A	UNQ6975	VASH1	WDR21C
TP63	589	SLC22A2	RGS14	TSP50	HES2	GALR3	TMPRSS3	BRDT	KNG1	CD8B	IRF4	ELF5	GRM6	HOXD12	HSPB7	SCARF1	AZU1	WHSC1L1	AKR1D1	SOX17	MYO7B	C8B	C1orf89	SSTR4	KRT23	PPEF2	ANGPT1	C1orf14	ONECUT2	ARL14	BMX	CLDN1	CYSLTR1	DPPA2	FLJ21986	GPR87	ITGBL1	KLK12	KRTAP3-1	LCT	LDLRAD1	LIMS3	MUC15	MYH2	SPINK4	STAC	UGT2B15	VGLL3	CST8
USF2	588	TBC1D17	PLA2G4C	EPN1	ZFP36L1	ABHD8	GPR137B	NAPA	RBM42	EPM2A	CXorf36	C19orf60	PAF1	CCDC106	DOCK4	FOXE3	RAB4B	GCDH	FKBP8	SIRPA	VRK3	LASS4	GSK3A	CTAGE5	ECH1	SLC8A1	CD1A	KDELR1	ROBO4	PAK4	HYAL1	RAB11B	PNPLA6	ACSBG1	DNM2	GRAP	CDC42EP1	TBCB	OBSCN	DYRK1B	NFKBIB	TMEM112	PEPD	ERCC2	AKT1S1	AP1B1	APOE	ARHGEF1	C19orf22
POU2F1	588	PRO0478	CHD8	HIC2	IPO9	CEP350	ZNF324	KIAA0240	GPR161	MBTD1	JARID1A	TPR	ARID1A	HIVEP1	ARVCF	SMARCC2	ZNF609	PPP1R10	SFRS18	SCRIB	JMJD2B	PLCE1	HERC2	OTUD3	WDR6	MED12	CREBBP	MYST3	PARC	C1orf217	TNRC6B	HDAC4	SRRM2	ZNF652	ZNF500	SPTAN1	SNAPC4	SPEN	RBM12B	AVPR2	LRP6	BPTF	MICAL3	HIPK1	MED13L	ZBTB20	RBBP6	JRK	NF1
CEBPG	583	C19orf22	RBM42	TSR1	CTPS2	FTSJ2	GARS	DAPK3	PGGT1B	TFRC	TRIB3	PDCD5	C20orf11	ZNF473	GNAI3	MARS	EMP3	HAT1	HMG20B	LSM14A	CRY1	TARS	PSENEN	CA3	CCND2	NGLY1	PTPN21	SAE2	SNRPD3	TMEM147	ZNF558	BTG3	C1orf103	C2orf37	C7orf42	CHMP2A	CLIC4	COPB2	CSNK1A1	DDX18	DNAJC10	HEBP2	HNRPC	HSPA5	LIPG	MRPL42	MYC	PALLD	PBX3
MBD2	582	LMAN1	SEC23IP	GBE1	MALT1	STC1	SP1	ROD1	GNL2	YME1L1	ITGB1	ZCCHC6	ABCC1	BACH1	NANS	MAPKAPK2	KIAA0020	PTPN12	DCBLD2	VLDLR	SPHK1	GPRC5A	RRP1B	CRKRS	PABPC4	CDV3	ASB7	DERL1	BTN2A1	AMMECR1	SMAD2	PANX1	VCPIP1	FBXW2	LAMB1	HSPA5	P4HB	ARHGAP17	ASCC3	C10orf12	C16orf57	C18orf17	C1orf55	CD93	CHEK1	COPB2	CSTF2	CUGBP1	DNAJB11
ESR2	581	SRPX	KRTAP5-9	TBX4	HGD	CNIH3	ALDH3B1	HABP2	SRPX2	SLC22A18	PDHA2	ARSJ	IL11	NPAS2	CHRNA9	CYP24A1	AKAP5	CCDC102B	CCDC70	CLCF1	FLJ21963	HAP1	LGALS3	MT1B	NRCAM	SCN7A	ADAM7	AFF2	AMHR2	ANXA9	APCS	ATP12A	BTNL3	C10orf12	C3orf27	C8B	CA6	CASR	CAV3	CCL16	CCL22	CCRN4L	CD3G	CD6	CEACAM1	CETN1	CLC	CLDN1	CLDN18
NR3C2	580	TBC1D17	EMX2	PPARGC1A	CADPS2	SNTA1	CLDN10	MAST4	FLJ20920	TK2	SLC1A3	GPR75	TMEM47	MTUS1	PINK1	PON3	C5orf4	ALDH6A1	EPS15	SLC7A11	SIRPA	TGFBR3	KIAA0644	TMEM80	GPR37	TTPA	NDRG2	NELL2	C6orf32	SLC6A1	NCOA1	PBXIP1	CPE	EDG1	MAP3K5	ANK2	SLC1A2	GOLSYN	MOSC2	KIAA0828	LMO3	SLC25A12	GSTT1	AHDC1	FGFR3	CENTD1	TP53BP2	GABRB1	ATP1A2
ZNF711	579	HNRPD	ARHGEF9	FBXO11	RFXAP	SUV420H1	DCX	CENPJ	TTC3	SNCAIP	USP9Y	SEPHS1	MAGI1	RBM4B	ZNF10	SIM2	ZNF135	ADNP	TERF1	ZNF682	LAPTM4B	XPO7	THAP9	GPHN	ZNF85	SFPQ	ZFP37	CXXC1	ZNF184	MTMR9	USP21	PATZ1	MAP2	MKRN3	ARID4B	ZNF250	PRR3	NASP	SFRS1	HNRNPR	PHF16	NAG18	RALGPS1	CBX1	FLJ23861	PSIP1	PPM1E	DCUN1D2	SPAST
SNAI2	579	GPR124	MBNL3	NID1	TMEM168	FN1	CTSK	LUM	EBF2	NID2	PPIC	SERPINH1	TPM4	PLSCR3	BGN	ASPN	MMP14	COL1A2	RCN3	HEATR1	COL6A1	PCOLCE	COL5A2	BMP1	RAI14	TMEM112B	FBN1	PRRC1	SEC23A	LAMB1	AGTR1	ALG6	CALD1	CDC42EP3	COL6A3	FAM26E	FKBP11	FKBP7	HOXD10	ITGBL1	LOC493869	PHLDB2	RECK	SEC24D	TFPI	TMEM39A	WNT5A	CNIH	KLF10
SMAD5	579	C2orf44	HMBS	ARF5	CASP3	RBM22	PMS2	G3BP1	DMXL1	U2AF2	XPNPEP3	VRK3	FBXL12	TAF4	ZNF140	ZNF14	PRKD1	ZCCHC8	NARG2	ALX1	ZNF136	SMURF2	ERCC4	ZMYM4	CDC23	ZNF22	SIKE	C15orf29	POMGNT1	PKN2	ZNF131	SDAD1	ZNF442	EI24	SEC24B	STX2	PRRC1	PMS2L5	ALG10	ARFIP1	BFAR	BIRC4	C1orf108	C20orf72	C5orf24	C9orf39	CGGBP1	CSNK1A1L	DCBLD1
TBR1	578	PTPRR	STYK1	KCNC2	SLC26A4	ZMAT4	PIP3-E	HTR5A	GABRA1	ADAM11	SLC17A7	KCNS1	CACNG3	RYR2	OGDHL	KCNJ6	HOOK1	CAMK1G	CARTPT	CHD5	DRD1IP	TAC3	RPH3A	SLC7A10	NELL1	CYP46A1	BSN	CACNB1	CCKBR	FAM19A1	FEZF2	FRMPD4	GABRA4	GABRG2	GAD2	GALNTL5	GLRA2	HCN1	KCNA4	KIAA1045	KIAA1239	KRT222P	OR2K2	PACSIN1	RXFP1	SLC12A5	SLC32A1	SLC5A7	SOHLH1
YBX2	577	PRO0478	COLQ	SCRIB	GGT1	C14orf65	MADCAM1	USP12	IGFALS	FUT6	TGM1	LGALS4	KIR3DL3	ARHGEF10L	KCNH6	KIAA0953	ZNF444	ABP1	AKAP1	AMT	ARID3B	ATP4A	ATXN2	C19orf44	C19orf46	CYSLTR2	ENO3	IFT172	KIAA1683	KIAA1787	KIFC2	LOC126520	LPA	LRRC56	MPN2	NANOG	NAT9	NFIA	PARC	PDE4C	PRM1	PSMA8	RHPN1	ROBO3	TMEM16H	VISA	VWCE	WFIKKN1	ZNF563
NR1I3	576	CLEC4M	RHO	HES2	C3orf27	UNC93A	C1orf116	PRODH2	RDH8	LAD1	TNNI1	AGXT	RBM35A	PLA2G2F	SLC12A3	FRMD1	HNF4A	PRSS8	HMGCS2	MYH2	VIL1	TERT	REG3A	PKP1	CABP5	DUOX2	SPRR3	ADH1C	B3GNT4	BAG1	C10orf35	CACNG5	CHAD	CISD1	CYCS	DDN	DLG3	GOT2	GUCA2A	H1FNT	HPS6	HTR1E	MGC14436	MRPS25	NDUFS5	NOS3	SIGLEC6	SLC25A22	SLC25A44
DNMT1	575	C9orf39	IPO9	CHD1	SMC6	LMNB1	SMARCA4	POLE	ZNF532	ADNP	TLK2	TPR	SMC1A	POLA1	PRPF40A	RFWD3	SAP130	HNRPA3	DIAPH1	NUP62	RBM15	DDX11	TOP3A	NASP	KNTC1	DNMT3A	SMCHD1	HNRNPA2B1	LIG1	TRIM28	MKI67	CLSPN	ELAVL1	SMPD4	MCM3	GJA7	RNASEN	PHIP	TRRAP	TCF3	CEP152	SRPK1	LMNB2	WHSC1	RBM10	LIMD1	KIAA0286	CNOT1	HCFC1
SOX14	573	UPB1	PRDM9	CNR2	KLK1	PRODH2	CRP	FOXE3	WNT1	CBLC	ALPI	AQP2	NRAP	S100A7	AANAT	HNF4A	TREH	MIP	TULP1	TERT	LOC55908	GFI1B	SLC22A11	KLK13	ADM2	AMIGO1	BPESC1	DKK4	GPR111	HMGB4	IL29	PLA2G2F	PPP1R14D	PSG11	SLC17A4	TEX13A	ADRB1	APOA1	ARTN	C16orf58	CCDC70	CYP4F8	DLX4	EHMT1	GBA3	GRM4	HOXD12	INSL3	KRT14
TLX1	573	CAMSAP1	CLCA1	GBX2	PAK7	GALR3	BARX1	SOX1	HOXC11	HOXA11	GLRA3	RREB1	FOXN1	MACROD1	PAX1	SLC1A6	FGF21	HOXC5	LHX1	NXPH4	DLK2	GRIN2D	NTSR1	FEV	ISL1	MYH6	NKX2-1	GNGT1	ZNF695	MYCL1	TBX5	POU4F1	GFRA3	CPA1	OTUD7B	MNX1	EFNA2	UPK2	DKK4	PRG2	TFAP2A	GFRA1	HOXC8	SOX3	ATP6V0A4	ACBD4	AMN	BEST4	C17orf28
ELK4	572	HDGF	RBM15	C16orf57	ARNT	AMMECR1	ATP11B	ATP8B1	BAIAP2L1	BPIL1	CNOT1	CXorf41	CYP4F2	FLJ46111	GOT1L1	GPC6	GTF3C2	INPP5B	IREB2	KDELC2	LOC606495	LOC92345	MAPKAPK2	MYOM3	NFATC2IP	NFKB2	NOL14	NRF1	NUP188	PHC3	RSL1D1	SF3B4	SLC18A2	SLC4A2	SOCS7	STAT5B	STK35	ZDHHC18	ZNF367	ZNF763	ARD1B	CCL25	CD207	CDH17	CTAGE1	CYLC1	GABRP	GNRHR	GRHL2
ZNF232	571	C2orf44	FHL1	NUP133	ZNF3	C11orf57	RBM4B	ZNF10	USP21	ZSCAN16	PAFAH1B3	PPOX	GEMIN4	TMEM97	VPS72	POLD3	SOX2	COIL	WDR79	MUTYH	GPS1	SENP3	MIS12	NARS2	RFC5	GINS3	SRR	AOF2	DCC1	LCMT2	PEO1	GPS2	PPM1D	ZNF202	KLHL23	CRY1	GNG4	C1orf77	C1orf109	RPA1	RHOBTB3	ALKBH2	ASCL1	BUD13	C19orf57	C1orf106	CDCA7	CENPH	CHST9
MLXIPL	571	TAL1	LRMP	SH3BP1	KIAA1751	GPSM3	LYL1	ATF7IP2	APOC4	LST1	RPGRIP1	ADRB2	CD19	PPYR1	SIGLEC8	TMEM156	MAST3	CHRNE	CEBPA	CDKN2A	SPN	LLGL2	RYR1	CA5A	BLNK	FGF20	ALPPL2	RGS10	ABTB1	ACY3	ADAMTSL2	AGMAT	BCAS3	BIN1	C5orf20	C7orf43	CACNA1I	CBX7	CDK5R2	CITED4	CORO1A	EMX1	EPHA8	FLJ37543	GPR172B	GRAMD1B	GRIN1	H1FNT	HPN
HOXB3	569	HOXB5	SEC61G	HOXB7	GFRA4	GJA3	HOXB2	HOXA1	EPHA2	HOXA3	CDK6	MDK	WNT16	ACTN3	DES	MLNR	AEBP1	ARL4A	BCL2L12	BIC	BUB1B	C11orf63	C5orf39	DLX1	FAM46B	FLNC	FZD7	HOXB4	HOXC13	HOXC9	LEF1	LEPREL1	LOC493869	MEOX2	MSN	NDC80	NSUN7	PAX3	PDIA4	PRDM13	SALL4	SH2D4A	SHOX2	SOCS2	SP5	TGFBI	VGLL2	ZIC1	CYP11B2
ZNF142	569	DDB1	KIF5C	SMARCC2	PELP1	MECP2	ZC3H3	EHMT2	PIK3R4	SAP130	AKAP1	USP7	PIP4K2B	CBX1	FRS3	HDAC4	KIAA0427	ANKS1A	NPAT	MAPT	SPEN	PTCH1	EIF2C1	FAM125B	MED22	UBE2O	USP20	KIAA0515	C1orf164	KIAA0460	ATXN2	FHOD3	MYST4	RAPGEF2	CLCN6	MLL	FLJ30092	ABR	AMOTL2	ATP6V0A1	BLCAP	BTRC	C17orf47	C20orf85	C6orf25	C9orf45	C9orf91	CACNA2D2	CACNB3
EGR4	568	ABCG4	ADRBK2	B3GNT4	C21orf2	CACNA1I	CACNG2	CACNG3	CAMK2A	CARTPT	CFTR	CRH	CRY2	CRYGC	DDN	DLGAP2	EGR3	FCER2	FOXA2	GAD2	GAST	GRM1	HOOK1	HRH3	HS3ST2	HTR2A	HTR2C	ICAM5	IQSEC2	IQSEC3	KCNJ12	KIAA1644	LOC342918	MATK	MMP24	NEU3	NR4A1	OGDHL	PNOC	RBP4	RHBG	RSHL1	RYR2	SEMA4A	SPTB	SST	STYK1	SYP	UNC13A
LMX1B	564	FOXE1	GNRHR	NENF	CSHL1	KRT33B	THEG	PADI4	KLK3	CSN3	NOS1	PRL	PRDM9	KRT13	ZNF81	GP6	MUPCDH	PRSS7	HAAO	PITX3	TPSD1	GATA4	FGF17	MAFK	CRYBB3	C3orf36	ALOXE3	GLRA1	GYS2	TNFRSF13B	GUK1	IL21	DKKL1	CYLC2	IFNA2	CTAG2	FCN2	GH2	AZU1	RNF207	ADRA2B	TDRD1	MAGEB1	CNGB1	PRKCG	CCL22	ANGPT4	THPO	PDE6G
NR1H2	562	FLJ20920	C2orf24	ZNF787	IRF3	LOC283345	XYLT2	EGLN2	SPHK2	KIAA1539	NUCB1	IRF2BP1	PNPLA6	PIGQ	ETFB	PHKA1	COASY	ADRM1	AIP	ALG12	AP2A1	ARRDC1	ASPSCR1	ATG2A	ATPBD3	C19orf29	C1orf160	CASP14	CCDC106	CCDC9	CDC42EP1	CLEC11A	CSK	DEDD2	DGKZ	DMWD	DRG2	ENG	FLJ20254	FLYWCH1	GPR175	GRAMD1A	GRWD1	HECTD3	HYOU1	IKBKG	JOSD2	JUP	KCNG4
SOX4	562	MMP15	DCX	CENPJ	CELSR3	DPYSL4	PTP4A3	TMSL8	HN1	AMOTL2	C20orf112	CSNK1E	GPR161	C14orf93	BRD3	LAPTM4B	ARVCF	JMJD3	ENAH	ELN	ZNF184	MTMR9	GADD45G	EDG4	MKRN3	SIX1	KIF21B	ZNF250	FADS1	RBPJ	ZSCAN16	PCBP4	PHF16	PAFAH1B3	CBX1	TCF7L1	INSM1	HOXD3	ZNF643	BACH2	SNX26	EFS	HMGB3	MYBL2	PTCH1	BCOR	ICK	ZNF286A	INTS9
NKX3-1	557	ABCB11	ACSM3	ADAM7	AFF2	AHSG	AIM2	AKAP5	AKR1B10	ALOXE3	ANK1	ANXA9	AOX1	AP1M2	APOOL	ART4	ATAD4	ATP2A3	ATXN8OS	B3GALT1	B3GALT5	B3GNT3	BMP3	BSPRY	BTN1A1	BTNL2	C12orf39	C1orf76	C3orf27	C7orf16	C8A	C8B	CALCA	CASR	CAV3	CCDC48	CCL13	CCL16	CCL25	CCR4	CD1A	CD5	CD8A	CDKL2	CDSN	CEACAM1	CEACAM7	CHRM2	CHRM5
ZNF189	555	TOMM70A	LBR	RAB14	NUDT3	ARID4B	HNRPH2	CP110	OPA1	TEX10	BUB3	PNRC2	TRIM32	MTMR2	THUMPD1	ZNF510	SNX16	ZBTB11	MAPK10	PARG	PAPD1	BMI1	CSTF2T	DCUN1D1	TTF1	TMEFF1	RPS6KC1	TAF5	G3BP2	PDCL	DMXL2	HNRPK	STAM	LIG4	PPM1B	XPA	NCBP1	GTDC1	CALM3	CUL2	CENPC1	AGTPBP1	C10orf88	C9orf102	CAB39	CASD1	FAM122A	KIAA1468	MEGF9
RREB1	554	MAN2B1	NADSYN1	SLC12A7	SKI	MAN2B2	FNDC3B	FER1L3	FLII	LPP	FYCO1	PLTP	FZD2	SIPA1L1	SLC24A6	NOD1	IQGAP1	KIF13B	ZFHX3	PCSK5	CEBPD	FLJ20254	RUFY1	EFEMP1	TRIP11	PLD2	IKBKB	SIRPA	ALPK3	ZC3HAV1	ZNF217	RRBP1	DRAM	HEG1	SSH1	HECTD3	NEUROD4	MAP7D3	CAST	PTRF	TNFRSF1A	TLX1	ELL	ZDHHC7	HS6ST1	SLC24A1	C20orf23	LTBP3	TAPBP
AEBP1	554	FSTL1	EVC	INTS1	SLC2A10	HDAC7A	ELN	KIAA0495	PLEC1	CEBPD	RAMP3	PLD2	IQCE	ARHGAP1	PLA2G2A	FLNC	ECOP	FBXO17	SLC4A2	SFRP4	RRBP1	RBCK1	NADK	GDPD2	CALD1	MXRA8	UAP1L1	PRMT2	MAOB	AHDC1	C1RL	SLC27A3	LRRC2	FMOD	POR	KIAA0415	ST5	COL16A1	CA3	EPS8L2	PGAM2	WDR78	SLC12A9	MFAP4	LTF	VCAM1	PPFIA1	ADAMTSL4	AGXT2L2
RELA	552	CD82	CAPN1	OSBP	SLC3A2	SORBS3	SLC39A14	VPS37C	SHARPIN	DPAGT1	TBL3	DPF2	PFKL	BCKDK	GANAB	ZFPL1	FLJ20254	CRAT	CTNND1	TGFB1I1	PLCB3	ACP2	MEN1	DPP3	TNIP2	PLSCR3	TUT1	RAB1B	CDIPT	MAPK7	PACS1	C14orf43	EHD1	CPT1A	LTBP3	CTTN	STT3A	FAM65A	DULLARD	NRBP1	FKBP10	C11orf67	PKN1	SNF1LK2	C11orf68	SF3B2	PPP2R5B	ZNF408	MAP3K11
XBP1	551	SDF2L1	HSPA5	TXNDC5	FNDC3B	TRAM1	CLIC1	SOAT1	ACTR3	COPB1	KDELR3	SEC24D	FAM129A	RBMS1	LY96	CNIH4	ARFGAP3	ETF1	SEC31A	SPPL2A	SERPINH1	TGFBI	MAFF	ANXA2	KDELR2	HEXB	RAB27A	LGALS1	PRDX4	SSR1	SH3GLB1	C19orf10	GNS	CHSY1	MOBKL1B	UAP1	PLAUR	ADAM9	BCL3	CASP1	DERL2	PTX3	GOLT1B	LAPTM4A	MCFD2	PDIA6	PLSCR1	ARPC5	IQGAP1
ZEB2	551	ICK	MAP4K4	UBQLN2	PELI1	DOCK10	CEP170	TMEFF1	SIRT1	SPAST	RCBTB1	KIAA1598	ERBB3	UBE2D1	ACSL4	NDUFA5	CSDE1	AMOTL2	TMEFF2	WASF1	STOX2	DSCAML1	KIAA1128	DNM3	GNAI1	UGT8	CLASP2	PPM1B	AGTPBP1	ALCAM	DPYSL2	DIP2B	TSPYL4	C5orf44	PTK2	IL1RAPL1	KIF21B	HNRNPH2	MAP4K5	ELMO1	FMR1	SGMS1	RAPGEF4	GPM6A	FAM125B	PTBP2	TSPYL1	MORC3	RAD21
ZNF143	549	ZNF586	SAE2	C10orf97	RNF111	ZFP37	ARMC1	MAPK6	CEP76	RBM22	LRRC40	ZFR	PANK4	GTF3C3	U2AF2	TBCE	SMNDC1	TOMM20	COIL	ZNF140	FASTKD3	ZNF571	ZNF14	ZCCHC8	MAD2L1BP	C20orf67	TIAL1	ZNF187	ZBTB11	SRP72	ZNF552	DPH4	CECR5	C14orf104	TAF11	SUHW4	ZNF22	CSTF3	MYNN	5-Mar	MORC3	ABCE1	C15orf29	EIF3F	SMAD4	PUS7L	NCKAP1	TDG	XPO1
BATF	549	MMP7	C6orf105	HK3	EMR1	SECTM1	FLJ14213	GNLY	ARHGDIB	GALNT6	PSD4	SP140	RUNX2	SLC7A7	C1QA	LY96	IL2RG	AKR1B10	TNFSF15	CD40	ARHGAP4	ITGB7	CAPG	SLAMF8	WAS	S100A8	ASGR2	CCR1	TCN1	RETN	CENTA2	DENND1C	ITGA9	ALDH3B1	CD300A	CSTA	RRAD	IL21R	FCAR	TNFRSF10C	SPI1	MAPK13	MAFB	IL4R	CCL5	FCER1G	CENTB1	CFD	DIO3
SOX10	546	GAL3ST1	SIRT2	GPR17	PPP1R16B	FAM125B	IL1RAPL1	APOD	ARHGAP22	ATP10B	PLLP	ERBB3	UGT8	BCAS1	FA2H	C11orf9	CNP	RAB33A	TUBB4	NR0B1	AATK	COL9A1	MMP17	HOXD1	ACAN	RNF125	FHIT	CDH19	AJAP1	SFRP1	TGFA	ZNF488	CA10	RNF144A	PKP4	SLC1A1	BAMBI	DNM3	RP11-35N6.1	ANKS1B	RASGEF1C	OPCML	FCRLA	C12orf34	ZNF469	FAM89A	KIF21B	CLDN11	KCNS3
SOX12	545	IPO9	MMP15	GPR161	BRD3	SMARCD1	PATZ1	LRP5	LRFN4	TCF7L1	LSM14B	C14orf65	PIK3R2	SOX2	HMGB3	BCAN	MYBL2	TAF4	WHSC2	MAZ	FGD1	TCF3	CASK	NCOA6	SNRPA	PCGF2	HNRPUL1	DBN1	KHSRP	KHDRBS1	BOP1	ZNF74	JMJD2D	ILF3	PTPRS	SOX11	ANAPC2	ANKRD13B	BAT2	C17orf70	C20orf4	C9orf97	CDC25B	CHD4	COPS7B	CPNE2	CSNK2A1	EHMT2	FBXL10
ZNF500	545	CHRNA10	CHD9	RBM6	ZNF324	SAFB2	RAI16	TAS2R4	ANKZF1	ZNF783	MYH3	FLJ22639	RANBP10	LOC23117	LOC440350	WDR6	PARC	C1orf217	PCDHGA8	LOC389517	POU2F1	SRRM2	L3MBTL	SNAPC4	SPEN	CROP	NPHP4	LUC7L2	TAS2R3	RBBP6	CEP164	TRPV1	ZNF409	LOC339047	RPL23AP13	C20orf117	CTRL	TAF1C	DMWD	SETD6	SETD5	EZH1	HCRP1	PLA2G4B	KIAA1641	IFT140	POGZ	NKTR	CSPP1
ZNF10	541	LRRC49	TERF1	ZNF248	ATAD2B	SECISBP2	PHF20L1	ARID4B	ZSCAN16	ZNF528	NOL4	PHC1	ZNF493	RIC8B	PARP11	SIAH1	LRP6	BPTF	ZNF232	ZNF84	KIF3A	BTAF1	POLG2	TMEM118	ZNF195	ZBTB5	MEIS2	BRD8	ZNF711	ZNF26	PIK3R3	VEZF1	AADAT	ARID2	C18orf18	C2orf33	C9orf102	CCDC45	CENPC1	CEP192	CHD7	CXorf45	FAM80B	FLJ23861	GLCCI1	GPBP1	IKBKAP	INTS2	KIAA1009
SP4	541	SUV420H1	ZNF667	ZNF480	NLGN4X	ADNP	ZNF682	THAP9	MLLT4	MPPED2	ZNF85	ZFP37	JMJD1B	RBM12	PHF14	CDKAL1	NAG18	BMP7	PGAP1	TMEM97	ZNF235	MAP3K1	C11orf30	HNRPDL	ZNF510	WHSC1	RFX3	RSRC1	THSD7A	KBTBD2	WRNIP1	ZNF473	LARS	DHX9	CEP170	ZNF711	C20orf19	HNRPH1	HNRNPA0	H2AFV	RBBP4	GNG4	CREB5	VEZF1	PTPRS	SLC15A1	ZNF253	DBH	FAM76B
NFE2L2	541	GCLM	TANK	ELF1	CALCOCO2	PROS1	CLIC4	UBE2H	PPP1CB	CTSO	FER1L3	RNASE4	MSN	RAB7L1	TIPARP	STAT3	SOAT1	SDCBP	PYGL	TPP1	FEZ2	SCP2	PJA2	TOR1AIP1	MCFD2	GNS	UBXD2	GGCX	SYPL1	SRPR	LAP3	NFKB1	AFTPH	HOMER3	NAGA	USP25	PFKFB3	ETF1	HERPUD1	TGOLN2	CLIP1	CAST	DNAJC10	CD44	C5AR1	DPYD	PBEF1	NCSTN	FLJ20273
HOXC8	541	GALR3	HOXC11	KRTAP2-4	GFRA4	GJA3	HOXD10	HOXD3	HOXA3	HOXC5	NXPH4	PRDM12	HOXB8	TLX1	RHBG	HOXC10	ELA2	TBX5	HOXD11	PAX2	HOXA2	CRX	HOXC6	ARL14	ASNS	CEP135	CPB2	CYP3A5	DMRT1	ENTPD6	ERP27	F2RL2	FGFBP2	GLULD1	HOTAIR	HOXA10	HOXA9	HOXB2	HOXC4	HOXC9	HTR4	KCTD16	MBNL3	MEPE	MUC15	MYL1	NOM1	PAX3	PDLIM3
ZKSCAN3	540	ZSCAN12	PRMT5	ZNF184	ZSCAN16	ORC1L	LSM2	RDBP	ZKSCAN4	RNF8	FANCE	ABO	C17orf71	CDKAL1	DOLPP1	ELP3	EXOC3L2	FARS2	KLHL12	LRRC37B	MED20	PRUNE	RPS5	SNRPC	SPTBN4	TAS2R5	TRIM39	UIMC1	VPS72	ZNF2	AAK1	ACSBG2	ADCY1	ADH1A	AGTR2	AKAP5	ALLC	AMBN	ANKRD7	ARL14	ART4	ASB8	ATAD4	ATF7IP2	ATP10A	BARX2	BDKRB1	C10orf68	C11orf16
ZNF197	538	RMND5B	GPATCH8	NEK4	USP19	ZNF7	MYST3	QRICH1	SCAP	SETD5	IMPDH2	SETD2	DHX30	ALG9	C14orf118	C7orf38	CCDC49	CCDC71	DUS4L	GLT8D1	HBP1	HNRNPC	LOC204010	MAML2	MCCC2	MKRN2	MTERF	PMS2	PPIL4	QARS	RPL29	RPSAP15	SFRS12	SLC25A38	STK3	SUCLG2	TMF1	TRIM4	TRUB1	USP3	WDR37	ZBTB25	ZFP3	ZNF107	ZNF138	ZNF230	ZNF259	ZNF277P	ZNF284
NFIX	537	TOB2	SUV420H1	SNCAIP	ZHX2	CLIP3	FLJ43806	TNPO2	MAPK8IP1	HIVEP1	STAG2	LLGL1	ATN1	JMJD1B	ZMYM3	SAP130	ID4	MED9	PUM1	TECTA	SMAD9	MED12	CREBBP	NAV2	SPATA2	TCF7L1	HTATSF1	FBXL7	SLC24A3	NR2F1	TRIM9	PCF11	SORBS1	ANKFY1	ZXDB	MED13L	C16orf35	ZBTB20	BCR	ARHGAP5	KCTD3	ZMIZ1	AR	RNF38	AHDC1	PBX1	CHST10	COL19A1	SP2
ZNF207	534	HDAC3	C1QBP	ERCC8	ALG9	SAE2	C12orf41	2-Sep	MFN1	ASH2L	ACP1	YIPF3	C14orf109	GTF2E1	DDX52	TMED2	SFRS2	NUP160	C17orf42	RBM22	E2F6	TMEM168	HMGN4	NUP88	MEMO1	GLOD4	PRMT1	RBM3	C2orf43	COPS3	C17orf81	PHB	SEC61B	CDYL	YWHAE	RBM4	TADA2L	DHX40	DOLPP1	MKRN2	CCNH	ORC2L	MAD2L1BP	PRKAB1	SNX17	C2orf49	SRP72	GPATCH2	PIGF
MEOX2	534	VAV3	ELOVL2	PIPOX	MOSC2	SHOX2	DENND2A	TNFAIP6	SPRY2	EYA2	ZNF45	CNGA3	SPRY1	FBXO17	SLC2A10	TRIM5	LPHN2	GRIK1	P2RY1	MEIS1	ALDH7A1	EGFR	MAB21L1	SPATA6	HES1	ABCD3	PSRC1	GBAS	ADAMTS3	RAB34	FLJ21963	NPNT	ANXA5	RHOJ	PLEKHG1	ACSL3	SAMD9L	SEC61G	PDGFA	SOCS2	JAG1	TNFRSF19	KLHL4	CDH6	SPRY4	TMEM22	F3	ZNF217	PPP1R1C
MAFK	531	TMEM134	P2RXL1	SH3BP1	TRIM48	NOS1	GP6	MUPCDH	KRT36	GUCY2D	SSTR3	GCNT4	PITX3	ERN1	MPG	PROP1	C3orf36	TULP2	ALOXE3	EFNA5	GYS2	RSHL1	SMCP	SULT1E1	LMX1B	F2RL3	C1orf78	HRH2	NKX2-8	PDE6G	USP29	FAM30A	CD79A	NEUROG1	MOS	GH1	LMAN1L	KIR2DL4	GDF2	PRM2	C11orf16	GPR173	GPR52	LIME1	PRRG2	CELP	CHRND	AGRP	ABTB1
OLIG2	529	APBB2	MMP16	MMP15	CENPJ	SEPHS1	CDH20	C1orf183	PIK3C2B	CBX4	HIP1R	NKX2-2	NOVA2	SCD5	KLF12	NUDT11	SOX5	DSCAM	KCNQ2	TRAF4	PATZ1	MAP2	TMEM121	TTYH1	FXYD6	PHF16	DISC1	RALGPS1	SIRT2	EPHB3	ACCN4	PHC1	CXorf6	PGAP1	CAMSAP1L1	CSPG5	ZNF606	SEZ6L	RUFY3	KCND2	TOP2B	ETV1	FAM5C	BCAN	NIP30	ACCN2	PTCH1	RAPGEF4	FGD1
JUND	523	C19orf6	TNPO2	FZR1	CC2D1A	ARHGEF18	GRIK5	SHC2	BRD4	PERLD1	MED16	IRF2BP1	ERF	SPPL2B	POU6F1	KIAA0892	ZNF507	STK11	LSM14A	SIN3B	ZNF358	GTPBP3	HEXIM1	HIPK1	JMJD2B	KATNAL1	KIAA0460	KIAA1267	LOC374920	MLLT1	NAT14	NR2F1	PDE4A	PURA	ProSAPiP1	SLC27A1	SUPT5H	TMEM16H	ZNF554	AAMP	ACTB	ADRM1	AES	AGPAT1	AKAP1	AKT1	ALDH4A1	ANAPC2	ANP32A
ZNF202	521	SUV420H1	ZNF3	C11orf57	RBM4B	MDC1	ZNF135	SETD4	ZNF85	SFPQ	SECISBP2	ZNF318	EHMT2	MSH5	MED17	NUP160	USP21	MORC2	DDX11	SFRS1	DHX16	PFAS	PHC1	CCNJ	SMPD4	NUP153	C11orf30	LIG3	SRPK1	ZNF232	NRF1	NCOA6	ZNF84	SPAG5	CHD7	PUS3	POLG2	INTS8	AATF	ZNF195	ATAD5	PNN	ZNF131	TCF4	NFRKB	NCAPD3	C11orf61	ARS2	MCM7
SP1	519	MBD2	C15orf39	FNDC3B	FER1L3	DNMBP	IQGAP1	C10orf12	TRIP11	FURIN	CA12	CHST3	MVP	ASB7	SHC1	GALNT2	IDE	AKAP13	ADAM10	ADAM12	ALPK3	ANXA2	C9orf19	CAST	CDCP1	EEF2K	EFTUD1	ELK3	FAM105B	GLT25D1	GNS	HMGA2	ITGA5	KIAA1754	KIAA1949	LMAN1	MYO1E	NFYA	PPP1R3B	RBMS2	RUNX1	SDK1	SH2B3	SLC24A1	SLK	SSH1	TCIRG1	TIMP1	TMEM87B
IRX4	514	XDH	ZG16	PRSS22	FETUB	GPR157	MAGEA8	CLDN3	GUCY1B2	MAGEA5	MUC4	HNF1A	FGA	UNC93A	TRIM10	HOXB9	SEC14L4	ELA2A	AIM1L	F11	CHST4	LHX1	SERPINA7	NPC1L1	UPK3A	LRRC3	DUSP9	FEV	KLK8	FLJ33790	TMPRSS4	SCNN1B	RBM35B	SOAT2	TMEM30B	TNS4	MYLC2PL	CYP3A4	LOC441601	BFSP2	MAGEC1	CCNK	SERPINA6	TNNI3	HOXB13	HSD3B1	VTN	SH2D3A	EPN3
MEF2C	512	SEMA4D	PPM1H	SNCA	LRMP	FAM105A	PIP3-E	TSPYL5	P2RY13	TBC1D4	DKFZP564J102	TMEM156	TM6SF1	TREM2	KIAA0984	ST6GAL1	CX3CR1	PDE1B	ETS2	FCHSD2	CACNB4	C18orf1	ASB13	YWHAH	PRKACB	BIN1	BLNK	EPB41L2	APBB1IP	ADRB2	C1orf59	CD244	DHRS9	EDG1	EDIL3	EGR3	ERC2	FAM49B	GLDN	GPR65	GPR92	HPRT1	HS3ST4	IGF1	ISCU	ITM2A	KIAA1598	LYSMD2	MBP
ZHX3	512	TAOK3	SEC14L1	SAFB2	PURA	PER1	SORBS3	RFX2	ATG9A	MED9	KIF13B	C5orf4	KLF9	TLE1	SORBS1	CTDSPL	PORCN	ZBTB20	MKLN1	TAOK2	NOTCH2	UNC119B	BCR	CHD2	ABLIM1	PLCG1	ZBTB16	CLSTN1	HEXIM1	PYGB	PTPN11	DGKG	LIFR	SLC20A2	PTPRA	POMT2	LRRC14	ARHGEF18	BBS2	CTDSP1	DDX27	EMILIN3	FBXL7	FOXO1	FZD10	GPKOW	GPR56	KLF15	LAMB2
FOXM1	509	NUDT1	KIF4A	LMNB1	CCNB2	CDT1	EXO1	SHMT2	ESPL1	SMARCD1	KIFC1	POLQ	GINS4	NCAPD2	RECQL4	INCENP	DDX11	SH3BP4	RACGAP1	AURKB	GTSE1	PPP1R14B	MKI67	AGBL5	POLA2	MYBL2	C18orf22	DKFZp762E1312	ASPM	CDCA3	DTL	KIF20A	NUSAP1	LMNB2	FOXK2	KIAA0286	KIF14	NDC80	TRIM24	KIF23	SPAG5	BRCA2	PRC1	CCNF	CDC25A	TMEM118	KIF11	C18orf24	CDC20
TFAP2C	509	KCNG1	DMC1	C6orf105	PTGER2	TACSTD2	CALCR	CD8B	RPP25	DUSP2	PPAP2C	PLA1A	KRT24	EREG	SIGIRR	CD96	TNFRSF8	ZNF215	XCL1	RHOD	CXCR3	NTF3	BFSP1	MSC	MEOX1	CD7	RIBC2	NRG1	LYPD3	PKP2	PRRX2	SLC27A2	PAMCI	P2RY2	TDGF1	CES1	GPR143	HTR7	GABRG3	MCTP2	ATP2A3	ARHGEF5	PMAIP1	RORC	GPR68	GJB3	WT1	ADRA1B	SIT1
FOSL1	509	BDKRB1	LGALS3	MARCO	SELE	ZC3H12A	TEX28	EREG	SPAG4	TNFRSF12A	ALDH3B1	LMNA	AHNAK2	TFPI2	CLCF1	ITPR3	BET1L	LMO6	BACE2	LIF	PPL	IGFBP6	CD70	KRT75	GPR3	SLC22A18	EPHA2	BDNF	SLC9A7	CSF3	KCNK15	SERPINE1	UPP1	HS3ST3A1	ITGA3	PTPRH	UBTD1	SCNN1B	CA12	SLC39A4	KLF5	SLC35C1	MAP2K3	ARSJ	CXCL14	IL1RL1	FAM83E	GPRC5A	PODNL1
MESP2	507	NAALADL1	ELA3A	IKZF1	CDSN	CDX1	MASP2	NEU3	CEACAM3	SLC22A7	CHAT	ZPBP	PKP3	GPR182	CHRM4	CHRNA2	CHRNA3	CHRNA4	CHRND	TNFRSF13C	KIR3DL3	C3orf24	CKM	MOGAT1	DEFB118	TMC2	CALHM3	FAM55A	KRT74	FOXN4	CCR4	40433	USH1G	CD300LB	C17orf46	NTN5	GIPC3	C19orf47	CNTFR	TMCO2	SIRPD	C20orf166	FAM83C	LOC129293	ZDHHC19	GLYCTK	ADAD1	TMEM174	HUS1B
ELK3	505	GMPPA	SDC2	ANXA2	WISP1	RHOG	SRPX	ICAM3	FER1L3	RBMS1	LNPEP	IGFBP7	ARSB	HEXB	SOAT1	PYGL	TGFBR2	M6PRBP1	MGAT4B	MCFD2	GNS	CTSK	ACOT9	LIMS1	CHST2	PLS3	SRPX2	SRD5A1	GGCX	IL4R	ACP6	NRP2	NAGA	ZNF217	TNFSF4	TSPAN9	CAST	ITGA5	FAM26B	TNFRSF1A	ARHGAP29	NRBF2	OSMR	PARVA	SH3GLB1	ACPP	RAB3D	SHC1	TRAM1
ELK1	504	RGS14	NPM3	MYO3A	PRSS7	LMO6	GUCY2C	GUK1	ACSL4	MCTS1	LY6E	IDS	BCL7C	HCCS	HPRT1	PRPS2	RHBDL1	FOXC2	ARAF	AAMP	AP2M1	ARF1	ARRB1	ATP1A4	ATXN7L3	AUP1	C1orf166	CCND3	CDIPT	CORO1B	DDOST	ETS1	FLJ14154	FTSJ1	FXR2	G6PD	HPCA	IKBKG	MAPK9	NDEL1	OAF	PAK1	PEF1	PICK1	PPP1CA	PRKACA	PTK2B	PTK7	RNPEP
NKX6-1	504	NDST4	HIST1H1E	GALR2	TREH	SLC34A1	AADACL4	APOOL	C10orf64	C1orf100	C2orf57	C5orf24	C8orf53	DAZ4	DOCK9	FCHO2	FKBP7	GPR78	HIST1H1B	HIST1H1D	HIST1H2AI	HIST1H4E	HIST2H2AC	HOXA1	HOXA11	HOXC4	ITGB3BP	KIAA0913	LOC202459	MRPL30	PCDHGC4	PDC	REEP3	10-Sep	SPRYD5	TBC1D23	UNQ6975	ZNF444	ALPPL2	ATP2C2	AVPR2	BIRC7	C11orf16	C20orf10	CA9	CEMP1	DGCR6L	EPO	GLP1R
ZNF221	503	KRT15	ZNF667	ZNF228	ZNF324	IL23A	NCOR1	ZRSR1	TNPO2	SNRP70	ZNF154	DYNC1LI2	KRT24	GPATCH1	KLK1	ZNF345	INE1	ANKRD17	PDZD7	TNRC6B	WNT1	ZNF573	MZF1	MUM1	ZNF235	ZNF471	GRLF1	C4orf8	SCNN1A	SFRS14	MAP3K13	ZNF227	DEFA5	ZNF211	DMWD	ZNF225	MLL4	ZNF587	KIAA1641	EP400	KIAA0892	FLJ20309	ZNF507	AKAP8L	MTL5	NANOG	TAS2R10	MEGF8	ZNF562
RELB	503	SOD2	BDKRB1	SLC12A7	FER1L3	UGCG	SERPINA1	LTBP2	ZC3H12A	PTX3	FOSL2	IFITM3	IQGAP1	TNFRSF1B	CLCF1	BIRC3	SERPING1	BACE2	LIF	C2orf18	C1S	IL4R	VASP	IL32	NFKB1	PLAUR	TRADD	FAM129A	CSF1	FURIN	ATF5	DRAM	MYD88	PML	SERPINH1	ICAM1	TCIRG1	ITPKC	BCL3	ETV6	CEBPB	CAST	CD44	ITGA5	NAGPA	MAPKAPK2	PTRF	TNFRSF1A	APOBEC3F
SMAD9	499	TOB2	RFXAP	ID1	SNCAIP	HEY1	ENAH	ID4	NFIX	FRY	BMP2	GNAZ	MUM1	CRYAB	RABGAP1	DAPK1	TCF4	CCL13	APC2	BCR	C8orf31	CBS	FAM123A	GLTSCR2	JAK1	NARG1L	PBX1	SEMA6A	SESTD1	SLC16A9	STH	A4GNT	ACVR2B	ADRB3	AP1M2	ARHGAP6	ART1	ATF7	C12orf39	CAB39L	CARD14	CBL	CCL22	CD1C	CEACAM7	CHD4	CHRNA4	CHRNB3	CLDN17
ZNF446	498	CNGA3	POLRMT	GPR135	TELO2	PRDM5	C19orf61	ZNF787	CCDC130	FKRP	LFNG	ZNF132	QTRT1	MZF1	C19orf29	RBCK1	ZNF419	VPS16	CCDC94	RAGE	CRTC1	BTN2A3	RFX1	IRF2BP1	SPPL2B	IFT140	PSPN	ZNF444	SYMPK	TMEM161A	ZNF205	POMT2	APBA3	APC2	C19orf18	C19orf44	C19orf63	C20orf198	C20orf96	C6orf15	CC2D1A	CCDC97	DECR2	EBF4	FAM98C	FUK	GTPBP5	INTS3	KPTN
TFE3	495	IRAK1	TK2	ZFP36L1	SCARA3	ATP2B4	FER1L3	FLII	FYCO1	LOC51233	NT5DC3	VPS37C	MGC15523	TPP1	SPOCK2	DDR2	CNTNAP1	LOC283345	FAM102A	SREBF1	CSF1	FURIN	FAM62A	PFKFB3	CLCN7	KIAA1539	TGOLN2	CDIPT	AHNAK	KLHL21	C21orf25	SFXN3	HS6ST1	MAFG	RAB11FIP5	MTM1	DIAPH2	RXRA	PDXK	TAPBP	MVP	TBL1X	ABCD1	PLEKHM2	TBC1D9B	BAG3	NLRX1	NFE2L1	PPRC1
MSC	491	ROR2	P2RY10	TWIST1	MMP13	PTGDR	DUSP2	PTGFR	PLA1A	PITX3	DKK2	PRR16	GATA6	TRPA1	TNFRSF8	MMP11	AQP3	F5	MYL4	MEOX1	ABCA4	NRG1	TPBG	SIX2	GIPC2	SLC27A2	RGS3	VEGFC	DPT	TFAP2C	CRYBB1	ERAF	MYOD1	MCTP2	ATP2A3	FOXC2	MTL5	GUCY1A3	ARHGAP28	FBLN1	ADRA1B	FMO1	PRLR	SEMA3C	ALDH3B2	C22orf25	CCDC69	CILP2	CNNM2
SMAD4	491	ERCC8	SAE2	P15RS	C12orf41	VPS4B	CREB1	2-Sep	RBBP7	ASH2L	LOC51136	THAP9	POLI	BMPR1A	ZFP37	PPP1R8	PIK3C3	CXXC1	DDX52	OSGEPL1	7-Mar	SFRS2	DEDD	MAPK6	NUP160	CEP76	LRRC40	ANAPC5	C18orf25	CSNK1G3	RBMX	E2F6	CAND1	HMGN4	TBCE	EXTL2	YTHDF2	TCEA1	RIC8B	PCBP2	ADNP2	CDYL	TIA1	RFC3	ILF2	TADA2L	RCOR3	MRE11A	SLBP
ZNF85	490	C2orf44	ARMC6	SFRS6	ZNF146	SNCAIP	SMARCA4	MPHOSPH9	HMG2L1	KLHL20	ADNP	DOPEY1	ZNF682	SFPQ	ZNF43	ENAH	MTMR9	RBM12	MED17	HNRPA3	CDKAL1	ZNF208	BCLAF1	ZSCAN16	RBM9	ZNF254	CDC14B	PGAP1	SUZ12	ADAMTS3	HNRNPA1	SMARCB1	DDX46	C11orf30	HNRPDL	ZNF273	ARID4A	SRPK1	ZNF510	SP4	PANK3	CHD7	CEP192	NOVA1	CSTF3	NEUROD1	PARP2	ZNF195	MAP4K5
HOXD12	490	SPINK4	NDST1	PRL	PCGF1	GLRA1	MLL2	SPAR	CYLC2	ADH7	HBXIP	ALPI	MRPL34	UQCRQ	CCL11	IAPP	XAB1	ZBTB32	PRDM14	PAGE4	FAM30A	GH1	PDE6C	NDUFA2	CCL1	SPAM1	FCRL2	NXT1	GEMIN7	TIMM8B	MLANA	C6orf25	UQCR	TP63	C12orf29	C14orf129	C14orf49	C15orf29	C22orf24	CGRRF1	CNIH	CRYL1	CSN3	FSHB	GDEP	GIP	GPR101	KCNQ4	KLF17
ZNF43	488	IPO9	FBXO11	C2orf44	ZNF228	ZNF146	SNCAIP	ZSCAN12	ZNF551	ZNF3	ZC3H14	C11orf57	NLGN4X	RNF126	DZIP1	HEATR6	HMG2L1	ADNP	PMS1	TFCP2	ZNF682	ZNF85	STAG2	ZNF8	ZNF20	LPHN1	PHF14	ZNF107	ZNF254	CDC14B	PHC1	PGAP1	ZNF573	LIG1	SUZ12	ZFP2	ZNF606	RIC8B	ZCCHC11	ADNP2	ETV1	SOX2	MARK1	BLM	TAF4	ERCC3	WHSC2	SIAH1	ZNF140
E2F6	487	HDAC3	SLMO2	ZSCAN12	ERCC8	SAE2	EIF4E	C12orf41	PRMT5	CREB1	2-Sep	ACP1	LOC51136	MRPL19	OSGEPL1	7-Mar	POLR2D	CASP3	SFRS2	ZNF174	COPS8	CTPS2	ZNF200	GTF3C3	HMGN4	ARL2BP	SFRS10	PRMT1	INTS12	SSBP2	WEE1	POT1	TBCE	TCEA1	PHB	SPATA6	RFXANK	C1orf121	WDR41	PRKAB1	SRP72	PIGF	C4orf20	ABCD3	METAP2	KBTBD2	CDC23	STAM2	USP39
ATF2	485	C14orf108	FBXO11	CBLL1	DDX18	STK39	CREB1	ORC4L	CDC73	DLAT	TAF9B	TRMT11	SPAST	PUM2	SP3	RNF11	ZC3H15	SLBP	SPIN1	NNT	ARL6IP1	SNX16	ZBTB11	GMFB	PDHX	PPP2CA	ZNF391	YIPF4	MOBKL3	LRPPRC	CCNT2	RNF138	NCKAP1	INSIG2	MBIP	CCDC90A	UBE2V2	PRKRA	PLEKHC1	SEC24B	C2orf3	RLF	RRN3	PCMT1	USPL1	BZW1	ABI2	ARL6IP6	CAPRIN1
SIM1	484	ADAM7	C1orf111	C3orf27	FFAR2	GPX5	IFIT1L	KLK2	ODF4	OR1D4	OR2B3	OR51G1	OR52J3	OR5A1	OR6N1	OR8S1	RPUSD2	RXFP4	SCUBE3	TMIGD1	TNP2	GPA33	CDSN	MASP2	SLC22A7	PKP3	PTH2	CHRNA2	TNFRSF13C	KIR3DL3	NXNL1	APOA5	MRGPRX2	DEFB118	GYLTL1B	KRT74	FOXN4	OR4D2	CD300LB	SLC5A10	CNR2	C1orf182	WFDC12	UGT3A1	POU5F2	TMEM174	OR6B1	APOBEC3D	SAMD10
ETV6	483	PSCD3	CTDSP2	FUT4	MBOAT5	TM9SF4	C17orf62	GALNT10	RBMS1	LPP	STAT3	KIAA0247	OS9	DPAGT1	SERPING1	RAB35	PDE4D	C1S	AP1B1	SRPR	CTNND1	N4BP1	NFKB1	PCSK7	HOM-TES-103	ACP2	NAGA	ZC3HAV1	ENG	MYD88	ADPRH	SSH1	TGOLN2	GRN	CLIP1	KIAA1033	PLEKHA9	NUCB1	MICALL1	TNFRSF1A	FLJ10815	EML4	CHSY1	TAPBP	RUNX1	NRBP1	VIM	CSNK1G2	MAN1C1
ZNF33B	483	FAM105A	DEPDC6	IKZF5	TM6SF1	PARG	PAPOLG	HMGN3	USP16	SH3BGRL	MORC3	DMXL2	PDE3B	C1orf25	UBE2D1	CUL2	ABHD12B	ACSL4	BAG4	C4orf32	CCDC128	DGKE	GFM2	HORMAD1	IGSF10	MSL3L1	PAPD1	RNASEH2B	SEC23IP	SLCO4C1	SPESP1	SUMO3	THOC7	TPMT	UNC13C	ZC3H8	ZNF215	ZNF33A	ZNF485	ZNF702	ASAHL	ASB13	C10orf68	C1orf105	CLEC1A	GPX2	MAP2K6	OPRM1	OR1A1
PGR	482	TNNT3	GALR3	TMPRSS3	F10	HCN4	KRTAP2-4	STAB2	GFRA4	CDH17	TH	SPINLW1	PLEKHG6	PRSS21	MYH13	KLHL1	FGF21	SLC6A4	ITGB1BP3	AVPR2	AZU1	SCNN1A	TM4SF5	TRPM6	PRDM12	HIC1	MAGEA12	BPI	ABO	F2	PAX2	FOXC2	TSKS	TNFSF11	BMX	SERPINA10	ADRA1B	CRX	MLNR	REM1	ABCG8	ACSM1	ADAM2	ADH6	ALDOB	ANGPTL5	APOF	ARPM1	BHMT
TET3	481	HDAC6	UBE4B	RTN3	SMYD5	DPYSL4	DLL3	MGEA5	STARD10	USP19	EHMT2	PHF21B	GLCCI1	LRRC37B	SNX26	CLCN6	FLJ25006	ANKRD13B	ARL8A	FAM168B	KCNH8	CRMP1	CS	CSK	CSNK1E	DACT3	FAM117B	ARMCX4	DBN1	DNA2	SCAMP5	ANKRD23	BPTF	FGD1	CASC3	RNF44	WDR37	DIP2C	MAST1	GOLGA8A	AOF2	DOPEY1	KIF21B	CLASP2	POGZ	JMJD3	ZZEF1	RTF1	ZCCHC14
ZNF281	478	ZNF146	C12orf11	SMARCA4	KLHL20	ADNP	STX6	LBR	SFPQ	NUP50	IVNS1ABP	HNRPA3	ARID4B	MAP4K4	DCP1A	HNRNPR	UBQLN2	SEC16A	BRPF1	VPS54	RRP15	FBXO28	TAF5L	NUP153	CSDE1	KIAA0406	PHIP	UGDH	THUMPD1	CASK	QRICH1	KIAA0372	MTF2	BLMH	MIA3	WDR3	TPP2	HIRA	RNF144A	POGK	DYRK2	MAP4K5	JARID1B	PABPC4	HNRPH3	KIAA0133	E2F3	RPS6KC1	RNF44
SALL1	478	USP6NL	NLGN4X	TELO2	PHKB	COG7	SPATA5L1	BMPR1A	ZNF20	B3GALT1	ZNF432	MEIS1	FAM57A	SEMA6D	ADAMTS3	MGC2752	FBXL12	SOCS6	CDH2	CITED1	SPATA6	ARHGAP19	PRKD1	NLGN4Y	TRIB2	SPRY2	SOX9	GPR56	GAS1	PAK4	FOXF2	IQCK	WIZ	IVD	SPATA2L	MEX3C	ATP13A1	ANP32E	MGC24039	PROX1	CHST10	KCNIP1	ZNF426	LHFP	NETO2	LSM14A	ZIC1	SEMA6A	ZNF45
ZNF131	476	CHD1	FBXO11	C2orf44	UIMC1	ZC3H14	RNF126	MPHOSPH9	FLJ12529	ADNP	PMS1	TLK2	ZNF682	TUBGCP3	SFPQ	ZNF43	CSE1L	CREBZF	HNRPA3	NUP160	PUS7	6-Mar	RBM22	DCP2	WRN	SMAD5	RBM15	C4orf15	ZNF7	U2AF2	PUM2	PGAP1	SUZ12	SFRS4	NUP107	ZCCHC11	UBE3A	POLD3	ADNP2	CDYL	TOPBP1	NUP153	PAXIP1	REV1	RNASEN	KIAA0406	DDX46	PRPF38B	ACYP1
HOXB13	474	XDH	SERPINA4	SLC44A4	C8A	HOXC13	MST1R	UNC93A	HOXB9	KRT6B	C1orf116	PRODH2	AIM1L	HOXA3	SERPINA7	COL2A1	FGF23	TMPRSS4	BLK	IRX4	RBM35B	SOAT2	PKLR	FOXA2	HOXA2	SERPINA6	ABCC2	ACF	ACSM3	AGR2	AMHR2	APOA5	ATAD4	C19orf21	CD1A	CLDN4	CYP24A1	FGFBP1	GPX2	GRB7	GYPB	HOTAIR	HOXB5	HOXC10	KLK11	MNX1	MRGPRX3	MS4A3	MSMB
CREB1	474	FBXO11	C19orf2	RAB5A	ERCC8	ALG9	ZNF287	2-Sep	TBL1XR1	EIF3J	MBTPS2	RNF111	KLHL20	NARG1	RAB28	LIN7C	STX6	PHKB	ZNF230	PCTK2	FLJ20323	OSGEPL1	7-Mar	PLEKHF2	UBE1L2	KPNA5	KCTD20	SFRS2	DEDD	MED17	NCBP2	RBM22	ZFR	E2F6	CDC5L	TMEM168	G3BP1	CAND1	SFRS1	GTF3C3	ARL2BP	HSPA8	ZNF7	LOC137886	SFRS10	GNA13	ME2	RBM34	ATF2
TBX19	474	PTP4A2	FER1L3	LTBP2	P4HA2	CLCF1	MCFD2	CCR6	IGF2R	PLAUR	LASS2	NRP1	GLT25D1	TNFSF4	ICAM1	VCL	CEBPB	CAST	ITGA5	MAPKAPK2	TNFAIP3	ABL2	GPRC5A	MVP	SHC1	CSDA	CD2AP	C20orf106	C7orf53	CYR61	KIAA1949	KLF6	LSM8	NUAK2	PPP1R3B	PTPN1	SNAI1	ZCCHC6	AFF1	AKAP13	AMPD3	C17orf68	CASP5	CCRN4L	CRTAM	CUBN	DENND1C	DOK2	DUSP22
GABPA	473	UBE2W	CUL4B	WDR26	PPP4R2	BLZF1	HNRPF	ACTR3	MAPK14	C2orf37	DSCR3	CSNK1G3	SCYE1	PGGT1B	C1orf156	ZFX	SLC25A40	KPNA4	UBXD2	GSPT1	SSR1	HIP2	NAT13	MANEA	STAM2	SKIL	RECQL	10-Sep	YIPF4	USP16	PEX13	SNX2	RNASEL	GPD2	TMF1	TRDMT1	ARFIP1	KCMF1	SGCB	BNIP2	FGFR1OP	ZMYM6	ACTR2	ADAM22	ALG10	BACH1	C10orf88	C1orf27	C1orf58
DOT1L	471	CHD1	ZNF551	DGCR8	ASB4	SMARCA4	CALCR	ZNF532	CD8B	ADNP	MLLT4	PLXNA3	ZNF117	EXOSC10	GTPBP3	CAMP	FLJ22639	NFATC2IP	RANBP10	PHF20L1	LRIG2	MDM4	DDX11	PCGF3	ZNF254	DNMT3A	SMCHD1	SFRS4	BRD2	ASXL1	RBM25	SRRM2	MARK1	PNMT	TNNI2	FNBP4	ALDH3A1	TCF3	SMPDL3B	CEP152	SFRS14	LIMD1	NRF1	RTEL1	KIAA0841	POU3F2	NARG1L	C20orf117	POLH
FOXN2	470	OSBPL8	SEC61A2	UGT8	ZNF248	DDX6	FLJ10490	KLHL24	HIST1H4E	CENPT	LUC7L	ZNF124	PLEKHA1	ZNF239	HP1BP3	FSD1	PAPD1	APOOL	AKT3	BTN2A3	TAS2R1	GTPBP8	TDG	C10orf68	CEP170	ALCAM	VAPA	C12orf51	C20orf96	C5orf24	C8orf53	C8orf70	CCNT1	CIB2	EIF2AK2	EPB42	EPC1	ERH	GPR151	GRM5	HIST1H4C	HIST1H4D	HIST1H4L	HOOK3	LCE1F	LCE2A	LRP11	NAP5	PGBD4
TOPORS	470	UBAP2	RRAGA	SMU1	RCL1	FUBP1	PSIP1	OPRS1	ACO1	UBAP1	ZFP161	RAD23B	PAPD1	WDR32	MLLT3	PLAA	DHX9	TTF1	NFX1	RNF38	MSH6	RANBP6	APTX	GNE	RECK	SMARCA2	CCNE2	CDC37L1	CDC7	CDKN2B	CHML	CLTA	DDX58	DNAJA1	E2F3	GTPBP4	MCM6	MOBKL2B	PGBD3	SIRT1	TOPBP1	UBE2R2	WDR40A	ZBTB5	ANP32B	ARMC1	ATP6V1G1	C14orf104	CASP8AP2
PRDM2	467	CAMTA1	TTC3	KIF1B	LBR	UBE4B	WDTC1	CSDE1	SPEN	TULP4	C1orf164	YTHDC1	RPS6KC1	TRIM33	FBXO42	CEP170	CLCN6	LRRC47	EIF2C4	ARHGAP21	ARHGEF7	ARID4A	ARID4B	C10orf140	CLCN4	DAPK1	DIRAS2	ELAVL3	FRAP1	HERC1	KCNJ4	KIAA1450	MCF2L	TNNI3K	TSC22D2	UBR4	UPF2	VPS13D	ZNF536	ZNF583	ACSBG2	ADAM18	ADCY1	AGTR2	ALDH1A2	AMBN	ATF7IP2	BDKRB1	BRAF
ZNF20	466	SALL1	CRNKL1	ZNF228	ZSCAN12	RBM4B	PHKB	ZNF43	THSD1	PLEKHF2	CDC16	ZFR	ZNF432	LMAN2L	BMP7	QTRT1	ZNF606	IDH1	FBXL12	BLM	RFXANK	ZNF140	CDK5RAP1	ZNF14	PRKD1	TRIB2	WSCD1	RSRC1	DDX49	SOX9	ZNF419	VPS16	GAS1	ZNF304	PTPRZ1	ZNF134	SOCS2	TIMM44	TIMM13	CDC34	ZNF177	ZNF442	CRY1	EIF2AK3	ZNF45	PMS2L5	TMEM161A	ABCD3	ALG6
NR2E1	466	BBOX1	CNGA3	PRR5	SLC2A10	SNTA1	MAST4	FOXO1	EGFR	SLC3A2	SLC1A3	PRDM5	KLHL26	SSH3	DTNA	TRIM5	DRG2	TRAF3IP2	LRRC16	EMID1	SIPA1L1	ENTPD5	PDPN	TGFB3	C21orf62	PCSK5	CDH4	AK3L1	KL	CST3	PJA2	C6orf60	KLF9	PDE7B	SIRPA	RAB3GAP2	EYA2	C20orf116	PLA2G2A	P2RY1	LMO2	FBXO17	ZNF217	TFRC	HES1	PACSIN3	UPF1	CHMP2A	MCC
SNAPC2	466	EHD2	CAPNS1	NR2F6	CHPF	RFX2	ILVBL	M6PRBP1	CLPP	MKNK2	ST6GALNAC4	CLPB	GPI	C19orf29	KIAA1609	RAD23A	SYDE1	AGPAT2	C19orf24	EMP3	PLOD1	BRMS1	PSPN	TMED1	C19orf44	C19orf50	C20orf195	DOK7	EDG5	ELL	FKSG24	GTF2F1	HMG20B	LAMB2	MED26	MOBKL2A	NCLN	OSBPL5	PGPEP1	PLOD3	POFUT2	RAB11FIP5	RPL36	SEBOX	SIPA1L3	SLC13A2	SLC26A3	TEAD3	TM6SF2
ERF	464	JUND	TRMT1	AKT2	TOMM40	SNRP70	DMPK	STRN4	AES	NAG18	ZNF432	PRMT1	U2AF2	QTRT1	SEMA6D	ADNP2	CD3EAP	CLPTM1	CITED1	GLTSCR1	PPP2R1A	HSPBP1	C1orf121	GSK3A	TRIB2	DDX49	ZNF552	ZNF419	KDELR1	PSCD2	PPP5C	GRIK3	PAK4	CNOT3	ZNF304	JAM3	ZNF134	ZFP64	TIMM44	ZNF442	NUFIP1	DOCK6	PRPF31	LHFP	LOC90379	KPTN	LSM14A	SFRS16	LRFN3
SLC2A4RG	463	EHD2	DNPEP	HSPB6	GNB2	ENTPD5	RUSC1	EFEMP2	LMNA	AK3L1	TIPIN	PPIC	C20orf149	MDK	YAP1	FZD1	PTRF	CD151	MMP14	PRC1	PDXK	FZD7	AKT1	SLC27A3	TRIP6	EMP3	C20orf20	EPHB4	TEAD3	ZYX	STAC	ACTN1	ADAM19	AMIGO3	CCNB1	GALNS	GMEB2	GSS	LENG4	MAP3K6	MRC2	PACSIN3	PIAS3	PLOD3	POFUT2	PRKD2	RRBP1	SERPINH1	SLC12A9
ZNF124	462	RPS11	CD160	SETMAR	STMN1	C10orf97	PELI1	COMMD3	PPA1	ZSCAN16	SUV39H2	PPP3CB	HSPA14	ZNF32	IKZF5	BBS10	RAB33A	TBCC	RANBP17	ZNF239	FOXN2	MRPL48	RPL5	MLLT10	NSMCE4A	TFAM	SIRT1	PDE3B	KLHL23	RPS3	C10orf88	EPB41	CUL2	ARL15	FAM49B	USP3	ALG10	ARL5A	ARMC1	C14orf106	C5orf24	C8orf53	CCDC76	CEP170	CNOT6L	CREB1	DCLRE1C	DDX27	DDX52
ZBTB11	460	FBXO11	FAM20B	ATP11B	PCNP	KIAA0423	TOMM70A	PPP4R2	PMS1	MTX2	ZFP37	ARMC8	LEMD3	RBM22	ARID4B	CAND1	BBS7	CP110	DMXL1	TRMT11	PUM2	ATF2	C10orf137	CPOX	ARMCX5	COIL	REV1	SPIN1	MKRN2	ACYP1	ZZZ3	QRICH1	CUL3	KIAA0372	DYNC1LI1	NFYB	RYBP	MORC3	RNF138	NCKAP1	MLH3	ANGEL2	ZNF131	C1orf216	RAD1	ZNF294	NOL11	ZNF354A	SR140
IRF2	459	PPP1R3D	CADPS2	TANK	CALCOCO2	MAST4	FLJ20920	TK2	OGFRL1	MAF	DDO	NR1D1	TLR3	DNASE2	FAH	DCTD	FLJ20035	TNFSF12	TOR1AIP1	EPS15	BRWD2	SIRPA	THNSL2	NR3C1	HECTD3	EXOC3	GPBP1L1	SUCLG2	PHF11	FMO4	CYP27A1	IL6ST	CTDSP1	CSRP1	HRASLS3	CCPG1	MGST2	CYBRD1	PIPOX	GOLPH3L	NR1H3	CASP8	SP100	METTL7A	NME3	ANXA4	ABHD14B	APOBEC3C	APOBEC3G
ZNF184	455	HNRPD	FBXO11	STMN1	LMNB1	PRDM10	EXO1	KIFC1	TMPO	FBXO5	MTMR9	CDC5L	ZNF250	PRR3	PHF16	DHFR	CBX1	SFRS10	PSIP1	PPM1E	CASP8AP2	SPAST	CRMP1	DDX1	TOP2B	ZNF643	MATR3	HMGB3	TOPBP1	RAD51C	HIRIP3	FIP1L1	HDAC2	ZNF273	MSH2	DTL	CASK	POLR3B	SRPK1	ZNF510	FANCC	CUL3	RMND5A	DYNC1LI1	ARMCX1	TAF11	ZNF391	SOX4	TMEM118
CREB3L1	454	MMP2	DUSP4	TSKU	HTRA1	WISP1	ICAM3	KCTD14	SCN4A	DUSP6	TNFSF9	CCDC106	KL	EPHA2	TSPAN9	ETV5	SC65	BCAT1	NOS2A	CD151	HIC1	DGKZ	CD97	BCL7C	CRISPLD2	SLCO2A1	ADAM19	FLJ21963	LOC57228	POSTN	EPHB4	ZYX	ETV4	RIN1	TNN	C14orf173	C1orf183	C2orf59	C4orf38	CHID1	CHST7	CHST8	DUSP5	EIF6	GPR12	IER5	IL27RA	INS	INSRR
ZHX2	453	ANKRD6	FHL1	FOXN3	UST	LLGL1	PDE9A	NFIX	AKAP1	HS3ST1	LRRC8D	KCNN3	TCF7L1	ZNF423	CASP9	MAPT	SALL2	VPS13D	VIPR2	MSTN	ZNF187	ZBTB20	NSBP1	TLE3	ARHGEF10L	OSGIN2	CDO1	PMP2	YTHDC1	PELI2	HSPA1L	ALDH3A2	C1orf66	SPOP	RGS9	BMPR1B	GRAMD3	CHST9	CTNND2	DCAKD	DLL1	FRMPD3	GRHL3	MASP1	MGC13057	NFIA	PHGDH	PI16	PLCD3
FERD3L	453	ABP1	ALOXE3	C10orf27	C19orf29	C20orf70	C6orf27	C9orf163	CABP4	CCDC114	CCDC7	DEFB119	DEFB4	DRD2	ERN2	FAM112A	FAM123C	FRMD1	FRS3	GPHA2	HTR1A	HTR1B	KLC2	KLK14	KLK2	LIME1	LOC390243	LOC440456	LPIN3	LYPD4	NTSR1	OR51L1	PBOV1	PLA2G6	PLCXD2	PRM1	PTCH2	PYCRL	RPUSD1	SLC22A14	SLC22A7	SLC4A5	SPIRE2	SYCN	TBX6	TMEM112B	TNNI1	TOR2A	TPSD1
PKNOX1	449	MAD2L1	KIF4A	KIF22	NEK2	MPPED2	KIFC1	PDE9A	CTPS	CENPA	RACGAP1	BUB3	HMGB3	TOPBP1	CDC25C	SPC25	DTL	RAD51	TTK	MLF1IP	CUL3	C1orf135	KIF23	SPAG5	PRC1	NEIL3	KIF11	CCDC99	BUB1	CDC2	STIL	UBE2C	TOP2A	ERCC6L	CDCA8	ZWINT	ECT2	SMC4	KIF2C	C21orf58	CCT8	CHAF1B	DET1	FAM136A	FUBP1	LIN9	RPUSD2	SGOL1	TEX10
ZNF76	448	RP5-1077B9.4	DOM3Z	PRPF3	HMBS	KLHDC3	CCDC76	USP21	VPS52	PRR3	RXRB	SCAND2	PGS1	NARG2	TJAP1	GTPBP2	FBXO9	LRRC1	KIAA0082	TMUB2	PPT2	BPHL	MTNR1B	BRD8	COG4	RGL2	C6orf145	STARD3	MED23	AAMP	ANAPC2	BAT2	C9orf37	CBX8	CPSF3L	CXXC1	ERCC3	GPATCH3	GPS1	GTF2H4	HEXDC	KCTD20	KRT32	LCE2B	LOC222699	MAF1	MAPKAP1	NFKBIL1	NOC2L
NFYC	441	FH	HNRPF	ANXA6	C1orf163	DEDD	USP21	PGD	PI4KB	WDR77	XRCC5	CLTB	ILF2	RAB5C	MSH2	PDS5A	UTP11L	PRCC	COPA	CPT2	KLHL12	PRNPIP	C1orf9	STIP1	RNF25	RBBP4	POLR3C	C1orf149	AAMP	AHDC1	B3GNT7	BHLHB4	C19orf47	C20orf144	CAMK2N2	CCDC95	CNIH2	COX6A2	DFFA	DUSP15	EN2	EPYC	EVX1	FAM70B	FKHL18	FOXC2	GALR3	GBL	GP1BB
ZNF236	440	CAMSAP1	ANKRD26	USP9Y	YTHDC2	ZNF518	ABCC5	PRDM10	ZNF532	JARID1A	ZMYM2	DOPEY1	ATAD2B	ZNF117	ZNF609	TAF1	PCM1	SNRPN	MDN1	PHF20L1	CCDC88A	ZNF638	HERC2	PPP1R12A	SMCHD1	KIAA1109	PUM2	ZNF493	LOC51336	RBM25	SRRM2	PBX2	ZNF407	DENND4B	RBM12B	VPS13A	C11orf30	JARID1D	SCN8A	MGEA5	PCNT	GARNL1	KIAA0528	WHSC1L1	SFRS14	TJAP1	SETBP1	SAPS3	KIAA0515
FOXO3	440	GPATCH8	RPS6KA2	FOXN3	SMARCA4	NCOR1	PER1	CHD3	ZNF318	HUWE1	ANKRD11	EEF2	LATS1	CDC2L6	BCLAF1	MED12	SEC63	MYST3	ANKRD17	ANKS1A	PHF3	GRLF1	PLXNA2	BPTF	YLPM1	CDC42BPB	HCFC1	BAT2D1	TGFBRAP1	HECA	TBC1D5	ZBTB16	GOSR1	KLF7	HIVEP2	PIK3CA	MED1	EP400	FYN	ZBTB24	EIF5B	KIDINS220	LOC130074	TAF15	DDX42	SLC7A5	ARID1A	BCR	C6orf89
SOX11	440	C2orf44	MMP15	DCX	CENPJ	CELSR3	TMSL8	HN1	MAGI1	LMNB1	CSNK1E	PIK3C2B	TUBB2B	GPR161	SMARCA4	ZNF135	ADNP	NKX2-2	ZNF682	LAPTM4B	LBR	ZNF85	SMARCD1	SFPQ	ZNF184	MTMR9	SOX5	DSCAM	KCNQ2	MAP2	PEG10	ADD2	HNRNPR	PAFAH1B3	CBX1	LOC55565	ACCN4	NOL4	INSM1	PGAP1	CRMP1	HOXD3	ELAVL1	TOP2B	ZNF643	BACH2	EPHB2	SNX26	NKIRAS2
HMG20B	439	C20orf27	RBBP9	MAP2K2	CEBPG	SHARPIN	TBL3	RBM38	PSMC4	BSG	PNKP	C19orf29	RFXANK	MAP7D3	CLN3	SH3GL1	SNX5	TM9SF1	SOCS2	AKT1	MVD	F2R	TMEM161A	ABHD4	AKAP10	ARMC6	ASCC2	ATG2A	ATP13A1	ATPAF2	ATPBD3	BRMS1	C17orf62	C19orf48	C19orf50	C19orf61	C9orf7	CC2D1A	CCDC86	CCDC94	CD320	CENPB	DGKZ	DNPEP	DPEP1	DPP9	EEF1DP3	EIF3G	ERCC2
TBX1	439	TSP50	HES2	GALR3	COMP	GFRA4	TH	FOXN1	PITX3	CBLC	AZU1	TM4SF5	NAALADL1	AQP2	PRDM12	MAB21L2	FGF22	HIC1	GSCL	SIX5	PAX2	FOXC2	KRT7	SOX18	MLNR	ALKBH7	C10orf47	C19orf25	C6orf15	EIF6	GPRC5C	GRWD1	HOXC10	HOXC5	ITGB1BP3	PIPOX	SCARF2	SSX2	AES	AKT2	BTBD2	C19orf6	C19orf61	CLPTM1	CNOT3	DBF4B	DHX34	FZR1	HDAC6
NCOA2	439	DDHD2	USP9Y	WDFY3	RNF146	SYNE1	DOPEY1	DZIP3	ZNF638	ASH1L	KIAA1109	PUM2	DPYSL2	C11orf30	SORBS1	USP34	ZMYND11	WHSC1L1	NCAM1	NSBP1	HNRPH3	PAR5	SYNJ1	KIAA0430	ZNF37A	PELI2	FLJ20160	PTK2	N-PAC	VPS53	KIDINS220	MYST4	ATP6V0A1	MLL	FLJ30092	ARFGEF1	ANK3	AOF1	ARL6IP2	BMPR2	CEP170L	CLPTM1	CRKL	DENND1B	EHF	EHHADH	EXOC5	FBXO11	FLJ44894
NR1H3	437	PEX16	TMEM134	C21orf33	IRF2	C7orf23	MR1	TSG101	MRPL49	NIT1	APOBEC3G	HNMT	VAMP5	MRPS16	TST	NAT1	C14orf94	THEM2	LILRB5	HSD17B8	C2orf28	C11orf17	SDHD	ACY1	NCK1	LOC374395	ILK	PSME1	HMGCL	PNPO	STK17B	FLJ10986	YIF1A	ANXA7	GPR52	ACTR1B	B3GALT4	C11orf31	C17orf61	CABP2	CCDC88B	COMTD1	LPXN	MS4A6E	MYL5	OR2AG1	PTPMT1	RPS13	TMEM14C
LYL1	435	SELL	BTK	NCF1	GNLY	ARHGDIB	MAPKAPK3	LILRA1	IL12RB1	HLA-DMB	WAS	ADAMTSL2	CORO1A	GPSM3	FGL1	PSTPIP1	GMFG	ZNF467	CLEC3B	TNFSF12	LST1	SPI1	SELPLG	C1orf54	PYCARD	RPGRIP1	TNNI2	ADRB2	P2RY13	2-Mar	IL16	IRF8	PSMB10	KLF2	ASCL2	IL18	TREM2	TRAF3IP3	LIPC	TFEB	POMC	LY86	MGMT	AIF1	CEBPA	ABCA7	MLXIPL	ORAI3	SULT1C2
ZNF215	434	RGS4	OBFC1	TBC1D8B	C9orf95	POPDC3	SCN9A	PITPNM1	TCHH	GSTO1	RNF128	SLC27A2	PTER	QPCT	MGMT	TFAP2C	CST6	HPRT1	CLTA	MCTP2	MMP10	ME1	HGF	BTC	HPCAL1	SEMA3C	ADAMTS12	ADARB1	ARHGAP28	ARPC5L	ARPM1	BHMT2	C1orf67	C3orf55	C6orf105	CACNA2D1	CCR6	CD55	CDC37L1	CHCHD4	CMAS	COL24A1	COX7A2L	DOCK5	FOXD2	GABRG3	GIPC2	HTR7	KIAA1666
PKNOX2	433	KCNC1	ARHGEF9	KIF5C	CLIP3	NRXN2	RAB14	WWP2	ELAVL3	UBQLN2	D4S234E	NOL4	IKZF4	RUFY3	DPYSL2	TTC9	FLRT1	RP11-35N6.1	FBXO21	PMP2	ZMIZ1	LPHN3	LSAMP	C6orf134	LPPR2	LARGE	FLJ30092	FAM110B	ACCN2	ATCAY	ATP6V0A1	BAHCC1	BCL7A	BMPER	C12orf53	C22orf27	C9orf127	CECR6	CLCN6	CLEC16A	DAB2IP	DPYSL4	DSCAML1	FAM127A	FAM57B	FTO	FYN	GRID1	HDAC5
STAT3	433	LMAN1	CTDSP2	CPD	TM9SF4	SOCS3	C17orf62	CTNNA1	LRP1	TMEM43	SCARA3	FAM134C	FNDC3B	FLII	AP2A2	EEA1	MSN	TMEM127	FYCO1	FLOT2	KIAA0247	SDCBP	OS9	C21orf62	CNTNAP1	PDIA3	FCGBP	ATP1A1	PXN	GNS	RUFY1	DAG1	C2orf18	FKBP15	SRPR	CTNND1	NFKB1	EPAS1	ARCN1	HAP1	ACTG1	PCSK7	GNAI2	SLC39A7	ACP2	ZC3HAV1	PFKFB3	SEL1L	DPP3
ZNF136	431	CHD9	ZNF83	SF4	PHKB	ZNF43	SATB2	LRIG2	SMAD5	ZNF44	ZNF132	QTRT1	ZNF14	ZNF137	ERCC4	ZNF304	PKN2	TIMM44	CDC34	ZNF266	ZNF442	ZNF430	ZNF426	KRIT1	ZNF562	C19orf55	C6orf15	CYP20A1	RBM22	ZFP30	ZNF20	ZNF264	ZNF333	ZNF440	ZNF443	ZNF564	ZNF611	ASTE1	COIL	CXorf34	FBXL12	GINS4	GNL3L	HMGN3	KHDRBS1	KLHL20	PALB2	SMC5	SNAPC1
NR2C2	431	hCG_40738	CAMSAP1	RBM6	MDC1	TARDBP	ZMIZ2	EPB41L4A	ZNF117	ZNF318	MSL2L1	PHF20L1	LOC23117	ZNF638	SLC7A6	DCP1A	USP19	BRPF1	NISCH	PCDHGA8	SUZ12	LOC51336	TOP2B	RAD54L2	POU2F1	RNF123	SRRM2	SMPD4	PBRM1	SPEN	RBM12B	DDX46	FAM55D	C11orf30	BPTF	CEP152	UBP1	PCNT	WHSC1	WHSC1L1	QRICH1	HCFC1	RBBP6	IKBKAP	RASA2	ALMS1	TBC1D5	KIAA0515	SETD5
ST18	429	PGBD5	GNAI1	MOBP	RAPGEF5	MBP	CDKN1C	CPLX3	NEDD4L	MAG	AGTPBP1	ZNF536	KLK6	CAPN3	HOXD1	GPD1	PLA2G7	KIAA1598	MOG	BEST1	PLCL1	ATP8A1	ANKS1B	BHLHB5	CLCA4	CNDP1	CNTNAP4	DHDH	DNAH10	ELAVL2	FA2H	GK5	KIAA1189	KIAA1394	KY	LANCL1	SLC18A2	SLC5A11	SNIP	SPAG6	SPOCK3	STRA8	TCBA1	TMEM125	TMEM144	TMTC4	TRIM36	ATP1B1	BCAS1
DRAP1	428	PMM1	GMPPA	HRAS	TMEM134	G6PD	FKBP2	CDK2AP2	CD2BP2	ESRRA	ZFPL1	CAMK1	NDUFS8	TWF2	ALDOA	RAB1B	ALDOAP2	NT5E	ZNF259	POMGNT1	PREB	GPR137	B3GAT3	C11orf68	FIBP	BRMS1	LGALS1	ZDHHC24	ACTR1B	FKBP1A	ACSS2	BCL2L1	CCDC85B	CFL1	DNAJC4	FLOT1	GNPTG	JOSD2	KLF17	PTK2B	SH3BGRL3	TADA3L	TBC1D10A	TMEM112	ADRM1	AES	AP2M1	BAD	C19orf58
MNT	427	ABR	ITSN1	R3HDM2	KIAA0999	RPS6KA2	KIAA0240	ZCCHC2	PELP1	MECP2	MADD	HGS	FNBP1	FOXJ2	DENND4B	C17orf68	CDC42BPB	SUPT6H	CHD2	CAMTA2	MAFG	GAK	LARP1	HIVEP2	IGF1R	KIAA0430	ZZEF1	FBXW4	CNNM4	PLEKHM1	GBF1	GGNBP2	ANKRD11	ARHGEF15	ATP6V0A1	ATP8B2	ATXN2	BCORL1	BSDC1	C11orf56	C14orf43	C1orf164	C1orf2	C21orf86	C22orf27	C3orf35	CACNA1C	CCDC140	CEMP1
PPARG	425	CD53	BTK	TFEC	PTCRA	FMO3	SLC7A7	RPP25	RP6-213H19.1	APOC1	C11orf75	CD180	HLA-DMB	GCHFR	PAQR5	EVI2A	C10orf59	PYCARD	KLF11	LILRA2	TNNI2	VNN1	IRF8	DAPP1	CYP19A1	OLR1	IL18	ECHDC3	TREM2	DDX43	APOC2	NCF2	LY86	NINJ2	STAG3	SLC31A2	ADORA3	FBP1	PLA2G7	VAMP8	C3AR1	LIPA	CREG1	PKD2L1	ARL11	ARPC3	BCL2A1	C4orf32	FAM3B
BHLHE40	425	HIPK3	ARL4C	BCAP31	TOB1	ATP6AP2	BET1	NDRG1	MYL9	PGCP	IFITM3	SEC23A	CEBPB	CEBPD	ARPC1A	PDPN	YKT6	SLC12A7	CHL1	KDELR2	FSTL1	CHI3L1	AHNAK2	C1QTNF1	VASN	DDIT4L	FBXO17	CLU	ADSSL1	ADFP	C18orf19	COL5A1	COL5A2	COL6A2	FBLN7	GPR175	OCIAD2	ADM	CD109	C6orf141	CPD	ADORA2B	CRABP2	MAPK14	CSNK1D	CYB561	PRELID2	DEDD2	FAM43B
POU3F4	424	ADCYAP1R1	AKT2	ANKFY1	CHD4	DCAKD	DFFA	GNRHR2	GPR56	GRID2	GRLF1	KLHL11	LLGL1	PATZ1	PBX1	PCDHGC3	POU3F3	PPP1R10	PRKAR2A	PRPF6	SEMA6A	SKP2	SLC6A11	SOX9	TAF6L	ZFYVE9	NMUR1	ERN2	NOXA1	FTCD	CCL27	SLC26A1	APOBEC2	C21orf90	TSGA13	PARD3B	CLCN2	TPPP2	ANKS3	LOC126075	C20orf165	H1FOO	TRIM50	hCG_1651160	C20orf152	TEKT5	PROCA1	FAM71A	GTSF1L
ATF1	423	ZDHHC6	THOC7	CRLF3	CRTAP	SLC25A24	USP15	DPM1	VPS4B	TTRAP	TBC1D15	BLZF1	C7orf23	MAPK14	MBD4	TMED2	ZNF267	BAG2	EPS8	MBD5	ACSL4	LETMD1	B3GNT2	SMNDC1	MAT2B	APIP	THAP1	COQ10B	ZFAND1	MINPP1	ATPBD1C	C3orf58	NRBF2	SLC38A2	DUSP11	TXNDC9	SLC35A3	NUP37	ARPC3	TIMM17A	ERLIN1	ARL1	SLC25A32	CLEC2B	COPS2	CD46	ANAPC10	ATG12	BTF3L4
GATA4	423	CD1B	HOXC13	GRB7	COL17A1	HAAO	TNFRSF13B	ELF3	ALPI	LMX1B	N4BP3	HOXC10	ZBTB32	TRIM15	SPIB	CRYAA	C19orf23	CCL22	GATA1	TLX1	ABCA4	ALDOB	ALLC	AQP3	ATP12A	B3GNT4	BARX2	BMP8B	BTN2A3	C8A	CD1C	CDKL5	CHAT	CHIA	CHRNA2	CIDEC	CLDN9	CYLC1	CYP1A1	CYP2A6	CYP4A11	ECEL1	EDG7	EPHA1	ESR1	GCNT3	GLP1R	GPA33	GRPR
DR1	423	THOC7	PSMA5	EIF4E	ST7L	MED21	C6orf66	WDR57	LYPLA1	BXDC5	PLA2G4A	RIT1	UCHL5	GOLT1B	EPS8	POLE3	HMGN4	TPMT	PIGK	TIMM8A	GGH	GTF2B	DNTTIP2	PPA2	RNF11	C1orf43	EIF2B3	HIP2	RP2	CCNC	PNRC2	PPEF1	PARL	FTSJ1	ZZZ3	UBE2D2	UTP11L	THAP1	CCT4	EBP	ACADM	ATPBD1C	RAP1A	GNAI3	SDHB	SLC25A5	SIKE	MYNN	5-Mar
CEBPA	423	BTK	IGSF6	NINJ1	LILRA4	CORO1A	LYL1	KCNJ5	TNRC5	LILRA2	FLJ20581	ADRB2	LGALS9	RNASET2	IRF8	SIGLEC8	APOE	TMEM156	SLC29A3	OLR1	IL18	TREM2	BIN2	APOC2	TFEB	ST6GAL1	PDE1B	ITGAL	LY86	CD37	MLXIPL	PNPO	BIN1	BLNK	TLR7	RPS6KA1	LILRB4	CXorf9	PADI2	PTAFR	APBB1IP	ABCA7	ADAMTSL2	APOC1	ARHGAP27	ASCL2	C5orf20	CD4	CSK
IKZF1	421	SELL	CD53	BTK	HLA-DOA	NCF1	ARHGDIB	AXL	SP140	LILRA1	LRMP	CD84	KLRB1	IL2RG	PLCG2	LILRB1	CORO1A	RHBDF2	DENND1C	MFNG	KCNJ5	IGF1	CSF3R	ATP8B4	CD86	PTPRC	SPI1	PYCARD	DOCK2	PLEK	RPGRIP1	TLR6	CTSS	TBXAS1	CD244	LGALS9	IL16	RNASET2	UNC93B1	IRF8	SLC2A5	ARHGAP25	IL18	FLI1	GIMAP6	GIMAP4	BIN2	PTPN6	TRAF3IP3
ARID5B	421	SLK	FOXO1	MAN2B2	PER1	FER1L3	KLF6	FOSL2	KIAA0247	TPP1	SPOCK2	KIF13B	CCDC6	CEBPD	ZFP36	HIPK3	KLF9	ARHGAP1	CTNND1	NFKB1	ACP2	PFKFB3	C22orf29	TGOLN2	VCL	ELL2	ELL	PPARD	ADRBK1	C14orf43	NFKBIA	ACTN1	LTBP3	BCL2L2	TAPBP	ZBTB16	DUSP1	PRUNE2	NFIC	LRP10	OTUD7B	JUN	APP	RALBP1	CD2AP	SNTB2	JUNB	PLEKHM1	AKAP13
TLX3	420	ACSM1	ADRA2B	ANK1	ANKRD2	ANXA9	APOBEC2	ASGR2	ATP2A3	BTNL3	C17orf59	CDSN	CEACAM1	CEACAM7	CHRND	CLCA1	CLCNKB	CRCT1	CRYGC	CTSG	DLX4	DNTT	DUSP21	EPN3	EVPL	FAT2	FNDC8	FOXB1	FOXN1	FUT7	GABRQ	GIPR	GP2	GPR135	GRIP1	HHCM	IVL	KCNA2	KCNJ12	KLK10	KLK13	LOC642150	LY9	MUPCDH	MYLPF	NCR1	NCR2	NEU3	NR1I2
ZNF7	419	PRPF3	ZNF16	CREB1	PMS1	XPO7	POLI	SPATA5L1	CLK2	CXXC1	UBR5	USP21	ZNF34	WRN	PHF20L1	VPS52	ZNF250	SFRS1	GTF3C3	BRD2	UBE3A	FBXL12	NUP153	REV1	FUSIP1	FIP1L1	CAPN7	ZNF623	ZNF84	CCDC49	TUBGCP4	TGS1	WDR32	PRPF4B	ZNF131	DHX15	HNRPH1	SR140	KIAA0146	RFC1	CLPX	RBM39	SLC19A2	ZNF197	ZNF141	TAF2	KIAA0174	CPSF1	ASXL1
KLF12	418	HIC2	CHD9	RFXAP	CENPJ	MAGI1	NBEA	C14orf93	MBTD1	ZMYM2	ZNF135	ARVCF	TUB	DSCAM	TACC2	PHC1	ZNF493	PGAP1	MUM1	SNX26	BCAN	CROP	FGD1	GRIA2	JRK	NF1	NARG1L	CHD7	RPL23AP13	MCM3APAS	DLL3	DBF4B	HCRP1	RBM26	ZNF74	MYST4	PCDH17	OLIG2	ARHGEF7	TRO	REV3L	C13orf7	CXXC4	ACVR2B	ANKFY1	ANKRD10	ATAD2B	BIVM	BPTF
WT1	417	CALCR	WIT1	MBL2	FGA	SLCO1B3	MEOX1	PLA2G3	DIO1	SH2D1A	TFAP2C	RORC	KRT12	SIT1	PRLR	SLC17A2	BNC1	CPB2	FAM9B	FGB	FGFBP1	GIPC2	GLYATL1	GRAP2	IL23R	ISX	MCTP2	MME	MS4A3	PTGFR	SERPINB5	SLC2A2	SPTA1	SSX7	SULT2A1	ABCB11	ADAM30	ADAMTS12	ADM2	ADRA2B	ALDOB	AMBP	ANKRD2	APOL5	ASGR2	ATP2A3	ATP4A	BIK	BLR1
POU3F1	417	TAAR5	KRT85	CACNG5	ACIN1	AKT1	AKT2	ALKBH4	APC2	ARC	AXIN1	BMP7	CADM4	CC2D1A	CCDC137	CDC34	DDX49	DENND2A	E4F1	EXTL3	GNA11	GNB2	GRIK3	HDGF2	KHSRP	KIAA1856	KLHDC8A	MBD3	MEGF8	MEPCE	MEX3D	MIDN	NAT14	NES	NFIC	NFIX	NR0B1	NTN1	PDAP1	PDGFA	PRSS27	RBM42	RGS12	RNF180	RP13-122B23.3	SAFB	SKI	SMARCC2	SPATA13
ZFHX3	416	MAN2B1	NFAT5	ARHGAP26	TACC1	SKI	HDAC7A	SLC24A6	RREB1	RHBDF2	KIF13B	CENTD2	PLEC1	TPCN1	STARD13	PXN	PIK3CD	PLD2	ARHGAP1	MTHFR	HOM-TES-103	HEG1	CBL	DENND3	C19orf28	LHFPL2	NCOR2	NOTCH2	PPARD	ZDHHC7	PACS1	LBA1	C14orf43	LTBP3	MACF1	TAPBP	TBC1D2B	ODZ4	ADCY7	TLN1	UTRN	TBC1D9B	TEP1	IL17RA	C14orf139	AFF1	ITSN2	STAT2	AKAP13
MXD1	415	LMAN1	ACBD3	DHX29	ZCCHC2	UTP3	LATS1	EDEM1	ADCY9	APOC4	LOC137886	FLJ20254	DPYSL2	COPG	CYLD	OXSR1	PAPOLG	AAK1	HRB	BTN2A1	BCL6	EIF5B	MGAT5	ATP7A	ABCC5	ANKRD36	C12orf51	CCDC131	CEACAM19	CEBPD	DOCK11	FAM106A	HECA	HOOK3	JMY	JOSD3	KIAA1641	LOC153222	LOC440258	MGC16384	NFAT5	NUDT9P1	PDE4C	PXK	STRC	TRIB1	WDFY3	XRN1	ZNF292
ETV7	415	LRAP	XAF1	HLA-C	HLA-A	DHX58	THNSL2	DRAM	PML	TRIM21	LOC93349	HFE	UNC93B1	APOBEC3F	IRF1	TAP1	HLA-B	DDB2	FLJ11286	SOCS1	RPL39L	HLA-E	CXCL11	SP100	NMI	APOBEC3G	ARL9	B3GNT5	BATF2	BST2	C21orf63	C6orf128	CASP1	CHI3L1	CLIC1	COP1	DTX3L	FAM50B	GBP1	GBP5	HLA-F	HLA-G	IL18BP	INCA	KLHL26	OAS2	PARP14	PARP9	PLA2G5
ATF6B	415	BCL2L10	BCL2L11	HUWE1	SORBS3	TNK2	CDK3	HCG9	40243	RBM14	TXNRD2	ERN2	TBL3	NOXA1	EHMT2	CHAT	OGFR	ADAMTS13	BAZ2A	WDR6	ATXN2L	OSBPL7	ZNF554	EVI5L	TRMT61A	PARD3B	SLC25A29	ZC3H18	ANKS3	KRBA2	PLK5P	TAF8	COL11A2	ZNF358	SAMD10	LOC146429	ZNF688	C17orf56	C19orf25	PROM2	ZNF425	ZNF783	ADRBK1	C8orf42	ARMCX4	FIT1	MGC24975	TTLL9	OXER1
NCOA1	413	RICS	TAOK3	ALDH5A1	PURA	DAGLA	PIK3R1	GPR75	KIAA0329	NEK4	DDAH1	SLC25A44	RNF103	TM7SF2	TTC15	PFKM	LSS	SNPH	TUBG2	GPRC5B	ARNT2	PINK1	FRY	DPF2	BAZ2B	SPTAN1	SALL2	TCEAL4	VPS13D	ANKFY1	LIMCH1	KIAA0195	PORCN	CTNNA2	ABCA3	SPTBN1	SLC6A1	BCR	SLITRK3	APOLD1	ARHGAP5	GPR56	JMJD1A	CELSR2	ASTN1	ABLIM1	MTM1	TSPAN3	ARHGEF12
SHOX2	411	SEC61G	PRDM5	APBA3	CCDC130	ID4	CASP6	SPP1	TGIF2	BAZ2B	ZNF606	EYA2	FBXO17	GJA7	C20orf12	PAX3	RSRC1	MEOX2	GAS1	NCF2	TIMM44	CDC34	ZNF334	ZNF671	VGLL4	TMEM161A	ANXA2	BLM	C6orf15	CATSPER1	CCDC109B	CCDC123	CCDC80	CENPF	CENTD3	CFI	CLIC1	DDX39	DENND2A	E2F7	EGFR	EMP3	EVC2	FKBP9	FKBP9L	FZD2	GBE1	HIST1H1D	HIST1H2AL
ISL1	410	HCRTR1	GYPA	IMPG2	GPR63	GLRA3	PSG9	BCL11B	HSD3B2	MLL2	NDST4	MSX2	PLA2G3	DDC	ATF7	TLX1	ANXA10	IAPP	POU4F2	POU4F1	SLC13A1	BHMT	RAB25	PRG2	ITSN2	CSN1S1	ALDOB	ADAM2	ADH6	AKR1D1	GNGT1	HHLA2	ICEBERG	MYL1	MYPN	PDE11A	POF1B	TRPA1	UGT2B4	AFF2	AICDA	AIPL1	AKAP9	ARD1B	ATP7B	BCL2L14	BTN1A1	C10orf84	CCR9
NR0B1	410	TMSL8	KLRC4	UGT8	WNT7B	THOC5	KIAA1166	FAM77C	SCUBE3	SOX10	TEX14	BZW2	PPP2R3A	RAB33A	EPB41L4B	RP11-35N6.1	IL1RAPL1	RNF144A	CXorf57	ERBB3	KLRC3	ALCAM	BAMBI	ARHGEF5	GPR17	GFRA1	SLCO5A1	SUSD5	ARHGAP28	AFF2	AKR1C1	ATP6V0A4	BYSL	C10orf49	C11orf52	C1orf176	CBLN1	CLGN	F5	FAM89A	FCRLA	FHIT	FLJ33790	HOXD1	INTS9	KIAA1576	KLRC1	KLRC2	MAP3K15
LHX6	410	WNT10B	VSNL1	SV2B	PLA1A	PRKCB1	CACNA2D3	SLC12A5	ICAM5	NUAK1	SST	RICH2	ATP8A2	CCKBR	CACNG3	DDN	STAT4	CCK	MICAL2	ADRA1B	C4orf32	CDH12	CRHBP	CYP4X1	DIO2	FBXO34	FGD6	GABRA5	GDA	GLT1D1	GRASP	HECW2	HTR5A	INPP4A	JAG2	KCNJ12	PACSIN1	PDE1B	RASGRF2	RTN2	RTN4RL1	SMPX	SPINT2	AQP3	CAMK2A	DKFZP564O0823	DLGAP2	GABRD	GAD2
NR2F6	408	LDLR	THAP4	CAPNS1	TMOD3	NCLN	MAP2K2	GTF2F1	M6PRBP1	MGAT4B	AKAP12	SLC35E1	PRKACA	TGFB1I1	GPI	CDH2	C19orf29	GALNT4	CD34	PRKCSH	ZNF557	UNC45A	C19orf10	NUCB1	CD151	NAB2	KDELR1	SH3GL1	TRIP10	RAD23A	CDC37	SNAPC2	SYDE1	MAP1S	ARSJ	FKBP10	RFX1	LMAN2	PKN1	PGLS	GYS1	PNPLA6	GAS8	MAP2K7	STK11	PVR	TICAM1	ZYX	LENG4
MYBL2	406	NUDT1	FOXM1	CENPJ	TRAIP	LMNB1	EXO1	ESPL1	SMARCD1	KIFC1	HIST1H2BN	POLQ	HIST1H3F	FAM64A	BIRC5	AURKB	GTSE1	ORC1L	FSCN1	POLA2	NKIRAS2	HMGB3	E2F1	CDC25C	SOX12	C18orf22	DKFZp762E1312	HIST1H1B	ASPM	DTL	LIG3	MCM10	CEP72	C1orf135	MCM2	CCNF	HIST1H4A	CDC25A	SOX4	LOC400506	PLK4	CDC45L	UBE2C	TOP2A	FANCI	RAD54L	DBN1	ATAD5	CENPM
HAND2	405	DCX	HDAC2	HK2	HN1	HOXA13	HOXD13	HOXD3	LHX9	NBLA00301	SOX11	ZNF300	ABO	ARSD	BARX1	BCL2	C3orf27	CD79B	CEBPE	CMA1	CRX	CXCR3	DUSP9	DUX1	EFNA3	ELAVL3	ENTPD2	EPO	FABP2	FGF21	FUT3	GDF2	GHRH	GRM5	HMX1	HOXA6	HR	HRASLS2	IL1F6	IL23A	IQCC	LHB	LOC374395	LOC390688	LOC732273	LY6D	MEF2D	MORN1	MYH14
ELF1	404	SLCO2B1	FOXO1	FCGR2A	SLC15A3	IL10RA	MAN2B2	SLC46A3	MGAT1	ZNF267	ITGAM	KIAA0247	LILRB1	RIN3	MBNL1	TNFRSF1B	TRIM38	TGFBR2	MYO1F	KCTD12	LAIR1	ZFP36	DSE	BRWD2	PTPRC	FCGRT	AP1B1	CYBB	LCP2	NFKB1	WIPF1	DOCK2	CYFIP1	NAGA	PDE8A	TBXAS1	USP25	PFKFB3	SNAP23	STK4	GRN	CYLD	BACH1	WAPAL	CTAGE5	LHFPL2	KIAA1033	SPG20	NFE2L2
ZNF248	403	CAMTA1	ANKRD26	RB1CC1	PAK7	ZNF10	ZFYVE16	ZMYM2	SEC61A2	NKRF	CCDC76	THNSL1	PTBP2	ARID4B	WAC	CP110	SUV39H2	TRAPPC2	NOL4	PUM2	PPP3CB	ZNF493	C10orf137	MAPK8	DNA2L	PICK1	SPIN1	ZNF451	CXorf45	GRIA2	C8orf44	ZNF239	PARG	FOXN2	IL1RAPL1	FMR1	PAPD1	LRRC1	BMI1	DIP2C	PAK3	HNRPH3	ARL3	TMEFF1	ZNF37A	SNAP91	ZNF492	PTK2	SCN3A
TBX2	403	SLC12A4	PDGFRB	PRKD2	FLJ10357	FJX1	BCAM	RABEP2	CCDC102B	COL4A2	C8orf30A	SPRY1	SYDE1	ANKRD25	CDH5	DOCK6	LAMB2	SPRY4	LAMA5	ST3GAL2	TNN	ADAMTS9	C1QTNF1	CCDC123	CD320	CENTD3	DOT1L	EHD2	GPR172A	IER5L	RBPMS2	RFXANK	RTEL1	SORBS3	TTC23	AGRN	C16orf58	C1orf78	CD248	CREB3L1	DPP4	EPHA2	EXTL3	HYAL2	IDUA	LEPRE1	LIMK1	LRRC32	LZTS1
TEAD4	403	FOSL2	MXRA5	NOL1	RUNX1	SPHK1	NOLA1	APOBEC3B	BMP1	SNFT	LAMB1	FADD	FBLIM1	GANAB	HEATR1	MFAP2	PHLDA2	THG1L	TMEM44	TPM4	ZC3HAV1L	AGBL5	ANPEP	ATXN7L4	BCL3	CD93	GAL	HIST1H3D	MRPS16	PDIA5	PLSCR3	PTP4A3	PVRL2	SLCO4A1	SNAP29	STC1	TBXA2R	TMSB10	TREM1	TUBB6	KCNE3	SH2B3	ARPC5	ARPC1B	ACTR3	ARPC2	TCIRG1	MRLC2	IFI30
HIF1A	401	SNAPC1	FOXO1	CLIC4	ZFP36L1	FCF1	UBE2H	NUMB	NEK9	ENTPD5	IVNS1ABP	KIAA0247	SDCBP	SLC16A6	TMEM2	NOTCH3	SGPP1	KLF9	GADD45A	C14orf32	LIPG	ARFGAP3	CTNND1	EPAS1	ARCN1	NRP1	FAM129A	SEL1L	DNAJC10	CARD8	MICALL1	CD93	PAM	RCN3	TM9SF1	PTPN12	PCNX	LRP10	MCL1	PAPOLA	ARF6	PRDM1	TMED10	CD164	PVRL2	SEC23A	ADAM9	ARHGAP18	ATP6V1D
HOXC5	398	TLX1	HOXC4	HOXC10	HOXC8	ZNF236	HOXC6	ACAD10	ATG9B	CST1	HOXC11	ITGA2B	MUC5B	POLR1A	SERPINF2	TBX1	ZC3H3	ACTL7A	ADAMTS12	APOL5	AVPR1A	BLR1	C1orf76	C22orf33	CEACAM21	CEACAM7	CHRNB2	CHRNG	CRHR1	CRP	CYP4F2	DKK4	DNMT3L	DRD2	FCAR	FTCD	GJA10	GP9	GPX5	HAO2	HCN4	HES2	HHLA1	HOXA11	JAK3	JDP2	KAZALD1	KRT34	LRTM1
ZNF41	396	AFG3L2	ARID4A	ATP5A1	ATPAF1	C20orf177	CCDC49	CCNT2	CDAN1	CDC14B	CDYL	CPSF6	DBT	EPM2A	FLJ44894	FRAP1	GAB1	GJC1	KBTBD2	KIAA0423	KIAA1219	LOC152485	MAP4K3	MARK3	MRFAP1	MRFAP1L1	MSL-1	MYST2	NAG18	PCTK2	PIK3C2A	PPP2CA	PRPF4B	RABEP1	RIC8B	RPS20	RSBN1	8-Sep	SHROOM2	SLC39A10	SMARCA1	SNRK	SP2	TAOK3	TBC1D22B	TERF2	TTC19	TUBGCP3	TUBGCP5
TCF3	395	MEX3D	SMARCA4	FZR1	GTPBP3	PRR14	GTF2IRD1	LRP5	CSNK1G1	ELAVL1	DVL2	SOX12	C19orf29	VAV2	PPIL2	LMNB2	FOXK2	BRD4	FBXO46	POU3F2	TRIM24	MIER2	MTA1	AKAP8	TRIO	WIZ	GATAD2A	THOP1	MED16	KRI1	PTBP1	KHSRP	CIZ1	MBD3	WDR18	MEX3C	MAML1	PIAS4	ILF3	DOT1L	GMEB2	CREB5	DNMT1	CHERP	DHODH	TULP3	ACLY	ACOX3	AKAP10
GSC2	395	NR2E3	SLC26A1	FAM12A	TREH	PGLYRP2	SPACA3	IRGQ	DCST2	CSTL1	TMEM207	IL17RE	WBSCR28	ASB11	ACTRT2	DYDC1	CST1	NEK10	SH3RF2	DNAJB8	ADAMTS15	FAM9B	DMP1	DRD4	FCN2	SEMA3D	GAS2L2	ALPI	TJP3	IL17B	GNAT1	IZUMO1	MGC33407	PRR17	GPR25	SH2D6	C9orf79	HIST1H1A	HOXC12	IL4	B3GNT8	KRT19	GLTPD2	RGS9BP	LCN1	TRPM1	IQSEC3	MYH4	NPAS1
ZEB1	394	CCNI	MMP16	LRP1B	CNOT2	CSNK1E	TUBB2B	AKT2	SMARCA4	STAT5B	HEY1	ZNF532	CLIP3	PCDHGC3	RSF1	BMPR1A	IPO8	DYNC1LI2	ZNF318	GALR1	RBM12	GRIK5	DDX6	PATZ1	CCDC88A	PLCE1	TCF25	ZNF254	CDC14B	PGAP1	ADAMTS3	RUFY3	CDYL	C4orf8	HNRPDL	PRKD1	ZMYND11	NPAS3	TRIB2	EPN2	SGK269	GPR56	GRIK3	NOVA1	PYGO1	KCTD3	RFXDC2	ZNF22	HMGB1
HNF4G	392	BBOX1	CNGA3	C21orf62	GATM	DENND2A	ITGB8	MTTP	P2RY1	LMO2	IQCG	TFRC	DPY19L1	CHMP2A	MEOX2	CHODL	MOSC2	F3	SMO	CHST10	FLJ21963	GNA12	GLB1	PIPOX	WDR78	ADCK4	CDH6	CRISPLD1	DOCK7	ITGA7	ITGAV	KLHL4	METTL7B	NUCB1	PHKG1	PON2	PTPRZ1	RHOJ	SALL1	SLC16A4	ZNF132	ZNF181	ZNF665	ABCG5	ACTL8	ADAM30	ADM2	ADRA2B	ALDH3B2
TAL1	392	ADRA1A	PTHR1	MCF2L	HRC	ABCB1	ADAMTSL2	CLDN5	EFHD1	P2RY13	TBC1D4	TMEM156	CX3CR1	MLXIPL	RYR1	CA5A	BIN1	BLNK	FGF20	CYP46A1	ABR	ADRB2	ANGEL1	ATF7IP2	C18orf1	C1orf64	C20orf54	CDH26	CLEC9A	DENND3	DHRS9	DUSP27	ETS2	FAM78A	FRY	GHRL	GPR92	HS3ST4	KCNQ3	KIAA1274	LDHD	LOC130951	LOC338328	MEF2C	P2RY12	PIP3-E	PPM1H	PRAM1	RPGRIP1
PAX8	391	GFI1	KCNG2	TNFRSF9	FGB	CLDN7	KLK12	EPHA1	SPINT1	NXF3	ABCC2	AIM1L	AKR1CL2	ARHGEF5	ASGR2	ATAD4	AZU1	BDKRB1	BSND	C10orf82	C14orf115	C4orf7	CEACAM1	CPN1	CTLA4	DPPA2	ERN1	FAM112B	GCNT3	KCNK6	LOC129293	MRGPRX3	MYPN	NANOGP1	ODAM	OSTalpha	PAGE1	PLEKHN1	PRAMEF2	PRSS22	PTK6	SCGB3A2	SERPINA7	SH2D2A	SOAT2	SPRR2D	SULT2A1	TFAP2C	TMEM190
YBX1	391	HN1	CCNA2	LMNB1	ODC1	NONO	MCPH1	LAPTM4B	SFPQ	NUP93	KIFC1	FLOT2	CTPS	FBXO5	RPL6	UBE2S	PABPC1	PGD	SH3BP4	SFRS10	ACAN	ORC1L	FSCN1	WDR77	MKI67	XRCC5	EPHB2	TAF5L	ILF2	TMEM57	ASPM	UGDH	HDAC2	TUBB	PREP	ACLY	BLMH	GNB1	KIF11	CCT2	AOF2	CDC2	UBE2C	BYSL	TPX2	BOP1	MCM7	SFRS9	SYNCRIP
NFIC	390	MYO9B	SLC12A4	CD82	POLG	C19orf6	LRP1	PRKD2	SKI	MAN2B2	SIPA1L1	DNMBP	KIF13B	ORAI2	SHARPIN	ACTN4	PXN	FLJ20254	INPPL1	MKNK2	SLC35E1	RASSF8	PRKACA	PCSK7	GNAI2	FAM129A	ACP2	ARID5B	SLC4A2	RRBP1	PRKCSH	TLE1	HECTD3	APLP2	CRTC3	MAP7D3	C19orf28	UNC45A	PTRF	BRD4	NCSTN	NOTCH2	ELL	TRIP10	UPF1	SCAMP4	MCC	SYDE1	C14orf43
SIX2	390	GRB7	EPS8L1	AGXT	MSC	MSX2	AZU1	SCN5A	KRT16	TMPRSS6	KRT14	CTSG	HNF4A	FMO1	ALDH3B2	KLK13	ACF	ACTL8	ALDH1A2	BAIAP2L1	BLK	CALML5	ESPN	HYAL1	IGF2AS	IRF4	KLK1	KRT6C	MGC102966	MGC45491	NOTUM	PGLYRP2	PRAP1	RAB25	SEMA3F	SH2D3A	TJP3	TMC4	ACTL7A	ADAM11	ADAM20	ADAMTS12	ADM2	ADRB1	ALDOB	ALPP	ALX3	AP1M2	ATP2A3
MEOX1	388	ROR2	RGS14	KRT15	CD177	MCOLN3	CALCR	BARX1	KNG1	CD8B	WIT1	SLC44A4	PRDM9	KRT13	GRB7	CPN1	MYL1	SFN	KERA	PSG9	MYO3A	PRSS7	COL17A1	MSLN	ELF5	KLK1	LMO6	SLC25A21	MYH13	CCR6	SPTA1	NTF3	CBLC	MAGEB2	MSC	SLCO1B3	CDX2	AZU1	RNF207	UCP1	TRPM1	SCNN1A	N4BP3	BIRC7	HOXB8	TCF21	LYPD3	GNGT1	GPR110
PREB	387	GMPPA	HMBS	SLC31A1	DNPEP	C6orf66	PTRH2	MTX2	CDK2AP2	NQO1	ORMDL2	DRAP1	PNO1	IMP4	C7orf49	C2orf18	TMEM70	TAX1BP3	GGCX	ARPC4	DAP3	EIF2B3	STBD1	AUP1	MFSD5	TOR3A	NEU1	HS1BP3	SCAMP3	RNF7	FNDC4	GTF2E2	TTC4	HMOX2	EMG1	ZNF259	GMPPB	SLC30A5	C11orf24	CCDC90A	YKT6	BAK1	POR	HYAL2	EIF2B4	RIOK2	MPV17	JMJD4	SCO2
GTF2I	387	HNRPD	ZNF212	FBXO11	QKI	SUV420H1	ZNF146	ZNF3	DPP6	ZNF287	ZFYVE9	SMARCA4	TARDBP	CUTL1	TFCP2	STX6	ZNF682	XPO7	MLLT4	GPHN	ATRX	ZNF43	PCTK2	ZNF117	TNKS	JMJD1B	SAP130	DHX57	FBXW11	PHF14	FAM115A	CKAP5	GTF2IRD1	HIP1	TECTA	BCLAF1	HNRNPR	APPBP2	OPA1	ZNF107	ZNF254	CDC14B	HNRNPA2B1	ZNF271	ZFP2	TOP2B	ZNF235	SOX2	ACAD8
ARID3A	387	APOA2	ZC3H12A	ALDH3B1	SLC6A6	PFKFB4	GNA15	PRTN3	TCIRG1	ANPEP	C9orf167	STAB1	CLDN7	ST14	APOA1	APOB48R	RAB25	RAB11FIP1	PTPRU	C16orf44	CARD11	CEP250	CSNK1D	DKFZp761E198	DPP9	FAM38A	FLJ40504	FLNB	GPRC5A	HMGA1	KCNK6	KRT18	KRT8	MGC29506	MKNK2	MLPH	MYO1G	PIM1	RHOXF2B	RNPEPL1	SILV	SLC26A6	SLCO4A1	ST3GAL1	ZAP70	ZNF710	AP1G2	ATM	BAZ2A
AHR	386	COL1A1	BST1	SOCS3	FMNL1	IL1R1	THBD	LTBP2	MAP3K8	RGS2	RETN	TNFRSF1B	DSE	MXRA5	MMP11	LUM	C1S	FPRL2	CLEC10A	PLAUR	IGHM	GNA15	IL2RA	CFI	CDCP1	BCL3	TGFBI	C5AR1	F13A1	IGKC	STAB1	THBS1	COL1A2	RCN3	DSC2	ECGF1	IL6	VDR	IGLV2-14	ST14	SPON2	IL7R	COL6A3	C1orf38	BDKRB2	TES	S100A11	OLFML2B	SEMA3C
KLF6	386	LMAN1	CNOT2	GADD45B	PPP1R15A	LGALS3	HRH1	11-Sep	CYR61	RBMS1	FOSL2	KIAA0247	LMNA	PDIA3	DAPK3	LIF	TMED9	CEBPD	ZFP36	TGFB1I1	ARID5B	GLT25D1	SERPINH1	TPM4	HSP90B1	SERPINE1	NEDD9	CAST	CD44	DUSP5	NFYA	TRAM2	TNFRSF1A	CITED2	MMP14	ACTN1	TM9SF1	TPD52L2	PTPN12	TAGLN2	OSMR	VIM	MRC2	MCL1	JUN	ARF6	CSDA	COL5A2	EMP3
ZNF205	385	E4F1	MEX3D	MAPK11	FZR1	GTPBP3	TBL3	PTMS	CLN3	ZNF446	C16orf42	STK11	ZNF768	CYP4F8	PLEKHH3	APOLD1	BBC3	BCAM	BHLHB4	C21orf56	C2orf24	CACNA1E	CACNG6	CASKIN1	CDH24	CDK3	COG3	CRTC1	DLGAP3	DRD4	DUSP15	EVX1	FBXL17	FCRLB	FLJ10490	FLJ25770	FLJ45717	FOXB1	FOXC2	GALR3	GFRA4	GLI4	GLTSCR1	GP1BB	GPR150	GPR153	GRIN2D	HCN2	HCN4
FOXD3	385	ACBD4	AGBL3	AHDC1	AMN	ANGPT4	BCL7C	C19orf19	C1QTNF8	C20orf144	C9orf70	CABP7	CACNA1E	CD79A	CLEC11A	COX6A2	CYP2C9	DUSP15	EN2	ERCC4	EVX1	FKHL18	FLJ45717	FLT3LG	FOXB1	FOXC2	GALR3	GCK	GDF2	GIF	GIPR	GJC1	GPR109A	GPR25	GPR78	ITGA10	KIAA0913	LOC201175	LOC347273	LOC389199	LRFN1	MAFA	MGC34800	MYOD1	NDOR1	NFATC4	NLF1	NLF2	NPM3
MECP2	384	PHF20	CEP350	KIAA0100	KIAA0664	R3HDM2	GPATCH8	DVL1	ARMCX3	ADAR	ZCCHC2	HELZ	TCF20	UPF2	UBAP2	TPR	FAM13A1	ACACA	ANKRD28	FLJ10081	ZNF609	MTF1	HUWE1	YY1AP1	ANKRD11	FRAP1	JMJD1B	ARHGEF11	SNX27	LPHN1	SEC24C	TAF1	AKAP9	SMG5	WNK1	ZNF638	HERC2	GOLGA3	USP7	OTUD3	SON	NIPBL	MED12	UBQLN2	SEC16A	BRPF1	EIF3A	ZNF142	NISCH
ZNF148	384	GPATCH8	SAFB2	MAGEF1	CLASP1	NCOR1	TNRC15	HELZ	PCDHGC3	RSF1	TNKS	PIK3R4	LPHN1	PCM1	MSL2L1	USP7	ANKRD17	TNRC6B	C4orf8	BPTF	YLPM1	NLGN4Y	GSK3B	GOLGB1	SCAP	TNIK	MYO10	MED1	NLGN1	GPR125	USP47	PIP5K3	CEP68	MED13	SETD2	ZNF629	SGEF	ANKRD11	ASH1L	BDP1	CEP63	DZIP3	GRIA3	HIP1R	KIF21A	KIF3A	LRRC4	MAP9	6-Mar
FOXJ3	383	CHD1	BAZ1B	RNF4	FUS	GNA11	ZNF146	ZNF324	GPATCH8	CLASP1	TNRC15	NCL	TLK2	TPR	ARID1A	YY1AP1	FRAP1	SAP130	PUM1	PI4KB	OTUD4	USP7	OTUD3	HNRNPR	DHX16	ANKRD17	CHD1L	DDEF2	SEC16A	SFRS4	SMG7	EDEM3	FBXL12	PAXIP1	BLM	C4orf8	REV1	RNASEN	YLPM1	BAT2D1	TGFBRAP1	AKAP8	GNB1	TRIO	PRKCI	BCL9	MID1	POGK	RIF1
NFYB	383	RMND5B	FBXO11	C12orf11	LRRC49	PCTK2	LEMD3	RBM12	NUBPL	FAM130A1	DCP2	KRR1	RSRC2	ARID4B	HNRPH2	CAND1	OCRL	PPP1R12A	DMXL1	PUM2	RIC8B	NR2C1	LETMD1	NPAT	REV1	HNRPDL	KLHL22	KIAA0974	RAD17	CAPN7	FAM98A	ZBTB11	CMAS	PDHX	KIAA1279	GRSF1	MDM1	HNRPH3	SLC35E3	SUPT7L	RAB5B	RGPD5	PIP5K3	ATXN2	NAP1L1	TTC19	DMXL2	ACTR6	BRAP
MLX	382	SLC25A46	ANKRD40	TOMM22	CRLF3	PSMA5	MRPL22	HCFC2	C6orf66	B3GNTL1	PTRH2	MRPL33	ARPC5	MRPL35	TMED2	PRDX3	GLRX3	ORMDL2	GIN1	UCHL5	PNO1	GOLT1B	VPS33A	CYB5R4	UBE2D3	RABIF	TMEM70	TCEB1	ARPC4	CNIH4	C17orf81	C1orf43	UCK2	MCTS1	ARPC2	PFN1	GRPEL1	RNF7	IMPAD1	MRPL13	ATPBD1C	SSR2	C1orf144	ATG12	SDHB	MOBKL1B	GLRX2	COX17	MRPS7
NFATC1	382	SLCO2B1	BMP2K	PLTP	SLC24A6	CSF3R	PLD2	GAS6	C11orf63	TBC1D2B	SYNC1	CTDSP1	JAK1	C18orf1	PIK3R5	KCNQ1	SH3TC1	PTAFR	COL8A2	DEF6	GAA	HCLS1	MAN2B1	MGAT1	MOBKL2C	PDE4A	RNF135	SLC15A3	ST5	ABHD9	ABO	ADH1C	ADH7	AHSG	AKAP4	ALPI	AMBP	AMN	ANGPTL3	APOA4	APOC4	APOF	ARL4D	ASGR1	ASGR2	ASPH	AVP	AVPR2	AZU1
ETV1	381	MMP16	C2orf44	POLR1B	PCDHGC3	SMARCD1	ZNF43	TRAF4	MAP2	SFRS10	PGAP1	FSCN1	TRIB2	EPN2	BCHE	KLHL7	XPO4	LRRTM2	KBTBD2	NOVA1	HMGB1	PTPRZ1	CCT2	TCF12	DHX9	TIMM13	PMPCA	IGF2BP3	POLDIP3	PROX1	NLGN3	NUFIP1	HMGCR	GLDC	WDR68	OLIG2	ZNF428	ZNF253	MYST2	ALG9	C18orf54	CASK	CLDN12	DBF4	DSEL	DZIP1	EIF2B1	ELAVL1	ELOF1
SOX13	381	IPO9	ARHGEF9	PIK3C2B	LRP8	BRD3	NRXN2	SMARCC2	SCD5	ZCCHC14	DSCAM	LRRN2	C14orf132	DTX4	TCF7L1	HDAC4	CXorf6	HTATSF1	KIAA0427	ACCN2	PTCH1	LRP6	FGD1	FLRT1	NSBP1	CASKIN2	POGK	CLEC16A	MTMR1	GABBR1	WDR37	PLEKHA6	DHTKD1	ZC3H11A	PHLPP	ASCL1	ASCC3L1	CDGAP	CHD7	CLCN2	FYN	KIAA1345	LPHN1	LYG2	MYST3	PARD3	PPP1R15B	REPIN1	TCF7L2
HMG20A	380	KIAA0232	PIAS1	LRRC49	RNF111	XPO7	RCN2	SLTM	NGRN	ZNF609	UBR5	LPHN1	DHX57	MAP2	SNX1	ARNT2	ZNF638	PI4KB	OAZ2	HERC2	RTF1	HNRNPR	APPBP2	CBX1	USP46	BRD7	TOP2B	NBN	MATR3	ERCC3	HNRPDL	FIP1L1	ARID4A	ZNF510	SGK269	QRICH1	APBA2	CUL3	BLMH	MIA3	RFXDC2	USP8	TSPAN3	USP10	TCF12	POGK	IREB2	MRFAP1L1	DHX9
NR3C1	380	TMED7	TANK	C21orf33	IRF2	CDC73	DCTD	TMED9	TOR1AIP1	LRBA	SYPL1	RAB1A	NFKB1	CYFIP1	MAP2K1IP1	SPCS2	TTC1	ARTS-1	RALB	ATP6AP2	C20orf11	SUCLG2	RNF170	SNX2	DUSP11	NUDT9	MGAT2	IL6ST	SLC33A1	RNF14	FDX1	SEC24B	ARFIP1	TXNDC15	KIAA0141	LGTN	ETHE1	UEVLD	CCDC139	DKFZP686E2158	NCK1	NMD3	PEX12	TMED5	WDR36	ZNF267	hCG_1757335	AKTIP	ANKHD1
NFE2	379	TNNT3	EPB42	LIM2	DBH	TSP50	HCRTR1	HES2	KRT4	PADI4	SCT	P2RX1	EMR3	CD8B	TSPAN32	ZAP70	GFRA4	GRB7	CCDC48	SILV	DNMT3L	RP11-114G1.1	PLEKHG6	COL17A1	KLK1	GRAP2	1-Dec	DAO	IGHD	FCAR	WNT1	CBLC	BCL2L14	MYL4	S100P	PROZ	CD7	AZU1	SFRP5	BTNL8	FABP1	SMPDL3B	SCNN1A	CLC	MYH6	A4GALT	AQP2	FAU	P2RX2
SOX2	377	IPO9	ZNF212	FHL1	SNCAIP	ZNF3	DPP6	ZNF287	C11orf57	MAGEF1	STAT5B	HEY1	HEATR6	RGS12	CLIP3	ARVCF	ZNF434	STAG2	ZNF43	EHMT2	ENAH	PPP1R10	PRR14	ID4	USP21	PATZ1	ZNF34	TTYH1	ZNF250	LRP5	EPHB3	TCF7L1	PHC1	CXorf6	BRD7	TMEM97	TRIM28	ZFP2	HTATSF1	ZNF606	MED24	MUM1	ZNF235	GOLM1	BCAN	SOX21	SOX12	BLM	SALL2
GATAD2A	376	MYO9B	LONP1	GNA11	ARMC6	C19orf6	ZNF480	ABL1	NCLN	PLXNA3	ARHGEF18	DDX19A	EEF2	DNMBP	RBM42	ACTN4	DAPK3	DLGAP4	EXTL3	SLC7A1	GCN1L1	PCSK7	SLC39A7	CDH2	RP13-122B23.3	PRKCSH	MEN1	TMEM158	CARM1	SS18	DPP3	PPIL2	TCF3	ZNF282	HCFC1	MICALL1	BRD4	SH3GL1	FLJ10815	FZD5	UBE1	PAK4	AKAP8	CNOT3	MAP1S	SAMD4B	MYBBP1A	STT3A	ATP11A
VEZF1	376	ZEB1	SETDB1	C2orf44	QKI	SNCAIP	IL20RA	RBM4B	TUBB2B	ZNF10	ZNF85	ZNF669	ZFP37	MTMR9	RBM12	ID4	SOX5	CUEDC1	ZSCAN16	APPBP2	FLJ23861	TCF7L1	NOL4	PHC1	PGAP1	SUZ12	SOX2	BCAN	MARK1	COIL	PTCH1	WHSC2	C11orf30	SIAH1	HNRPDL	CASK	ZNF510	CECR5	NF1	SP4	CHD7	NOVA1	PYGO1	MKS1	CRB1	RFXDC2	ZNF22	SOX4	GINS3
NR1D2	376	PDCD4	PPM1A	SESN1	TBL1XR1	TSPYL1	INPP1	GPRC5B	APPL1	KLHL24	PPP3CB	PPP3R1	IKZF5	MAT2B	SPIN1	TEF	SCAMP1	KIAA1012	PTPN4	PER3	SACM1L	HLF	RPP14	ALS2CR8	TRIM23	SLC23A2	API5	ATAD1	BTBD3	C10orf97	C1orf51	C20orf177	C4orf16	CCNT2	CHIC1	CHM	CHUK	DRD5	GABRA6	HIAT1	IBTK	KIAA0423	KPNA5	LOC339745	MAPK6	MAPK9	NCOA4	PIK3CB	PLDN
SALL2	376	PNMA1	ALDH5A1	DPP6	MAGEF1	ABBA-1	ZHX2	ARHGEF4	RGS12	STARD7	FLJ10357	CKB	TM7SF2	SPON1	EDNRB	TTYH1	ARNT2	ALDH6A1	BMP7	SLC38A3	C14orf65	CSPG5	SOX2	SOX21	TJP1	TRIM9	SLC1A4	NPAS3	NDRG2	SLC6A1	NCOA1	ARHGAP5	GPR56	CASKIN2	MASP1	ASTN1	ARHGEF10L	TSPAN3	ABHD4	RBM23	GRIK4	NIBP	KCNJ10	ADCY8	KLF15	HSPA1L	FGFR3	AHCYL1	CEP68
RFX1	374	NR2F6	HDAC7A	NTN1	CXorf36	KIAA1614	SBNO2	TGFB1I1	NDOR1	ARHGEF1	UNC45A	ZNF446	BRD4	KDELR1	TRIP10	SCAMP4	PACS1	SYDE1	RNPEPL1	BTN2A3	PKN1	PGLS	DNM2	STK11	PSPN	DYRK1B	ATPBD3	BTBD14B	CALR	CC2D1A	CENPB	EGLN2	EMD	FAM113A	HDLBP	INTS3	KIAA1856	MEX3D	NOTCH3	PIAS4	PPARD	SKI	SPPL2B	ZNF358	ZNF579	ZNF787	ABCB8	ADAMTS13	ADRA1B
PRDM14	374	SLC22A2	CD177	BARX1	KNG1	CD8B	SAC	PSG9	PRSS7	TNFSF9	CEACAM6	KCNH4	HOXD12	HSD3B2	FGF5	TNFRSF13B	GUK1	MAGEB2	MEOX1	IFNA2	SULT1E1	RNF207	ALDH3A1	ABCA4	LMX1B	MAGEB1	KIAA0748	CST4	AKR1D1	PIWIL1	PAGE4	FAM83E	UBASH3A	GYPB	ALOX12B	TRIM15	ERAF	ARD1B	PIK3C2G	CCL1	IVL	MATK	FCRL2	SGCG	CRYAA	ANKRD1	ACTBL1	BRDT	C15orf49
MLXIP	373	ERCC5	MAP3K3	CTDSP2	CHFR	MTMR14	UBN1	AFAP1	SLC26A2	MICAL1	DUS1L	ARHGAP17	PON1	RAPGEF1	UTP3	PABPC1	SLC7A6	CENTD2	GOLGA3	RAB35	EIF3A	M-RIP	PDXDC1	ABCC1	WIPF1	IGF2R	GCN1L1	PGS1	PCSK7	DAB2	SLC36A1	SSH1	GGA2	TNS3	NCOR2	MICALL1	PPFIBP1	BAT2D1	FLJ10815	STK10	EML4	BICD2	RNF10	DIAPH2	ABL2	PUS1	RBM19	DYRK2	RRP1B
ZNF573	372	ZNF228	ZNF146	ZNF324	GPATCH8	TNPO2	SNRP70	ZNF43	ZNF8	DYNC1LI2	DMPK	SATB2	MYH3	VPS8	GPATCH1	ZNF133	PLCE1	ZNF345	TNRC6B	CDC14B	MZF1	ZFP2	MUM1	ZNF235	SPHK2	C17orf63	FBXO17	TAF4	ZNF302	ANKFY1	HOOK2	C20orf12	NPAS3	SFRS14	CARD8	SOX9	ZNF211	RBM5	FZD3	DMWD	ZFHX4	SETD6	ZNF587	ARHGEF10	KIAA0355	CSPP1	ZNF177	C11orf61	ZNF507
ZNF507	371	EP300	PIK3CB	ZNF667	ZNF228	JUND	C19orf2	ZNF480	ADNP	IL9	SLC25A31	TNPO2	DYNC1LI2	ZMYM3	DDX19A	EEF2	GPATCH1	PAF1	FAM63B	ZNF549	ZNF254	ANKRD17	PDE7B	UBE3B	ZNF573	ZNF471	GTF2A1	KRAS	VPS13A	C11orf30	PCF11	ANKFY1	NPAS3	RFX3	ZNF227	ARHGAP5	ZNF550	PYGO1	ZNF225	LARS	PRKAA2	ANKRD27	KIAA0355	KIAA0892	DNAJC16	FLJ20309	VPS53	TSC1	ZNF426
PBX3	370	C5	TOR1B	SMC2	WBSCR22	DONSON	MAPKAP1	IQCB1	KIAA0286	TMEM39B	C9orf6	CEP55	SYNCRIP	KATNA1	FBXW2	NCBP1	ACTL6A	ANKRD57	ARPC5L	AYTL2	BRCA1	C6orf167	CDCA8	CENPH	CHEK1	COPB2	COTL1	CTNNAL1	DAP3	DPYSL3	DYNLT1	EN1	FADD	FAM54A	FANCC	FBXO5	FLJ11235	FLJ14803	GNAI3	GNPAT	HOXA10	HSPD1	MAPRE1	NCAPG2	PAX3	RAD51	ROBO1	ROD1	SHCBP1
SETDB1	370	ZBTB48	C2orf44	PRPF3	ZNF3	C11orf57	CCT3	ZNF135	SFPQ	USP21	LRIG2	NASP	H3F3A	LIG1	TMEM97	MED24	NKIRAS2	KCNAB3	PARP1	SIAH1	LIG3	RBM10	SF3A3	CHD7	MKS1	POLG2	AOF2	SETD5	PCGF2	DHX9	POGZ	TCF4	BAT1	RAF1	ZNF167	ILF3	VEZF1	UBAP2L	NVL	MYST2	ANKRD13B	ARID1A	ARS2	ATP6V1B1	BLMH	C17orf70	C1orf164	C1orf77	C6orf118
ZNF25	369	AASDHPPT	AKAP11	AKAP6	ALCAM	ANKRD26	ARHGAP21	ARID4B	ARL3	ARMCX1	ASB13	BMI1	C10orf18	C10orf22	C10orf83	C10orf88	C9orf125	CACNB2	CALCRL	CAMSAP1L1	CAMTA1	CBARA1	CBLN1	CEP170	CISD1	CNTN3	CSMD3	CUL2	DCLRE1A	DIP2C	DNAJA4	DOK6	DPP10	EPC1	FDFT1	FLJ38973	FUT9	GABRA3	GDPD1	GLRB	GPR137C	GPR155	GPR158	GRIA2	HACE1	HECTD2	IKZF5	JMJD1C	KIAA0232
PRDM9	369	XDH	FOXE1	GNRHR	ACF	KRT33B	CD1B	IMPG2	PADI4	POU4F3	MAGEA11	WIT1	KRT13	OR1G1	GP6	MAGEA5	OVOL2	C10orf95	FGA	RARG	MSLN	C1orf116	C3orf36	ART4	APOF	SLC22A7	GCNT3	INHA	RBM35A	MEOX1	AIM1L	CTAG2	PLA2G3	RNF207	LMX1B	DUSP9	SCN5A	CNGB1	CYP2F1	GAGE1	WNT6	BLK	MAGEA10	SSX3	SLC12A3	SOX14	GATA2	KRT33A	S100A7
ZNF354A	369	CLK4	FRAG1	WDR26	KIAA0423	HISPPD1	UNC84A	FLJ20323	RBM22	TSR1	UTP14C	ALG6	FLJ12716	NUPL2	NUP107	VPS54	RBM13	RRP15	FBXL12	THOC1	KIAA0406	ZNF140	ZNF571	RAD17	ZZZ3	ZBTB11	TNPO1	CDC23	MIA3	NARS	MAEA	LARS	PEX1	PMS2CL	HEATR1	RNF44	ZNF131	C1orf27	ZNF294	ZNF468	EI24	ZNF26	RBM39	C5orf22	ZNF167	C14orf135	C2orf42	PPWD1	ANKRD32
HLX	369	FPR1	ARHGDIB	RHOG	C1QA	SAT1	CD300C	MGAT1	WAS	TCN1	GPSM3	TNFRSF1B	EDNRA	GMFG	CSTA	CTSB	FCGRT	SPI1	MAFB	VASP	IL32	PLAUR	KYNU	GNA15	ENG	TYROBP	CEBPB	C1orf78	NCF4	YIPF2	CPVL	MGP	PTPN6	CLCA3	CD4	TBXA2R	FTL	SYNGR2	STXBP2	TDO2	SIGLEC9	FPRL1	NPC2	HCK	RRAS	TGFB1	KCNQ1	CD14	C1orf38
GATA2	368	XDH	KCNG1	HES2	SCT	CD8B	SLC44A4	PRDM9	KRT13	MAGEA5	CACNA1S	MSLN	C1orf116	PRODH2	LAD1	SPTA1	TTC22	PDCD1	GHRHR	AGXT	RBM35A	AIM1L	AZU1	SMPDL3B	DUSP9	TJP3	USH2A	BLK	SLC12A3	KRT16	PKLR	FGB	TMPRSS6	ANXA9	IL22RA1	HNF4A	MYH2	VIL1	NOX5	RORC	EVPL	CDK3	PKP1	RPH3AL	ALDH3B2	EPHA1	KLK13	SPDEF	AP1M2
NFE2L3	367	FER1L3	ARL4C	LTBP2	STC1	SLAMF8	P4HA2	BIRC3	HOXA1	BACE2	SEMA4F	PLAUR	TGFBI	ITGA3	SKAP2	FCGR2B	RAC2	SNX10	VDR	CD163	RCN1	TIMP1	NRIP1	S100A11	CTSC	AIM1	ARPC1B	CATSPER1	CD109	CFI	CLDN23	DCBLD2	DPYD	FAM114A1	FNDC3B	HOXA10	HOXA3	HOXA4	HOXA5	HOXA9	IKIP	ITGA4	PTPN12	RAB27A	SLC25A24	SLC25A43	TMEM166	TMEM185B	TTC26
MGA	367	GPATCH8	RPAP1	DGCR8	RSF1	TPR	ARID1A	SLTM	ATAD2B	ZNF318	ZNF609	PPP1R10	GPATCH1	PLCE1	RBM15	HERC2	RTF1	CREBBP	SFRS4	CSNK1G1	C4orf8	SPEN	KIAA0406	TAF4	BPTF	NOL8	RBM10	KIAA0841	MYO9A	ALMS1	UBR4	ZBTB40	RIF1	SFRS8	MED1	EP400	POGZ	SPG11	ZNF426	MED13	MLL	THOC2	USP24	VPS39	ZNF180	SLC9A8	ARHGEF18	ASCC3L1	AZI1
PAX3	367	BUD31	HES2	HOXD10	SHOX2	AVP	ZNHIT1	GCM2	HOXA3	SLC34A2	WNT16	ATP5J2	HOXD11	C6orf123	TCP10	TRIM31	DES	MLNR	ACTL6A	ADRB1	AGTR1	C11orf82	C13orf3	C19orf40	C21orf86	C8B	CASP6	CCDC138	CCDC140	CCDC63	CDC6	CRYAA	DEPDC1B	DIO2	DNTT	FGA	GPR87	GSTA2	HOTAIR	HOXA9	HOXB3	HOXC13	HOXC8	HOXC9	HOXD8	INSL4	KNG1	LNX1	MOGAT2
ZBTB17	364	ARID1A	SAFB	ARVCF	EHMT2	LRIG2	INCENP	RBM15	RERE	MED24	UBTF	MAST2	TMEM57	SPEN	EDC4	LMNB2	RBM10	UBE2O	SFRS8	AZI1	BAHCC1	ZNF74	ILF3	C19orf57	ABCF1	ABCF3	ATAD3A	BAT3	BCAR1	BCORL1	BOP1	C1orf159	C1orf35	C4orf8	C9orf86	CIC	COASY	DDX41	DHX16	DHX30	DHX37	DIS3L2	DVL1	FAM40A	FBXO42	FKBP4	FOXK2	GMEB1	GPRIN1
SREBF2	363	CADM4	EP300	FBXO11	SQLE	SGSM3	RB1CC1	CSNK1E	GPHN	ACACA	LPHN1	NF2	MTMR3	CCDC88A	TCF25	SAPS2	SBF1	DDX1	SLC7A1	WHSC2	FOXRED2	KLHL22	ZMYND11	DGCR2	CASK	TAOK2	PANK3	FLJ10781	EIF4ENIF1	GRIK3	OSBP2	HMGCS1	HIRA	BRD1	TRAP1	RANGAP1	POLDIP3	PIP5K3	HPS4	HMGCR	FASN	ZC3H7B	ZNF428	CENTG2	CRKL	CTA-126B4.3	EWSR1	FDFT1	FXR2
SOX8	362	ACCN4	ANKRD13B	APBA2	APC2	B4GALNT4	BAI1	BCAN	C20orf58	C9orf140	C9orf142	CACNG4	CENTB5	CNTFR	COL20A1	CRMP1	CTXN1	DLL3	DNAJB5	EFNA2	FXYD6	GATS	GRIK3	GSX1	HES4	HR	KCNQ2	KLHL25	LMO1	LOC388419	MARCKSL1	MAST1	MDFI	METRN	MGC33846	MPST	MTA1	MYCN	MYT1	NEU4	NUBP2	OLIG1	PARD6G	PATZ1	PCBP4	PCGF2	POLR2F	SHD	SLC22A17
SNAPC4	361	POMT1	RBM6	DGCR8	BRD3	ARVCF	EDG4	LOC23117	SCRIB	INPP5E	WDR6	COL11A2	POU2F1	NUP214	ZNF500	DENND4B	CROP	EDC4	CAPN10	SLC26A10	RBM10	JRK	PABPN1	MIER2	TAF1C	ATXN2L	USP20	KIAA0515	PRUNE2	SFRS8	ANAPC2	DDX51	PCNXL2	AZI1	NOTCH1	BAHCC1	TSC1	CDK5RAP2	CCL27	SARM1	TBKBP1	AARS2	ACVR2B	ADAMTS13	ALG13	ANKS3	ANKS6	ARIH2	ARMC5
HSF1	359	SHARPIN	BAHD1	CIZ1	BOP1	TRAF2	GCS1	CAPN11	CDK9	DVL1	EDC4	FOXK1	LEMD2	LRRC8A	MAFG	MTA3	NPHP4	OR10G3	OR11H12	OR8H3	PEX14	RPAP1	SCRIB	TIGD5	VPS37C	YEATS2	ZFAT1	ZNF592	ZNF707	ZNF777	AAMP	ABCF3	ADAM15	ADRM1	AES	AIP	ALDH1B1	AMDHD2	AP1S1	ARFRP1	ARPC4	BAT3	BET1L	BSG	BTBD2	C10orf28	C16orf35	C19orf6	C1orf78
ZNF3	359	ZNF212	SETDB1	PRPF3	SNCAIP	RBM4B	FLJ12529	PMS1	ZNF682	SFPQ	ZNF43	EZH2	CCDC76	SLC25A13	NUP160	USP21	PUS7	ASNS	PHF14	PRMT3	GTF2IRD1	TMEM168	ZNF107	U2AF2	NUPL2	ZCCHC11	NUP205	RBM28	SOX2	PAXIP1	ERCC3	WHSC2	ZNF140	SRPK2	ZNF137	GPSM2	ING3	ZNF232	LUC7L2	NRF1	CECR5	GRK4	ZMYM4	POLG2	PEX1	DKFZP564O0523	WDR60	ZNF195	PALB2
MYCN	357	GBX2	CNTFR	EPHB3	LOC55565	SEZ6L	VPS72	CCDC28B	TOX3	BCL7A	PCGF2	HIST1H4C	C6orf124	GCNT2	ZNF74	PEO1	KLHL23	GSTA4	PODXL2	GNG4	MN1	CCDC101	ASCL1	ALKBH2	C6orf129	CECR5	DLL1	DOLPP1	FAM80A	FLJ14816	GLCCI1	GSX1	H2AFX	KIF22	MEX3A	PAQR4	PRR6	RBM4B	SOX8	TIGD1	TMEM97	ZBTB12	ZSCAN16	ADCY1	ANKRD47	ARMC6	ARVCF	CDC25A	DOHH
HES7	356	ACE	ADAMTS7	APOLD1	ARTN	ATAD3C	BAALC	BAX	BBC3	BCAM	BHLHB4	C21orf56	C2orf24	C9orf62	CACNA1E	CACNA1I	CAMK2N2	CASKIN1	CCDC108	CDC42EP5	CDH24	CLIC3	COG3	COX6A2	CRTC1	CYP51A1	DES	DLGAP3	DRD4	DUSP15	EN2	EVX1	FAM129B	FAM21C	FAM70B	FBXL17	FBXL8	FCRLB	FKHL18	FLJ10490	FLJ45717	FOXB1	FOXC2	FTH1	GALR3	GFRA4	GLI4	GLTSCR1	GP1BB
FOXL1	356	CD177	CSHL1	CD8B	SH3BP1	IL12RB1	DSP	GRB7	NR5A1	SSTR3	CCDC33	PLEKHG6	HAAO	PITX3	PROP1	NTN2L	TULP2	ALOXE3	NAT8B	PDCD1	OR3A2	GH2	CD7	KIR3DL1	SGCA	KCNK15	PPYR1	SARDH	DUSP9	AQP2	HRH2	P2RX2	FOXH1	CHRNE	TMPRSS6	SLC22A8	SOX17	FRMD1	CD79A	RPL3L	APCS	UTF1	LMAN1L	KIR2DL4	CLDN9	ATP2A3	GPR25	MYOG	CHRNG
EPAS1	356	FSTL1	EHD2	CTNNA1	LRP1	NDRG1	UBE2H	SLC3A2	IGFBP3	FZD4	KLF3	LAMA2	MSN	STAT3	GGTLA1	SDCBP	PYGL	C21orf62	CANX	PCSK5	PFKL	COL4A2	SLC35E1	LOX	CTNND1	ADM	PDLIM5	C1QTNF1	NRP1	NRP2	RAB21	RRBP1	ENG	GPR4	APLP2	THBS2	CAST	NUCB1	CD93	VEGFA	PDZD2	MCC	CALD1	PCOLCE2	KCNE4	GRB10	HIF1A	ACTB	INSR
ZBTB48	355	RP5-1077B9.4	SETDB1	IPP	NUDC	CLK2	CCDC130	USP21	PARK7	RERE	QTRT1	WDR8	CPSF3L	NPHP4	TAZ	CCNL2	COG4	ARS2	RHOT2	FBXL6	ARHGEF1	C1orf160	CALML6	CENPT	DNAJC11	HTF9C	IRF3	MIB2	MYO15B	PYGO2	THAP3	TJAP1	ZNF691	ZNF767	ABCF3	AHDC1	ANAPC2	BAT3	C19orf61	CAD	CIZ1	CLCN2	COQ4	DMPK	E4F1	FAM50A	IDUA	INTS1	KIAA0467
MSX1	355	BBOX1	CNGA3	THADA	CXCR7	SLC16A4	CDC42EP4	APBA3	RAB7L1	ELN	C21orf62	FAM70A	LMAN2L	RASL12	FBXL7	SPAG1	SLC35F2	SLC16A1	COBLL1	ECOP	HES1	PSMF1	VPS16	SLC22A5	BBS9	HHLA3	PRMT2	MAOB	MOSC2	CD320	FOXJ1	WDR19	FMOD	POR	ST5	UBE2D4	C7orf26	TGM5	C1orf109	EXPH5	TMED1	AR	C1QTNF5	C20orf26	C7orf27	DNPEP	ECM2	EGFR	FBXW9
ZNF81	355	PRO0478	OR6A2	SAFB2	MAGEA8	TCAP	TNFSF18	INE1	OTUD3	FLJ14107	CYP2C9	TAS2R8	SRRM2	KCNC3	MLLT1	PIP	LMX1B	ADAM20	PDE6G	CHD2	RBM35B	COLEC10	KIAA1641	IKZF3	KIDINS220	KIAA0953	SSX1	ATP9A	BLID	C2orf61	CCDC4	LOC441108	LOC92345	LRRC10	MBTD1	MLL	MTMR1	NCOA2	OR10AD1	PLXNA4B	POLH	SPINLW1	TANC2	TAS2R43	WFDC13	AP1M2	NPM2	CDSN	MASP2
NFKB2	354	FER1L3	AKR1B10	ZC3H12A	RARG	ALDH3B1	GATA6	RRAD	CENTB1	PLCB3	ZBTB7B	VDR	SHC1	OSGIN1	RELB	PAPPA	COL13A1	RAB3IL1	SLC10A3	ABCD1	ABHD14B	ALG12	ARHGAP27	ARRDC1	BCL9L	BPIL1	C20orf67	CDC42EP1	CEECAM1	CSK	DFNB31	DGKA	ELK4	EPHB4	ETNK2	FLJ20254	FPGS	FTSJ1	G6PD	HOXC6	HPCAL1	HSD3B7	HYOU1	JUP	LMO6	NEK8	NR1H2	NUP188	PDLIM7
MNX1	353	VAX2	DCX	TMSL8	HN1	PAK7	CEP63	FAM77C	WASF1	CRMP1	TNNI1	HOXD3	NHLH1	TMEM28	RAB33A	RP11-35N6.1	TLX1	NKX2-1	MARCKSL1	TBX5	STMN4	EPHB1	TFAP2A	GPR17	MYT1	ATP6V0A4	AGXT	AMH	AP1M2	ATCAY	C5orf38	C9orf140	CLDN3	CLDN4	DDC	DMRT1	DUSP9	ERBB3	FAM110A	FCRLA	FGA	FGFR4	FLJ33790	H3F3A	HOXB13	HOXC10	HOXC11	HOXC6	IRX4
ZKSCAN5	353	BAZ1B	ZNF212	CBLL1	ZNF3	ZC3H14	DPP6	PRKRIP1	NEK4	LSG1	SLC25A13	ELN	IFRD1	APH1A	PUS7	COG5	GTF2IRD1	ZNF12	PMS2	DPF2	ZNF107	DENND2A	RNF216	WDR45L	NUP205	AUTS2	PAXIP1	TRRAP	ABCF2	PFTK1	CLIP2	POU3F2	TRIM24	KBTBD2	PTN	PTPRZ1	PMS2CL	AGK	CUL1	TNPO3	PTCD1	CPSF4	YTHDF1	RCP9	WDR91	ZNF442	NUFIP1	EI24	ACTR3B
TBX4	352	OR2W1	PDZD3	RAG1	STAB2	GFRA4	SPINLW1	PRSS21	RAPSN	GP2	IFNA6	CBLC	NEUROG3	TAT	TM4SF5	TJP3	HIC1	CEACAM5	OVOL1	ACTN3	SEC14L3	SRY	MTNR1B	TSKS	PDX1	ESR2	DSG1	PLEKHH3	ACSM3	AIM1L	AMHR2	APOA4	ATAD4	BAGE2	BAIAP2L1	BNIPL	C14orf73	CPN1	DQX1	FGB	ICAM4	KRT6A	NUP210L	PRAMEF8	PRDM7	PTK6	RBM35B	RNASE7	SERPINA4
ZNF287	350	ELMO2	WBP4	SUV420H1	KIF1B	DPP6	ZFYVE9	CREB1	NCOR1	RGS12	CLIP3	NEK4	PCTK2	DYNC1LI2	CIRBP	PUM1	TECTA	APPBP2	PHLPPL	AP2B1	ZNF271	ZFP2	RIC8B	MUM1	ZNF235	SOX2	ZNF471	MARK1	ZMYND11	NPAS3	C11orf49	KIF3A	JAKMIP2	PITPNA	BMPR2	PURG	YTHDC1	ATP9B	CEP68	TTC19	SP2	GTF2I	APC	DTX3	CASC3	SEMA6A	NPEPPS	MAGI2	TROVE2
ZBTB6	350	2-Sep	RRAGB	ZFP37	RAB14	OSGEPL1	7-Mar	KPNA5	HNRNPC	PRMT1	SPTLC1	RAD23B	PSMB7	PMPCA	RANBP6	PDCL	HNRPK	TAF7	ANAPC7	BMI1	BXDC2	BZW1	C14orf104	C15orf29	CAND1	CCDC100	CCDC82	CCNT2	CNOT8	COIL	DDX59	EBAG9	EIF3E	ESCO1	FIP1L1	GMCL1	GTF2E1	MAPKAP1	MED6	MKRN2	MLSTD2	MTERF	NSL1	PCCB	PCNP	PLDN	PPP1CC	PPP6C	PRKAG1
TSC22D1	349	WBP4	SCHIP1	NBEA	PDE6D	BTBD3	NUDT11	SIRT2	ENOPH1	BBS10	C13orf15	SUCLA2	ATXN10	GPM6A	BMI1	PRR4	UBL3	PPP2R2B	WSB2	MOAP1	HLF	PRKACB	NUFIP1	RPH3A	AKAP11	RCBTB1	PPP1CC	CAB39L	AKAP7	APPBP2	C22orf32	CUL3	DCTN2	EDNRB	HMGB1	IL17D	KBTBD7	KCTD6	NDRG2	NR2C2	PHB	PIK3R1	SLC39A10	THRA	TSPAN7	UBE2N	YWHAE	ANKRD46	BAI3
ZSCAN2	349	XDH	CYP1A1	ACF	AHI1	MASP2	E2F2	APOA4	C8A	MST1R	KRT6B	HIST1H3F	BCL11B	ART4	AIM1L	SERPINA7	DLK2	SLC18A1	TMPRSS4	MAGEA10	MAP3K15	RBM35B	GABRQ	VPREB1	GFRA1	SERPINA6	RAN	ABCC2	ACTL8	AMHR2	APOA5	ASH1L	ATAD4	BCL2L11	BLK	C14orf115	C18orf22	CALML5	CD1A	CHCHD1	CIP29	CPN1	CRYGC	CYP2F1	ELA3A	FAM83A	FLJ35767	FOXA1	FOXE1
HOXB8	348	HOXB5	GALR3	HOXC11	C4BPA	HOXB7	SEMG1	HOXC13	EREG	PITX3	MEOX1	MYOD1	PAX2	FOXC2	HOXC8	NKG7	AADAC	C10orf122	CBLC	DLGAP1	FAM9B	GPR110	HOTAIR	HOXB6	IRX3	KRTAP4-10	MYOM3	RORC	SH2D3A	ABCB11	ABCC2	ABCG5	ACSM1	ADM2	ADRA2B	ADRB3	AIM2	ALDOB	AMBP	ANKRD2	ANXA9	APOBEC2	APOOL	ASGR2	ATP2A3	ATP4A	BLR1	BTNL3	C14orf105
PA2G4	346	OSBPL8	C10orf22	C2orf44	C11orf57	LMNB1	WDR74	NONO	SHMT2	ESPL1	RNF41	SMARCD1	CS	KIFC1	EXOSC9	TMPO	DKC1	UBE2S	U1SNRNPBP	KRR1	HDGF	NOC4L	PHLDA1	TEX10	FLRT3	MKI67	PCBP2	TRAFD1	HNRNPA1	NKIRAS2	TMEM4	PRDM4	DKFZp762E1312	MAZ	HNRPAB	PPP2R1A	DDX23	SNRPD3	SF3B4	RBM10	TUBB	KIAA0286	SET	MCM10	GDF11	PPM1G	RFC5	RALY	KIF11
JDP2	345	MAX	HLA-DOA	TLR5	IL10RA	LILRB1	RIN3	RHBDF2	CSF3R	CD86	SPI1	CD74	NLRP3	TBXAS1	MYLIP	HERPUD1	SLA	PTPN6	ACSL5	CD37	HLA-DMA	CSF1R	AOAH	PIK3R5	HCK	KCNQ1	FGD2	CECR1	NCKAP1L	RABGAP1L	TLR2	PLCB2	PTPN18	ALOX5	C3AR1	MPP1	SH3TC1	APOL3	CXCL16	PLXDC2	SLCO2B1	WDFY4	AANAT	ABCB11	ABCC2	ABL2	ACTL7A	ADAMTS12	ADM2
NEUROD1	345	STMN1	MCF2L	TOMM70A	HMG2L1	ZNF682	ZNF85	THOC5	KCNQ2	NPPA	NOL4	NHLH1	PLCB1	F12	CECR5	C14orf104	MYCL1	SCML2	RNGTT	TP53I11	PKIA	CHRNA3	GNG4	C13orf7	KHDRBS3	ZNF253	DCC	C8orf79	CSNK1E	DPF1	ELAVL3	FAM131B	FGF14	GRIA3	INSM1	INSM2	JMY	KCNK10	LRRTM2	MAP2	NXPH1	PTPRO	RLBP1L1	SHF	SLC17A8	SLC2A13	TMEM132B	TMEM169	TMEM178
RBPJ	344	CCNI	DCX	TMSL8	EIF3H	AMOTL2	UBAP2	KIAA1166	ANKRD28	MSL2L1	WWP2	FRMD4A	CSDE1	PBRM1	BCOR	PHIP	UGDH	ZEB2	CORO7	C1QL1	GSK3B	CHD7	SOX4	E2F3	ALCAM	SCN3A	CCND1	NXN	SIRT1	SLCO5A1	C6orf134	CCNG2	MTSS1	CBR4	CNOT6	DDX21	HNRPH3	JHDM1D	KIAA1627	KLRC4	MEX3A	MEX3B	MLYCD	PHF20	PTMA	RICTOR	SH3D19	TAS2R48	TKTL2
ZNF318	344	ZEB1	IPO9	SUV420H1	GPATCH8	MDC1	POLR1B	CLASP1	ABCF1	SMARCA4	PRDM10	TNRC15	TARDBP	ZNF135	FLJ12529	RSF1	TPR	XPO7	ARID1A	SAFB	MLLT4	EPB41L4A	ATAD2B	ACACA	EHMT2	JMJD1B	PPP1R10	ZCCHC14	C4orf30	SAP130	HNRPA3	MSL2L1	MDN1	PHF20L1	CKAP5	ZNF638	PLCE1	TECTA	BCLAF1	USP7	DHX16	MED12	ASH1L	CREBBP	PARC	SHC2	PHC1	LSM14B	CXorf6
SAFB2	344	ZHX3	CHD8	KIAA0664	GPATCH8	RAI16	TARS2	STAT5B	PER1	TPR	TNPO2	SAFB	SNRP70	ZNF81	FLJ10081	DMPK	UBR5	CLCN2	TTC15	TAF1	PCM1	C7orf43	PAF1	ZNF592	JMJD2B	PLCE1	WDR6	MED12	C6orf60	NAV2	PARC	KIAA1109	SHC2	INPPL1	FLJ21865	CDK5RAP3	HTATSF1	BAT2	MUM1	SRRM2	PDLIM5	ZNF471	NR2F1	ZNF500	ZRSR2	SPTAN1	C4orf8	MPHOSPH8	CHKA
HHEX	343	CD53	ARHGAP15	BTK	ARHGDIB	ALOX5AP	LRMP	ARL5A	HSD17B11	HLA-DMB	PRDX3	FAM105A	CSF3R	ATP8B4	CD86	PTPRC	PYCARD	TBXAS1	RNASET2	IRF8	DAPP1	IL18	FLI1	GIMAP6	GHITM	GIMAP4	BIN2	RAP1A	LY86	ABCC4	QPCT	AIF1	GPR65	BLNK	TLR7	EVI2B	ADORA3	SLC29A1	SHOC2	C3AR1	LAT2	RGS10	FAM49B	AYTL1	C17orf44	CD302	CYTL1	DCLRE1C	KLRF1
RARA	343	MEX3D	AFAP1	ZNF764	JMJD3	ZNF395	PPP1R14B	FOXK2	BRD4	NOVA1	JARID1B	BAZ1A	STC2	MDFI	LPPR2	ABCF1	ACLY	ARNT	C14orf4	C18orf22	C1orf152	CCNJ	CORO1C	CUGBP1	DYNC1I2	EDG5	EFNB1	EFTUD2	FAM139A	FLJ12331	FSCN3	GCN1L1	HNRPH1	MAPK7	MTA2	OR8K3	POLR3D	RNF122	RPL6	SIX1	SULF2	TSKU	UIMC1	ZNF516	A4GALT	AGRN	ALG12	ARMC7	ATP5D
ZBTB32	342	ADAM5P	DEFB4	PADI4	CD8B	KRT36	LOC90925	PLEKHG6	GATA4	WNT8B	C3orf36	HOXD12	ZP2	FCN2	CD7	ALPI	KRT85	CCL22	FCN1	AQP2	PDE6G	P2RX2	LY6D	FAM30A	IL12RB2	RPL3L	GYPB	CD40LG	TEX13B	SPIB	NCR3	FCRL2	EPHA1	AGRP	A4GALT	B3GNT8	C22orf24	CD2	CD27	CLEC10A	EDG6	GSDM1	HCG3	HLA-DOB	KLHDC7B	LAIR2	NKG7	PDE6C	PLA2G2F
SREBF1	341	PPP1R3D	SNTA1	PLXNB2	NR1D1	NFATC4	SCD	SPOCK2	CNTNAP1	TPCN1	TMEM140	HEBP1	FAM102A	C14orf159	GLUL	CEBPB	STAT5A	AHNAK	TFE3	NAGLU	C20orf23	NFKBIA	PEBP1	NUPR1	TAPBP	SPATA20	HYPE	C1RL	HRASLS3	BHLHB2	TRIP6	CENTD1	NFE2L1	ACACB	MANBA	TAPBPL	ABCA1	STIM1	CEMP1	DHX58	FGD4	FLJ41603	GAA	HK1	HS6ST1	MTHFR	PAPLN	PKD1L2	PLEKHA7
PURG	341	QKI	ZNF287	NBEA	MPPED2	MTMR9	TECTA	FRY	RALGPS1	FLJ23861	NOL4	BAZ2B	ZFP2	BACH2	BCAN	YWHAE	DCTN6	C8orf44	MTHFD2L	RIC3	NF1	TMOD2	RABGAP1	EPB41L5	ZNF711	C17orf80	GRIA4	DTX3	ARHGEF7	GSTA4	CASC3	CLASP2	ADHFE1	ANKRD6	AP3B2	APBA1	APBA2	ASB5	ATP13A5	ATP2B2	BAI3	C12orf51	C14orf37	C18orf16	C1orf114	C20orf12	C20orf132	C20orf91	C21orf42
NR2C1	341	SCYL3	ZNF83	CCDC41	ZFYVE16	MPHOSPH9	HISPPD1	CCDC76	DDX52	GCN5L2	VPS8	CEP76	ANAPC5	FASTKD1	SFRS11	PRPF39	TRAPPC2	BAZ2B	TIA1	THOC1	PRPF38B	OGT	RP11-298P3.3	ZNF451	ZNF137	CXorf45	KIAA1012	TRPC1	CEP192	NFYB	SUHW4	POLR3F	TMUB2	PUS7L	USP6	KIAA0907	MTRF1	ZNF266	NEK3	BRD8	FASTKD2	MTERFD1	DMXL2	GLMN	ZNF26	ZBED5	ANKRA2	ACTR6	CSAD
ATF3	340	SOD2	HIG2	TMEM49	GADD45B	PPP1R15A	DOK5	TREM1	CYR61	MAFF	TIPARP	ANG	RGS1	SYTL2	DNAJB1	STBD1	PDLIM3	CEBPB	GEM	BET1	NFIL3	PBEF1	VEGFA	C8orf4	NUPR1	INSIG2	SLC2A1	PGK1	CNN3	DDIT3	KLF10	ARRDC3	ATP6V0D2	C1orf79	C21orf7	ERO1L	FAM114A1	FAM126A	IFRD1	KIAA0409	KRT75	PFKFB3	RAB23	TMED5	ADAMTS1	ADFP	CCNL1	CTSL1	CXCL3
ASH1L	340	CEP350	HIVEP1	ZNF318	ZNF609	MADD	ZMYM3	ARHGEF11	TAF1	LATS1	PUM1	BCLAF1	ANKRD17	NISCH	MUM1	ZNF471	S100A5	SERPINB7	ZNF407	PDPR	SPEN	VPS13D	C11orf30	PCF11	ATP12A	PCNT	THRAP3	ZNF623	WHSC1L1	FMR1	TGFBRAP1	AKT3	PAR5	KIAA0430	ZNF37A	KIAA1641	POGZ	FLJ20309	ARD1B	NUCKS1	CXorf15	MPZ	NCOA2	BRWD1	MLL	NCR1	SMARCA2	ADAMTSL3	ADD1
TLX2	340	FOXN1	RBPJL	EMX1	ALPI	ZPBP	NRAP	DGKQ	FGF22	CDSN	DKK4	TULP1	DNAH3	KRT3	ELA2A	ITGB1BP3	KIAA1881	LHX1	OR51I1	ABP1	ADM2	ADRA1D	ARD1A	ARTN	BARX1	BCL2L10	CACNA1E	CALML5	CBLC	CEBPE	CHRNA4	CLDN3	CLIC3	CTA-126B4.3	FGF8	GALR2	GPR68	GSCL	GZMM	HOXA6	HSD17B1	INSL3	KRT14	KRT15	KRT17	LBX1	LHX5	LRRC3	MUPCDH
CENPA	339	NUDT1	MAD2L1	KIF4A	TYMS	CCNA2	C12orf48	CKS2	INTS7	CCNB2	ODC1	EXO1	C13orf34	NEK2	EZH2	CHEK1	KIFC1	TMPO	HIST1H2BN	CENPN	RFC4	UBE2S	GINS4	RRM2	CDKN3	FAM64A	KPNA2	BIRC5	RACGAP1	DHFR	AURKB	CDK4	PTTG1	GGH	ORC1L	HMGN2	DTYMK	BZW2	AGBL5	TRMT5	RFC3	CDC25C	CKS1B	PKNOX1	DKFZp762E1312	PBK	ASPM	CDCA3	CKAP2
IRF8	339	SELL	CD53	BTK	TFEC	LRMP	CD84	IGSF6	ARL5A	C11orf75	C17orf60	HLA-DMB	HTR2B	FAM105A	LYL1	RIN2	TNF	ATP8B4	IL1A	HHEX	PYCARD	PLEK	RPGRIP1	TLR6	PPARG	ADRB2	P2RY13	TMEM156	DAPP1	SLC29A3	OLR1	IL18	TREM2	BIN2	APOC2	TRAF3IP3	PDE1B	LY86	AIF1	GPR65	CEBPA	TLR4	BLNK	TLR7	EVI2B	ADORA3	FCGR1A	IKZF1	C3AR1
EHF	339	ZBTB7C	AMPD3	MFAP5	LDLRAP1	CYB5R2	F5	LILRB5	PTPRH	EDG8	DOCK5	CPEB1	OSGIN1	LBP	NUDT18	LARP6	ACCN5	ADRBK2	ATP7B	BEST1	C10orf118	C13orf31	C22orf26	CLCA2	CLN8	CNFN	FNIP1	IFIT2	KLF13	LOC441108	MAGEA8	MAGEB6	NCOA2	PADI3	PIP4K2A	SIX5	UPK1B	WAC	WFDC13	ALDOB	CRP	F9	FETUB	ITGA2B	KLK2	KRT24	LOC652147	OR2W1	PRLR
SNAI1	338	CRIP1	COL6A2	LOXL2	ITGB3	THBS1	EFNA1	SPHK1	COL5A1	BDKRB2	COL1A1	COL1A2	LAMB1	LOX	MMP19	MYADM	SOCS3	TAGLN	TBX19	TMEM189	TPM2	VDR	A4GNT	ADAMTS12	ADRA2B	AVPR1A	AVPR1B	BTG4	BZRPL1	C12orf39	C1orf76	C1orf89	C22orf33	CACNA1H	CCL13	CD28	CDX1	CEACAM3	CESK1	CHRNB2	CHRNB3	CHRNG	CKM	CNTD2	CRHR1	CRP	CSF2	CXorf27	CYP4F2
ZNF133	335	ZNF551	TRMT1	DZIP1	SF4	ZNF8	CCDC130	GPATCH1	U2AF2	ZNF573	ASXL1	LUC7L	WHSC2	CDK5RAP1	BANP	C20orf12	ACTR5	NRF1	ZNF419	KIAA0841	VPS16	UBOX5	NOL5A	ZNF266	C11orf61	KPTN	ZFP30	ZNF337	ANKS3	C20orf19	CBFA2T2	CEACAM19	CSRP2BP	DTD1	EBF4	FBXO46	GGTL3	GTPBP3	ING5	MTA1	RBM39	SUV420H2	TMEM16H	UCP3	ZCCHC3	ZNF446	ZSWIM1	ANKZF1	CPNE1
PAX6	335	BBOX1	SNTA1	PRDM5	GPR75	LRRC16	APBA2BP	TMEM47	CBFA2T2	CTSF	GCDH	PLCH1	ROBO3	TGFBR3	NR2F1	ZNF302	LIMCH1	ZNF14	TTPA	GMPR	SLMO1	C9orf61	C6orf32	ELP4	TOB1	FGFR3	CENTD1	GLI2	ACACB	BMPR1B	LGR4	C14orf159	C19orf36	C1orf110	COMMD9	COQ10A	CRY2	DCI	GPX4	HEPACAM	KBTBD4	LOC126520	LYPD6	MED9	NR3C2	NTSR2	PDDC1	RFX2	VSX1
SOX9	335	SALL1	DENND2A	ID4	EGFR	MLC1	ITGB8	NPAS3	SGEF	CDH2	EDNRB	ZFHX4	MEGF8	AASS	CCND2	TGIF2	SNX5	RGMA	POU3F2	NFIA	SEMA6A	PTPRZ1	ZNF521	DDR1	TNFRSF19	SLC1A3	AGT	DYX1C1	BBOX1	ZNF558	NES	TMEM133	SMAD1	ROBO2	TTYH1	SALL3	CREB5	SOX2	ZNF776	TNPO1	GATM	TRIB2	PTPRA	ANKFN1	ZNF264	SDC3	NOTCH1	GATAD1	CHST10
DBP	335	CA11	COQ9	FLJ20920	CEND1	ABHD8	MAP4K2	NDP	NR1D1	NDUFA3	PPP2R5A	CYP3A43	HIGD2A	NDUFS8	EDN3	CST5	TEF	GABARAPL2	CCDC85B	LIN7B	LSR	NDUFS3	HSD17B14	EDG1	ABCG2	C1orf89	SLC25A12	PYGM	DCI	PCYT2	AKR7A3	TMEM53	CA4	MLXIP	OR10J1	CST2	ACOT8	ACY3	AFAR3	ALOX12B	ATP5D	C12orf10	C12orf52	C16orf14	C1orf51	C1orf64	CCDC106	CCL24	CHRNE
HOXA1	333	HOXA5	STYXL1	NFE2L3	PRKRIP1	EN2	BCL7B	RABL5	HOXB7	CROT	FLJ13236	HSPB1	DTX2	MYOZ3	PPIC	LRRC17	HOXA3	RARRES2	BET1	HES1	SKAP2	DUS4L	TP53AP1	MMP14	MDFIC	C7orf42	PON2	RHEB	BCAP29	AP4M1	LILRA5	TSPAN12	PARP12	ARSD	CA3	PSMC2	STEAP3	HOXB3	TAX1BP1	PDGFRL	HOXA4	ACMSD	ALDH3A1	ANTXR2	APOBEC3C	APOBEC3F	ARMCX6	C1orf85	C20orf175
HOXB5	333	ROR2	CLDN14	HOXC11	HOXB7	ASGR2	HOXB9	CD70	CBLC	HOXA3	HOXB6	HS3ST3A1	HOXB8	ANXA9	HSD17B2	ADAMTS2	RORC	HOXB3	SIT1	KLK13	ABCC2	ACF	ACSM3	ACTL8	AGR2	AIM1L	ALOX12	AMHR2	APOA5	ATAD4	ATP8B1	BAIAP2L1	BLK	C19orf21	C1orf116	C21orf125	C4BPB	C8A	CD1A	CEACAM1	CPN1	CYP24A1	FGB	FGF19	FOXA2	FUT5	GYPB	HES2	HOXB13
TCFL5	332	SPATA2	UQCC	BTBD2	TAF4	IFT88	C1orf164	TH1L	OSBPL2	TCEA2	ALG14	BET1	BOLA3	C1orf103	C20orf111	C20orf142	C7orf30	CNIH	DNAL1	DPH3	EIF5A2	FAM103A1	FKSG2	GOLT1B	GSTO1	HINT3	ITLN1	LOC442229	LOC494141	LRRC28	MAGOH	MED21	MGC61571	MRS2L	N6AMT1	PRSSL1	RFESD	RPS21	ST20	STEAP4	STX7	TP53RK	TRNT1	TXNDC9	ZBTB8OS	ZNF101	AKAP11	ARMC1	COX7C
PLSCR1	328	MBOAT5	EDG2	TANK	CASP1	TMBIM1	ALOX5AP	HLA-C	RP11-217H1.1	TNFRSF11B	CD58	RNF19B	IFITM3	IL7	SERPING1	STAT1	SYPL1	LAP3	KCNJ8	WARS	WTAP	ST8SIA4	GCA	PBEF1	TNFAIP6	IRF7	GCH1	CXCL10	TGFB2	IRF1	FAS	SH3GLB1	IFI35	HLA-B	TRAM1	CHI3L1	SLC38A6	GBP1	GLRX	CD164	ZMPSTE24	TRIM22	GJA1	APOL6	CNN3	CXCL11	CCDC109B	LOC26010	CTSL1
NEUROD6	328	SYT13	HPCA	SLC8A2	SLC17A6	CPLX3	SYP	NEUROD2	ACTL6B	ADCYAP1	MYT1L	RUNDC3A	CPLX2	HMP19	C14orf162	ABCC12	ATOH7	BRUNOL4	C1QL3	CKMT1A	ELAVL2	EPHA10	FAM123C	GOT1L1	HRH3	HS3ST4	KCNB2	KCNH4	NGB	NPM2	OLFM3	PRMT8	RLBP1L2	RPS6KL1	SCN3B	SYN2	TCERG1L	VSTM2A	WSCD2	ACCN1	ADAM11	ADAM20	ADAM29	AFF2	AKAP5	ALOXE3	ALS2CL	AMHR2	ANKRD7
MEF2A	327	GCC2	ARHGAP26	TACC1	BTBD1	ZFP106	ITGAM	PLCG2	MBNL1	RHBDF2	ARHGAP6	MYO1F	CNTNAP1	FAM63B	TPCN1	FNBP1	DOCK2	NLRP3	IQWD1	DENND3	TGOLN2	CAB39	CYLD	HEPH	ERMAP	FLI1	BIN2	PRKCD	CHP	NDST2	IL6ST	CSF1R	HISPPD2A	ADAM28	EVI2B	CBX7	PLCB2	BNIP2	ITSN2	CD2AP	REL	C20orf174	DNAJA5	DNAJB14	DOCK8	EPS15	FLJ20160	FLT3	FOXP1
IKZF2	327	ZNF518	JARID1A	PCM1	CCDC88A	ZNF345	KIAA1109	GLRA1	C10orf118	EVI5	BIRC4	AVIL	SLC2A11	ASXL2	C5orf21	CPEB4	FRYL	HIPK1	HYPE	LOC153222	NAP5	ZMAT1	A4GNT	AIPL1	ARL15	ATAD5	BCL2L14	BCMO1	BMP10	BTC	BZRPL1	C12orf39	C14orf118	C22orf33	C6orf208	CBL	CCNT1	CD1E	CDX1	CEACAM21	CHRM2	CHRM5	CHRNB3	CHST5	CLCA3	CNTD2	COL4A3	COL4A6	COX6A2
ZNF175	327	ZNF350	ZNF228	MTMR9	STRN4	ZNF331	NAG18	ZNF432	UTP14C	HNRPDL	PPP2R1A	ZNF137	ZNF222	CUL3	ZNF611	PPP5C	FLJ10781	ZNF304	ZNF225	ZNF473	MED25	ZNF223	PDS5B	GPATCH8	IRF2BP1	MEIS3	RIC8B	RPL18	ZNF155	ZNF512	ZNF615	ABCA11	AKTIP	ANKHD1	APPL1	BRWD2	BTBD3	C14orf135	ERBB2IP	ETAA1	FAM18B	FLJ12716	FLJ13611	FUBP3	GABPAP	GPATCH4	H1F0	IBTK	KIAA1005
RLF	327	FBXO11	UIMC1	TTC13	CCDC21	ZNF682	EZH2	ZFP37	RBM12	PIGA	LRRC40	ARID4B	CDC5L	ZNF250	CDKAL1	CASP8AP2	ATF2	C10orf137	SUZ12	DNA2L	TOPBP1	COIL	DDX46	ACYP1	PNRC2	FUSIP1	MSH2	WDR67	PDK1	GPSM2	SRPK1	ZBTB11	TCERG1	JMJD1A	RNMT	POLG2	CSTF3	MORC3	AOF2	PARP2	RNF138	KIAA0907	STIL	XPO1	CEP57	USP1	ZNF131	FBXO42	SENP7
SP100	327	LRAP	CASP1	XAF1	APOL1	LRRFIP1	TMBIM1	DNPEP	SP140	SLC16A4	SLC15A3	IRF2	FER1L3	CASP4	LY96	LNPEP	tcag7.1314	HLA-A	MR1	IFITM3	DNASE2	TRIM38	ISG20	FAH	RHBDF2	ECHDC2	APOBEC3G	ACOX2	IL17RC	SERPING1	PCK2	TMEM140	OSBPL3	TNFRSF14	C1orf54	THNSL2	TRADD	ALPK3	FAM129A	TNFSF10	ECM1	FES	DRAM	HLA-F	MYD88	PML	TRIM21	LOC93349	TCIRG1
MTF1	326	KIAA0100	ITSN1	FOXN3	ADAR	ZCCHC2	TPR	MECP2	PRKAR2A	FYCO1	MGC15523	SMG5	SETX	ZNF592	CENTD2	MED12	MTR	CHD1L	EIF3A	SMG7	ATXN1	PCSK7	ANKS1A	DICER1	ZRSR2	ZC3HAV1	ZFYVE26	SUPT6H	RANBP2	HIPK1	MFN2	KIAA0319L	NOTCH2	BAT2D1	PPARD	ZDHHC7	AMPD2	KIAA0467	MACF1	LARP1	TRIM26	TNS1	TBL1X	HIVEP2	BCORL1	OTUD7B	HYPE	FBXL18	PLEKHM2
SAFB	326	hCG_40738	POLG	GPATCH8	SAFB2	CLASP1	DHX38	SMARCA4	STAT5B	ABL1	NCL	SF4	ZNF532	TLK2	RSF1	TPR	TNPO2	XPO7	ARID1A	SNRP70	FUBP3	HNRPUL2	ZNF318	EHMT2	ANKRD11	TNKS	ZCCHC14	FXR1	EEF2	TAF1	MORC2	JMJD2B	ZNF638	BCLAF1	USP7	NIPBL	MYST3	DNMT3A	LSM14B	CCNJ	ASXL1	UBTF	RBM25	BAT2	SRRM2	TSC2	C4orf8	RNASEN	RBM12B
ZNF23	325	ACYP1	AGL	AHCTF1	AKTIP	ANKRD12	APPBP2	ARMCX1	ASNSD1	ATP7A	B4GALT4	BPGM	BRWD2	BTAF1	C13orf23	C14orf103	C14orf135	C1orf114	C20orf12	C6orf111	C7orf25	CAND2	CARS	CCDC93	CCT6A	CDC23	CDKL3	CENPC1	CEP290	CEP70	CFDP1	CROP	CUL3	DDEF2	DDX27	DDX3Y	DENR	DHODH	DHX29	DMXL1	DPH4	DPH5	EBNA1BP2	EDD1	EFCAB2	EIF5B	ELP4	ERCC5	ETAA1
ZNF646	325	ASTN2	HELZ	BRD3	ZCCHC14	GFAP	CUEDC1	SCRIB	MYST3	SRC	MED24	KIAA0427	SPTAN1	SPEN	CORO7	ABCA3	MED13L	HMBOX1	UBE2O	CASKIN2	USP20	BCORL1	CHD4	BAHCC1	IFT140	RECQL5	SRCAP	SETD1A	HDAC5	SARM1	AKAP3	ASCC3L1	BANP	BSDC1	BTG2	C1orf198	CCDC11	CHD7	CLEC16A	CYP21A2	DDAH2	DDEFL1	DLEC1	FADS2	GPR56	GPT2	HIPK1	KIAA0467	LCAT
ETV5	324	DUSP6	SPRY4	SPRED2	FABP7	KCNF1	PDE4B	EXTL3	COTL1	SPRY1	SPRY2	CD97	CHST7	CHST2	DLC1	C13orf18	RHOJ	ACSL3	TRIB2	CAMK2D	DUSP4	STK17A	VAV3	ETV4	BCAT1	METTL7B	SPATA6	MLEC	PTPN9	CDH2	LMO2	PRR7	CHST11	HTRA1	SHC4	IER5	LOC26010	GRB10	LPL	CREB3L1	MMP2	NAP1L4	CBFB	LRPAP1	QSOX1	HSPC159	ETV5	SPRED1	LOC729345
BACH2	324	POMT1	QKI	MLLT4	CDC2L6	MDN1	SIX1	TECTA	ZNF606	TOP2B	MAP3K13	KIAA0408	CHD7	THSD7A	MAP3K4	SOX4	PURG	FYN	KCTD15	REV3L	SOX11	GAB1	C20orf19	CABLES2	CASP8AP2	HOXD9	KIAA1009	KIAA1549	KIAA1553	MDC1	MEX3A	MPDZ	MYST2	PHIP	SARM1	SETBP1	SHPRH	SRrp35	TSPYL4	YTHDC1	ZBTB34	ZNF202	ZNF235	ZNF285A	ZNF318	ZNF547	ASF1A	BPTF	C10orf22
ZNF211	322	ZNF667	ZNF228	ZNF146	ZNF324	ZNF264	ZNF551	ZC3H14	DZIP1	NCOR1	ZRSR1	TNPO2	SLTM	SNRP70	ZNF43	ZNF154	ZNF8	DYNC1LI2	THSD1	SATB2	GPATCH1	NGLY1	CIRBP	PLCE1	ZNF549	USP4	ZNF254	DENND2A	DAG1	QTRT1	SEMA6D	ZNF573	MZF1	MGC2752	MUM1	ZNF235	ZNF471	ZNF224	FBXL12	ZNF665	CDH2	BLM	FBXO17	TRIM9	ZNF302	HOOK2	CCND2	NPAS3	SFRS14
ZNF74	321	HIC2	MMP16	CSNK1E	ARVCF	TOP3B	KLF12	PATZ1	ZNF208	PIK3R2	MYCN	CRMP1	GNB1L	SOX12	LIG3	CECR5	BCL7A	FSD1	CHD7	DGCR14	ZBED4	SOX4	SNRPA	BOP1	RANBP1	H2AFY2	OLIG2	ZBTB17	ARHGEF7	GNG4	SOX11	ANKRD13B	AOF2	ARHGEF2	C9orf140	CCND1	COPS7B	CRKL	DBN1	DHRS2	EEF1G	EHMT2	FASN	FBXL10	GRLF1	ILF3	MED24	MEX3A	MMP15
TWIST1	320	TMSB10	RUNX2	LY75	TFPI	MSC	TPBG	VEGFC	PCOLCE	MCTP2	DES	ASAM	MGC45800	PMAIP1	SDK1	TMEM39A	ZC3HAV1L	AEBP1	CAV1	CAV2	CFI	COL5A1	GBE1	HS3ST3A1	LAMB1	P4HA1	P4HA2	PLOD2	TGFBI	TMEM45A	ARPC5	IFI30	CDC42EP3	POSTN	IGF2BP3	PDIA5	KDELR2	KDELR3	PRSS23	FSTL1	BIC	CARD16	FAM129A	SLC16A10	ANTXR2	CLIC1	IKIP	ERP27	ADFP
ZNF629	319	AGPAT1	FUS	GNA11	GPATCH8	TANC2	SAFB2	RPAP1	NDE1	NLGN4X	UBN1	ZNF16	POLR1B	AFAP1	DHX38	SMARCA4	ABL1	NCOR1	NCL	DCHS1	RSF1	BRD3	TNPO2	ARID1A	SMARCC2	ZNF764	HNRPUL2	ZNF8	EHMT2	MEPCE	ANKRD11	TNKS	JMJD1B	PPP1R10	TTC15	PRR14	ZCCHC14	LPHN1	U1SNRNPBP	ZFAND3	JMJD2B	NUP62	USP7	PIP4K2B	MED12	CREBBP	LRP5	ANKRD17	LSM14B
NFAT5	319	SPG7	TK2	ANKRD11	LOC23117	ZFHX3	CES2	INE1	KIAA1109	C10orf118	PDPR	CLCN7	CYLD	MON1B	GLG1	MACF1	C16orf7	FLJ20309	GAS8	SMG1	AFF1	SNTB2	ADAM20	AHCTF1	ANKRD36	BAT2D1	BDP1	C11orf56	CDC42BPA	CHD9	CNNM4	ERICH1	FAM44A	FAM63B	GPR135	GPRC6A	HOM-TES-103	JARID1A	KIAA1641	MALAT1	MAPKBP1	MPHOSPH8	MTF1	MXD1	MYO9A	PKD2	PNPLA3	RANBP2	RAPH1
CDC5L	318	DDX18	EIF4A3	TCP1	CREB1	SKIV2L2	TOMM70A	DET1	NOL7	ASH2L	NONO	KLHL20	XPO7	PAFAH1B1	C17orf71	FBXO5	KPNA5	ZNF184	KCTD20	SFRS2	SMC2	MED17	RBM8A	VPS52	CDKAL1	SFRS10	CASP8AP2	RBM34	XRCC5	CDYL	TAF5L	MED20	EXOC5	ILF2	NUP153	COIL	MCM3	RAD51C	ZKSCAN4	CSTF2	FIP1L1	RRM1	MAD2L1BP	GMNN	NNT	RAD21	GPSM2	SRPK1	EXOC2
NR4A1	318	NR4A2	NR4A3	AMOTL2	IER2	FOS	FOSB	LIMS2	C20orf46	CCL15	EDN1	TRO	APBB3	BAZ2A	BTG2	CIC	CLSTN3	DUSP2	EGR4	EPN1	FAM53B	FMNL1	IQSEC3	PPP1R12B	SDPR	SRC	TSPYL2	ULK1	ZFP36	HDAC5	BCL2L10	SH2D3C	AP1M2	TRIM10	CDH15	SORBS3	TNK2	CDK3	RAMP2	KLF2	MAP3K7IP1	SEMA6C	SEMA6B	TRIM3	FRS3	CHAT	TRIM31	PTH2	KIAA1920
TCF7L1	318	FHL1	CXCR7	SNCAIP	BSDC1	KIF1B	C11orf57	ZHX2	HEATR6	CLIP3	FAM13A1	SMYD5	ENAH	ID4	NFIX	CUEDC1	FADS1	WNT3	LRFN4	CXorf6	ZNF423	DCAKD	SOX2	SOX13	BCAN	C2orf33	SOX12	SPEN	PTCH1	WHSC2	ERAL1	TLE3	SH3YL1	CASKIN2	ARHGEF10L	SOX4	CCNJL	KIAA0460	FNBP1L	FBXO42	C9orf7	ANTXR1	KCTD15	VEZF1	AASDH	ANKIB1	ATF7IP	BCL9	BHMT
HOXC11	317	TNNT3	HOXB5	SOX1	HOXC13	SSX2	MMP20	CDX2	SERPINF2	HOXB8	TLX1	HOXC10	PRG2	HOXC8	DLX6	SLC5A1	ACE	ACSM2A	BARX1	C10orf122	CST1	FAM106A	FGA	FGF11	FLJ46111	GABRR1	GCNT2	HIST4H4	HOXC5	HOXC6	IRX4	ITGB1BP3	KIAA1462	KRT6C	KRTAP4-10	LOC399900	MEPE	MNX1	MS4A3	MSH4	NXPH4	PDILT	PROZ	RAVER1	RBMY2FP	RREB1	SH2D3A	SLC1A6	SLC44A4
POU3F2	317	BICD1	ZC3H14	NLGN4X	DCHS1	SPRED2	ZNF43	SATB2	GPATCH1	RBM42	PTPN21	B3GALT1	MTHFD1	TGIF2	EXTL3	CDH2	CDK6	PRPF6	GJA7	ZNF696	TLE1	TCF3	NPAS3	TRIB2	SOX9	FOXG1	MTA1	GAS1	CNR1	ZNF134	SMEK1	NES	ANP32E	ABI2	BARD1	RCOR1	PRPF31	SMAD1	SYNCRIP	ELOVL2	JAG1	DOT1L	SEMA6A	ZKSCAN5	CHERP	ABCD4	APBA3	C19orf18	C19orf6
SP140	317	CD53	BTK	TFEC	NCF1	SLC15A3	SLC7A7	CD84	C1QA	ARHGAP4	WAS	ITGAM	CCR1	LYN	LILRB1	CENTA2	DENND1C	MYO1F	TRIM14	CD86	PTPRC	LILRB3	SPI1	CLEC7A	CYBB	FCER1G	DOCK2	PLEK	TLR6	MNDA	CTSS	BATF	MX2	HLA-F	TRIM21	DOK3	LOC93349	IFI30	LGALS9	CFB	CCR5	UNC93B1	ITGB2	PSCD4	SP110	PTPN6	TRAF3IP3	ITGAL	CD4
PRMT3	317	GCSH	DIMT1L	FLJ22167	FPGT	CXCR7	PGM1	FBXO3	P15RS	ZNF3	HMBS	2-Sep	SOHLH2	UNC50	C21orf33	IMPA1	RAB28	MRPS18B	PHKB	NDUFA5	EDNRB	ATP5S	ORC4L	OSGEPL1	ARFIP2	SCLY	HIBCH	ABHD3	TUBG2	POLR2G	AMZ2	TAF9B	NDUFS1	DARS	SLC35A5	LMAN2L	INTS12	POT1	FEZ1	HSPE1	TCEA1	HSDL2	MTCH2	PRCP	ACAD8	ACYP2	ACAT1	YWHAE	PRPS1
POU4F3	316	CD1B	UPB1	PRDM9	OR1G1	HIST1H2BB	LOC90925	SLC22A7	LGALS13	MLL2	AIM1L	AZU1	HDAC6	SERPINB13	NRAP	GNGT1	MAGEA10	SSX3	GPR6	F9	FGB	SLC5A5	RPL3L	SFTPB	HNF4A	DSCR4	TEX13A	MYH2	TULP1	VPREB1	CHRNG	EPHA1	KLK13	APOA4	C2orf51	CIB3	EFCAB4B	FAM83A	FAM83G	FGF4	GATA5	GP6	HIST1H4G	IGFL1	IRGQ	KRT13	KRT79	LOC388323	MAGEA5
ATF6	315	PIGT	ANXA2	RNPEP	BRE	RPN2	PELO	SERPINA1	MPZL1	CAP1	HEXB	RIT1	UGCGL1	GSPT1	GGCX	RTCD1	ADIPOR1	LASS2	DAP3	MAPKAP1	NAGA	ETF1	ARPC2	FADD	CALU	PFN1	MAPKAPK2	GNAI3	MOBKL1B	COPA	SH3GLB1	PEX13	MFSD1	TMEM109	PRSS23	C1orf80	C11orf24	DERL1	PICALM	IL13RA1	MTDH	IDE	SLC39A1	WDR1	SGPL1	SLC1A5	ADAM10	TXNDC5	ALG3
MBD3	314	GNA11	POLRMT	SMARCA4	CUTL1	NCLN	SAFB	MAP2K2	MAD1L1	RABEP2	DNMT3A	EXTL3	TRIM28	UBTF	MUM1	C19orf29	ZNF696	TCF3	ZNF282	LMNB2	DDX49	DOHH	BRD4	CLIP2	SCAMP4	AGRN	SGTA	HNRNPU	SCAP	MYBBP1A	C17orf70	WIZ	LETM1	GATAD2A	THOP1	MED16	KRI1	ATAD3A	PTBP1	KHSRP	NES	CHAF1A	C9orf7	STK11	PIAS4	ILF3	GMEB2	RANBP3	AP3D1
PROX1	314	SALL1	CAMSAP1	ZNF146	CSNK1E	CLASP1	SMARCA4	PCDHGC3	ADNP	ZNF85	ZNF8	TNKS	KIAA0586	ZNF254	PGAP1	ETV1	MARK1	TRIB2	CENTG2	LRRTM2	JAM3	CNR1	PNN	POLDIP3	MARK3	RCOR1	ILF3	DOT1L	SEMA6A	FAM131B	ALKBH8	BICD1	C6orf204	CCNK	CHD9	DPYSL5	EP300	GSK3B	GTF2I	HIP1	HMG2L1	KIAA1276	LDLRAD3	LDOC1L	MAP4K5	MED13	NETO2	PCDHB15	PLXNA4B
ZNF174	313	GCSH	GBL	RMND5B	COQ9	GOT2	TUFM	C1orf183	2-Sep	PTGES2	PHKB	RRAGB	COG7	ZNF434	BMPR1A	THAP11	MRPL28	ATG4B	OSGEPL1	ELP3	DDX19A	DEDD	DNAJA2	TOX4	USP21	PEMT	RBM8A	E2F6	IDH3B	TBL3	ARL2BP	BMP7	NARFL	INTS12	TMEM186	RSL1D1	MGC16824	NIP30	TAF6L	C12orf43	LASS4	C20orf67	NDUFA10	UBAC1	DNAJA3	KCTD13	GPS1	DUS2L	DCTN4
BHLHE41	311	WASF2	M6PRBP1	LRRC23	NDRG1	YAP1	CEBPA	CIB1	ARL6IP5	PDPN	CETN2	LASS1	AHCYL1	ADAM28	RALBP1	LILRB4	DNAJB4	PLA2G16	HHLA3	CORO1A	FICD	CHI3L1	FAM107A	EGLN3	PADI2	RNF13	ADC	CHRNB1	FBXO32	KCTD12	DDIT4L	ARAP2	GALNTL2	CLU	LOC120376	ADSSL1	C18orf51	SLC44A3	C1orf102	C1orf88	COL4A5	NUDT16	CP	PTCHD1	ADORA3	CSF1	CSF1R	PLEKHA7	CSRP1
ZNF84	311	CHFR	FUS	SMC6	ZNF146	CUGBP1	GPATCH8	DGCR8	C12orf11	MDC1	ZNF10	SMARCA4	TARDBP	HEATR6	MPHOSPH9	TLK2	TPR	XPO7	ATAD2B	CLK2	YY1AP1	PRPF40A	SAP130	HNRPA3	WRN	RSRC2	CKAP5	LRIG2	GNL2	ZNF638	PCGF3	NASP	SFRS1	KNTC1	C4orf15	NIPBL	DHX16	ZNF7	HNRNPA2B1	GCN1L1	BAT2	SMPD4	DVL2	NUP153	PRDM4	PAXIP1	RNASEN	KIAA0406	FNBP4
PRDM12	311	SLC22A2	TNNT3	TFAP2B	KRT15	GJA9	TSP50	DSC1	HES2	KRT4	GALR3	F10	COMP	PGR	SOX1	HCN4	STAB2	GFRA4	SSX2	RASAL1	CDH17	TH	RAPGEF1	TGM3	HAND1	PLEKHG6	CYP11B1	TSSK1B	FOXN1	GUCY2C	BARX2	MYH13	CHRNA2	GRM6	KCNH4	TRPA1	GRTP1	RBPJL	WNT1	KLHL1	IFNW1	FGF21	CBLC	DIO3	SLC6A4	S100A5	APOB	CHRNB4	C14orf105
RBCK1	310	XAF1	UCKL1	PRKD2	PER1	DTNA	TRIM5	MAP4	SLC35C2	NPEPL1	AEBP1	IRF3	LFNG	INPPL1	PLD2	IKBKB	SIRPA	POLM	HOM-TES-103	RRBP1	C20orf12	TRPC4AP	ZNF446	PSMF1	ACADVL	VPS16	SNX5	MCC	ARFGAP1	PLCG1	MLC1	AHDC1	FLJ11286	WDR91	CENTD1	PTTG1IP	KIAA0415	ST5	LHFP	LAMB2	GATAD1	SLC12A9	STAT2	POFUT1	TSNAXIP1	ABCB8	ADCK4	AGXT2L2	C14orf79
ZNF358	310	XAB2	TBC1D17	JUND	EPN1	KLHL26	TNPO2	SLC25A23	MAP2K2	ARHGEF18	NFIX	PAF1	NRSN2	AES	SLC25A42	FKBP8	SNX15	SOX21	FUZ	TAF6L	KLHL22	LASS4	GSK3A	C16orf35	CCDC94	RAB6A	CENPB	PYGO1	CRTC1	MAP1S	LRP3	C16orf42	MED16	IRF2BP1	PKN1	PNPLA6	PIP5K1C	PPP2R5B	WDR13	UBXD1	LPPR2	DYRK1B	TMEM161A	ALDOA	ARMC6	ATG2A	ATPBD3	B4GALT2	BCKDHA
DPF1	310	CCNI	ARHGEF9	TTC3	MAGI1	C1orf183	HIP1R	CLIP3	SEC61A2	NOVA2	GDI1	ZNF184	LPHN1	KCNQ2	MAP2	DEAF1	LHX2	ELAVL3	WASF1	FXYD6	B3GAT1	RALGPS1	PAFAH1B3	PPM1E	LOC55565	EEF1A2	LRFN4	NOL4	GNAZ	PGAP1	PIK3R2	CAMSAP1L1	CRMP1	SEZ6L	ZNF643	SNX26	MATR3	BCAN	MARK1	SPATS2	RAPGEF4	MAZ	BRSK2	GRIA2	ZNF510	BCL7A	GSK3B	FSD1	FLJ10781
GATA3	309	CST7	TAS2R9	SCT	C20orf59	TSPAN32	IRF4	COL17A1	THSD4	CYP26A1	BET1L	LILRP2	CBLC	CENTB1	AZU1	SCNN1A	JPH2	LAMA3	PRX	ADAMTS2	CD79B	PPY	XPNPEP2	CD1D	SIT1	HPD	ELSPBP1	AFP	AHSG	AMBP	APOA1	APOA2	APOB	APOC3	C3orf57	C4BPB	CBX2	CD8B	CPS1	DPPA4	F2	FGG	FLJ40504	FOXA1	FST	GDF3	GPC3	GPR126	GPX2
PBX1	309	SNCAIP	GADD45G	NFIX	PDZRN4	MAP2	GNAZ	SOX2	BCAN	MAPT	CASK	POLR3B	PHGDH	PTPN4	THSD7A	FAM130A2	KIAA0460	FNBP1L	TCF4	ZNF711	SSBP3	PIK3R3	PTPRS	MAGI2	MYST2	ASCL1	ANKRD6	ATF7IP	ATP6V0E2	C6orf134	CCT3	CEP170L	DCLK2	DPF1	FHL1	GATS	GTF2I	GTF3C5	HES6	HKR1	IPO9	LANCL2	LOC152485	MAGED1	MIB1	MXD4	MYST4	PIK3R1	PODXL2
STAT5B	309	ZEB1	ZNF146	GPATCH8	SAFB2	GPR161	NCL	HEATR6	TFCP2	RSF1	TNPO2	SAFB	PELP1	FUBP3	ZCCHC14	FXR1	DHX57	JMJD2B	USP7	SHC2	MED24	SOX2	C17orf63	SUPT6H	NCOA6	BAHD1	GPR56	AXIN1	SMARCA5	KRI1	MED1	PNN	NBR1	NFRKB	LRIG1	SF3B2	BCL6	KIDINS220	PHF2	TAF15	PTPN11	DDX42	SARM1	ILF3	PTPRS	MYST2	PHF21A	ABCC10	ABCF1
BACH1	309	MTMR14	CPD	ELF1	WDR26	MBD2	LRRFIP1	FCGR2A	DDX21	DHX29	FNDC3B	RBMS1	MGAT1	THBD	SOAT1	RAP2B	ITGAM	EDEM1	TGFBR2	MYO1F	CTSB	ITGB1	DSE	GNS	SRD5A1	SSR1	NFKB1	WIPF1	FPRL2	SEC24A	ASCC3	KYNU	ETF1	ENG	DAB2	SSH1	SLC16A3	GRN	CDCP1	PSCDBP	WAPAL	LHFPL2	CD93	CDH11	SLC11A1	ZDHHC7	TM9SF3	NSMAF	ACTR2
MAFF	307	GADD45B	PPP1R15A	NDRG1	LGALS3	TNIP1	SLC39A14	HBEGF	CLCF1	ERO1L	AKAP12	ADM	SLC2A3	STBD1	SERPINE1	ITGA5	DUSP5	MAP2K3	KCNE4	IL1RL1	VIM	HSPA6	GPRC5A	C1orf113	JUN	BHLHB2	FEM1C	PLOD1	ATF3	LGALS1	JMJD6	HSPA5	FSTL3	BAG3	CDKN1A	CNGA2	CSDA	CYR61	EHD2	FOSL2	GGN	KLF7	LDHA	LIF	LOC51233	MYADM	PBEF1	PTRF	SLC16A6
E4F1	306	TELO2	C14orf93	SF4	PRR14	SPSB3	CPSF3L	SH2B1	ZNF263	C17orf70	THOP1	KRI1	CDC34	TRAP1	RHOT2	ZNF205	NOTCH4	DHODH	ALKBH4	ANKS3	ASPSCR1	AXIN1	B4GALNT4	C16orf42	CC2D1A	CCDC137	CCDC94	CHST10	FAM108A1	GFOD2	GTPBP5	HEXDC	HTATIP	MAP2K2	MBD3	MED16	MED24	MEX3D	MRPS34	MTA1	N-PAC	NARFL	NAT14	NHN1	NTHL1	PIGQ	PKD1	POLRMT	POU3F1
ETS1	305	SEMA3F	EIF4A1	NID2	POLR3D	FN1	MYC	STK10	ENTPD7	UCK2	IGFBP4	NR5A2	DPP3	PGF	TM4SF1	HEATR1	THY1	CRKRS	GPR124	LOC400796	CD248	MYO1B	MAML2	MPZL1	COL4A1	BMP1	ENPEP	PECAM1	LBH	HMCN1	COL4A2	EBPL	MCAM	DCUN1D5	TRIM27	EBF1	ESM1	MMRN2	ALDH18A1	FKBP7	KCNE3	SSR2	TRPC6	C17orf45	TM4SF18	CDV3	RARS2	PXDN	NOX4
MYC	305	CTDSP2	EIF3H	DDX21	EIF3E	CYR61	HBEGF	LRRC59	PABPC1	RARS	NUP62	HAS2	BMP2	SHB	GSPT1	TGFB1I1	ACTG1	RND3	FAM60A	TPM4	UGDH	GNB2L1	OXSR1	NFIL3	SIAH2	KIAA0922	TPD52L2	ZNF259	RRS1	CRKRS	PABPC4	PLAGL2	QTRTD1	CDV3	BYSL	CSDA	VARS	RGS17	BTG1	SLC25A32	JOSD1	RCE1	ABCC1	ANP32B	ANP32C	CNOT1	CYP27B1	EEF1A1	EEF1G
ZNF253	304	RFXAP	ARMC6	C19orf2	ZSCAN12	ZNF480	CREB1	GUF1	ZNF682	PHKB	LAPTM4B	THAP9	GPHN	ZNF85	ZNF669	RBBP9	ZFP37	DDX52	OSGEPL1	MED17	ZNF208	ZSCAN16	ZNF24	NAG18	ZNF254	FLJ23861	CDC14B	ZNF606	RIC8B	ETV1	CDYL	ACAD8	RFC3	SMARCB1	ZNF571	ZNF302	KLHL22	ZNF273	ARID4A	ZNF222	ZNF510	STAU2	RSRC1	ZNF187	MAP4K3	SP4	PANK3	METAP2	NOVA1
HIVEP2	304	GCC2	PARK2	RPS6KA2	KIAA0240	PURA	KIAA0329	DYNC1LI2	MTF1	MADD	LATS1	IQSEC1	TRPS1	CNTNAP1	BCLAF1	C6orf60	KIAA1109	SASH1	TLN2	ATXN1	DPYSL2	PHF3	EPB41L1	TOM1L2	UBE4A	CLIP1	MYO9A	MKL2	NCOA1	HECA	MAP3K5	BCL2L2	ANKRD12	FOXO3	ARHGEF10	GOLGA4	USP47	UTRN	MNT	ATP6V0A1	WASL	RAB3GAP1	BACE1	SERINC1	SMARCA2	ANKRD27	BCL2	BTBD9	C20orf194
HOXD3	304	VAX2	DCX	TRAIP	TMSL8	SIM2	HOXA11	MYB	FAM77C	CRMP1	PROM1	RP11-35N6.1	MATN4	HRASLS	MARCKSL1	HOXA6	CDC25A	C1orf106	SOX4	TBX5	NBLA00301	TOP2A	NKX3-2	MNX1	HOXD13	HOXA2	TFAP2A	GPR17	SLCO5A1	HOXC8	PODXL2	MYT1	PFN2	NPR3	GNG4	SOX11	HOXD9	HOXC6	ATP1A3	BMPER	C6orf124	CDC7	CDON	CENPH	EBF3	EYA1	FAM110A	HAND2	HDAC2
BARX1	303	GABRP	EPO	SFN	AMN	PITX3	CACNA1H	MEOX1	NXPH4	DDC	NEUROD4	N4BP3	TLX1	SCNN1B	TRIM46	PRDM14	DAZL	MYOD1	MUC5B	FOXC2	RORC	REN	DLX6	SGCG	TREX2	BPIL1	CILP2	FAM70B	FGA	FLJ46111	FTSJ1	GALR3	HIATL2	HOXC11	IRF4	KISS1R	KRT7	KRT83	KRTAP4-10	LOC89944	LYPD3	NLF2	NOTUM	PGF	PHOX2A	PKN3	POU5F1P3	PRG2	PROZ
ZNF134	303	ZNF264	C19orf22	ZNF551	CNOT2	ZC3H14	TRAF6	AKT2	11-Sep	PHKB	ZNF8	THSD1	ZNF20	SATB2	FLJ20323	CDH6	RBM42	CIRBP	ZNF12	B3GALT1	GNAS	ZNF549	DENND2A	ZNF132	SEMA6D	KTELC1	MGC2752	LPHN2	FBXL12	CDH2	BLM	FBXO17	ORC2L	ZNF222	GSK3A	ZNF552	ZNF227	ZNF419	POU3F2	CHMP2A	ZNF211	CDC37	ZNF550	ZNF304	ZNF473	FLJ10241	PTPRZ1	ALDH7A1	ZNF155
TP53	302	PTP4A3	CSNK2A1	TSR1	C20orf4	TBL3	TGIF2	SFRS10	DAG1	PFAS	C14orf32	SEMA6D	DCPS	KTELC1	CDYL	DVL2	CITED1	MEN1	WDR79	PLSCR3	ECH1	TLK1	PTN	DULLARD	TRIM27	E2F5	PTBP1	MLLT10	ZFP64	CSTF1	TH1L	MPDU1	HS3ST3B1	SMAD1	AGPAT5	EIF4A1	ERCC2	ABCB4	AKT1S1	ARHGEF1	BAT2	CHRAC1	CLPTM1	GRAMD1A	LIMD1	LRP5	MBOAT5	MMP2	NEK9
TBPL1	301	SUMO1	COX7A2	MAD2L1	TCP1	C10orf97	GAS2	STAMBP	ARMC1	RNF2	POLB	PGRMC1	PPA1	WASF1	RCL1	ACVR2A	CNOT7	HDDC2	BUB3	PPP3CB	YRDC	COPS3	C16orf80	TOMM20	UBE2E3	RAB33A	STRAP	CCNC	ELOVL4	FAM60A	TBCC	GLRX5	C7orf44	ZNF239	HSF2	RPL15	RMND1	KCNS3	MRPL48	5-Mar	PLS1	SUPT3H	C12orf24	GTPBP8	OLA1	CRIPT	KLHL9	MOSPD1	NIF3L1
HIVEP3	301	PRKD2	KIAA0323	SIPA1L1	CLCF1	SBNO2	LIF	PXN	ITGA3	PTRF	MAP2K3	RUNX1	LZTS1	FOSL1	RELB	LIMK1	ZYX	RIN1	ADRBK1	ASB6	C1orf152	C1orf190	C6orf85	CCRN4L	CD7	CLDN2	CSF2RB	DEFB4	DMWD	DNAJC5	DUSP3	ENPP7	FAM43B	FAM65A	GPR119	HAP1	INS	KCNQ3	KIAA1754	KIAA1833	LYPLA3	MEF2D	MVP	MYOG	NTN2L	OR5BF1	PGM2L1	PLA2G4D	PLA2G4F
POU4F2	301	FOXE1	GNRHR	APOA2	MTX2	PRDM9	SLC22A7	MLL2	GPR45	OPRM1	IFNB1	MAGEB1	ZPBP	NTSR1	ISL1	HBZ	GRHL2	PNLIPRP2	FTCD	SLC13A1	GCG	FCER2	AKAP5	AKR1D1	GPM6A	ACVR2A	AIPL1	BCL2L14	BNC1	C14orf118	C22orf33	C4orf6	C6orf166	CYP27B1	DPPA4	DSCR6	ELSPBP1	FOXA1	GIPC2	HRH4	IAPP	IER3IP1	IKZF2	KERA	KRTAP4-7	LCT	LRRC31	MAGEA8	MAGEB4
TFCP2	300	CADM4	FUS	CNOT2	SMARCA4	STAT5B	PTPRG	NCL	TLK2	SMARCD1	ZNF43	PAFAH1B1	PCTK2	IPO8	DNAJC7	FAM130A1	FBXW11	RSRC2	CKAP5	ZNF24	ZNF254	AP2B1	PHC1	HNRNPA2B1	BRD7	SS18	PPP2R1A	YLPM1	SART3	TRIB2	TOP1	FARP1	ACLY	AAAS	SMARCA5	BRD1	DHX9	RBM26	SPAG9	YES1	NUFIP1	KIDINS220	FER	GTF2I	WDR68	PTPN11	HNRPM	ILF3	CTCF
FOXA1	300	ABCC2	ACF	ACSM3	AGR2	ALB	APOB	APOH	ATAD4	BAIAP2L1	BCL11B	BLK	C14orf115	C19orf21	C4BPB	CBX2	CEACAM6	CGA	CRYGC	DCT	DDC	ELA3A	FGA	FGB	FGG	FLJ35767	GATA3	GFI1	GFRA1	GPR126	GPX2	IRX2	KLK11	KRT15	KRT23	KRT6C	LAMA3	LL22NC03-75B3.6	MAGEA4	MAGEC2	MIPOL1	NLRP11	OSTalpha	PASD1	PLAC4	POU4F1	POU5F1P3	PPBPL2	PRAMEF8
IRF5	300	CD53	BTK	SLC7A7	CD84	HLA-DMB	WAS	PLCG2	LILRB1	DENND1C	KCNJ5	CSF3R	ATP8B4	CD86	PTPRC	SPI1	PYCARD	DOCK2	RPGRIP1	LILRA2	LGALS9	IL16	ITGB2	PTPN6	TRAF3IP3	LY86	AIF1	CD37	SYK	FYB	HCK	TRPM2	FGD2	ADAM28	TLR7	NCKAP1L	ADORA3	CCDC69	PLCB2	ALOX5	CD33	IKZF1	LILRB4	C3AR1	CXorf9	LAT2	DEF6	PTAFR	RGS10
HOXD1	299	TALDO1	MOBP	MBP	UGT8	FAAH	SFRP1	GJB1	SOX10	MSX2	BCAS1	PEX5L	NANOS1	C11orf9	DNAH17	PLP1	TMCC2	FA2H	RNF125	SEC14L5	PDIA2	SGCD	GFRA1	MOG	CRYGB	DDX4	ST18	ANKRD38	ANLN	BCL11B	C10orf49	CPXM2	DACT2	DEPDC7	DMRT2	DNAH2	ERBB3	FAM107B	FCHO1	FMO5	GAS2	IRX2	KCNK2	KIAA1324	LGR5	NINJ2	NR0B1	PCSK6	POPDC3
ZBTB44	298	C11orf71	C21orf91	C8orf53	CTAGE3	CUL5	EPC1	FAM107B	FGD4	FOXN2	IKZF5	LOC283677	MRPS18C	SGK3	SSH2	TFIP11	TMEM170	ZNF33A	ZNF343	ZNF364	HDAC5	CDKN1B	HMG20A	N4BP2L2	STARD10	POLR3A	TNRC4	AKAP11	RWDD2A	PCMTD1	TARSL2	UBR3	ZNF280B	CWF19L2	C2orf15	FAM117B	C2orf67	KIAA2026	EML5	ADAMTS19	EIF4A2	ANKRD23	TAPT1	ERCC6	EZH1	BPTF	YPEL4	ZNF25	DOK6
TCF20	298	EP300	HIC2	GTPBP1	CSNK1E	MGAT3	JMJD3	MECP2	ACACA	CHD3	ZNF609	ANKRD11	ZCCHC14	FAM115A	NF2	CBX6	TNRC6B	SAPS2	SBF1	GNAZ	KIAA0427	TUG1	GRLF1	C22orf29	MICAL3	MED13L	UBE2O	KIAA0515	DLG3	BRD1	MYCBP2	CLEC16A	HIPK2	ZMIZ1	USP47	SPECC1L	DEPDC5	MLL	LARGE	ZC3H7B	SUHW2	CRAMP1L	CTA-216E10.6	DDX42	DVL1	EIF3A	F7	FBXO7	GOLGA3
WIZ	298	SALL1	GNA11	ARMC6	ZNF228	C19orf6	ZNF146	C19orf22	RNF126	SMARCA4	STAU1	TOMM40	CUTL1	CSNK2A1	NDST1	ZNF8	MAP2K2	ARHGEF18	GPATCH1	STRN4	DLGAP4	ZNF549	TRIM28	ADAMTS3	SLC7A1	C17orf63	RP13-122B23.3	PPIL2	TRRAP	TCF3	CCND2	ZNF282	FARP1	BRD4	SLC16A2	UPF1	AGRN	SGTA	FARSA	GPR56	SAMD4B	MYBBP1A	JAM3	SUPT5H	LETM1	GATAD2A	HIRA	MID1	MLL4
PLAGL1	297	SDC2	MAN1A1	TBC1D8B	C3orf64	LTBP2	FLJ22662	RCAN3	NOD1	TGFBR2	SERPING1	PTPRC	MYO1E	CLEC7A	PHACTR2	B3GNT2	NPAL2	TNFSF4	PRKG1	CCR5	HYMAI	ELF4	TNFAIP3	KLF5	ARHGAP29	CUL7	BNC2	STAT6	PLAG1	CFHR2	KCNJ2	LILRB2	PCSK1	PTGER4	ARPC1B	CCDC69	COL8A2	6-Sep	MYH9	TMEPAI	CD2AP	ANXA11	ABCA4	ALPK1	ARG1	CD52	CD6	CLDN23	CSTA
ZNF200	297	ZNF434	C17orf71	NUBP1	E2F6	G3BP1	C1orf156	YTHDF2	PSMA3	NIP7	CLN3	DNAJA3	EIF2S1	TOR1A	MAGOH	UTP15	GNAI3	ALKBH1	PALB2	PPP4C	COX4NB	SEPHS2	CSTF1	NUP37	ZNF468	FASTKD2	TMCO1	NUP54	DCTN5	C14orf142	C16orf63	DUSP11	HEL308	IFT52	MFSD8	ST7L	STCH	THAP1	TMEM68	TOR1B	TRAPPC6B	VKORC1L1	ZCCHC10	ZCCHC9	ZNF561	ZNF597	ZNF614	ZNF630	ZNF658B
BCL6	297	PHF20	SAFB2	STAT5B	SLC25A37	ADCY9	OTUD3	ZNF395	STON1	MTR	CEBPD	BMP2	CTNND1	ABCC1	SRRM2	DPYSL2	PHF3	PFKFB3	RALGDS	HOOK2	DST	LRRFIP2	NUMA1	MED13L	RBBP6	VCAN	BICD2	UNC84B	ZBTB16	KLF7	OTUD7B	ARHGEF10	ZZEF1	KIAA0892	FLJ20309	EIF5B	MXD1	ATP13A3	ZBTB43	PLEKHM1	ESF1	DNAJC13	VPS13B	BAG3	CTDSP2	DCP1A	DDEFL1	DPYSL3	GLIS3
JUN	296	MYO9B	HS2ST1	TM9SF4	BICD1	EHD2	PROS1	GADD45B	PPP1R15A	UBE2H	HRH1	CYR61	MAFF	HBEGF	EGR1	KLF6	PYGL	LIF	CEBPD	ZFP36	GADD45A	CSGlcA-T	ADM	DNAJB1	ARID5B	PRKCSH	SERPINE1	SMC5	ITGA5	PBEF1	CA12	FZD5	ARSJ	CHSY1	C8orf4	CNR1	VIM	HSPA6	PHC2	PLOD3	MCL1	PLEKHA4	GYS1	CSDA	PTPN14	FEM1C	B4GALT5	ADAMTS9	ZYX
ZNF219	296	PNMA1	C14orf93	FLJ10357	PATZ1	TBCD	TACC2	LRP5	SALL2	ARHGAP19	ING1	PARD3	SUPT16H	MTA1	ZNF768	POMT2	BRD7	C19orf7	CDH2	CHD8	CIRBP	FAM100B	FLJ25476	GLDC	KIAA0317	LEO1	LRIG1	METTL3	OSBPL6	PLCE1	RCOR1	SLC7A1	TOX4	WDR23	ZFHX2	ZNF553	ZNF629	APBA1	ARID1A	BAI1	C16orf35	C20orf67	CACNA1A	CACNG4	CASKIN2	CHRD	CREB3L1	FAM65A	FASN
NFIL3	296	LBR	RAB23	RIOK3	RGS2	PIGA	RASSF1	BNIP3L	TPST1	TMEM45A	RND3	NAT13	WTAP	MYC	RNF122	GNAI3	IL1R2	THOC6	STC2	TMEM38B	PIGC	ATF3	NRAS	PNRC1	UBE2E1	KLF10	ARRDC3	ATP7A	AXUD1	BRAF	CRY1	EFCAB3	HOXA13	IL1RN	MTHFD2	NCOA7	PAK1IP1	PALLD	RFXANK	SLC16A10	SLC19A2	TBX15	ADFP	ANG	ARG2	ARIH1	ATG5	BTG3	C20orf111
ZNF32	294	SUMO1	SCYL3	RP5-1077B9.4	COX7A2	SETMAR	NDUFB8	C10orf97	KLHDC3	TIMM23	C11orf48	TRIM48	C10orf84	PDE6D	SIRT4	CWF19L1	MAGEH1	ING4	THNSL1	COMMD3	RWDD2A	ASCC1	PDSS1	TRAPPC2	RPL24	LSM2	TIMM17B	LYRM1	ATP5I	BBS10	MAP2K6	HIST3H2A	ZNF124	BLOC1S1	DPH5	ILKAP	ATP5C1	SCNM1	TUBD1	Magmas	SUPT4H1	TIAL1	LCMT1	ZNF239	RPP30	HIST1H2AB	TTC33	HSBP1	C16orf33
LEF1	294	FSTL1	RBPMS	OLFML2A	LRRC32	FZD4	FKBP11	MMRN2	C3orf64	EFEMP2	C21orf62	IQSEC1	NOTCH3	OSBPL10	PLS3	COL5A3	COL4A2	ADAMTS3	SCARF1	ECM1	NOX4	ADAMTS1	CFI	GPR4	TRIP4	LAMA4	CD93	FOXF2	TRPM8	ACVRL1	MXRA8	FZD7	MRC2	TIE1	ADAM12	SLC27A3	6-Sep	GPR116	FOXC1	CD248	KCNMB1	TMEPAI	LAMC1	ANGPT1	LOC26010	KDR	AFAP1L1	ANXA2	ARHGAP18
THAP1	293	SCYL3	DIMT1L	FPGT	C11orf73	CXorf56	TMEM59	SNX6	ANKRD49	UBE2W	ETFA	PAQR3	SERP1	ISCA1	SLC35A1	EIF4E	VPS4B	MRPL46	TTRAP	PSMD10	MED21	RNF111	UNC50	RNF139	IMPA1	BLZF1	LIN7C	C14orf109	GTF2E1	LYPLA1	ARMC1	TM2D3	ARPC5	RAB23	GGPS1	BRP44	TMED2	PLEKHF2	PXMP3	C17orf42	BAG2	GIN1	CDKN2AIP	C1D	SDF2	RIT1	TMEM126B	DTWD1	CYP39A1
HEY2	292	MMP16	QKI	UST	EDNRB	SERPINE2	TTYH1	SIRT2	KCND2	APBA2	CHD7	THAP10	ChGn	OLIG2	C6orf134	DOCK10	CXXC4	BCL7A	C12orf34	C20orf58	CDGAP	DLL1	FAM89A	FYN	LHFPL3	LINGO1	MARCKS	MARCKSL1	MMP15	MYT1	NKD1	NKX2-2	NXPH1	OLIG1	PATZ1	POLR2F	SALL3	CALCRL	FCHSD2	HDGFRP3	NAB1	PMP2	SALL1	SUV420H1	UBE2J1	VEZF1	ZMYND11	ABI1	FARP1
ZNF787	291	C19orf61	TOMM40	FZR1	MAP2K2	GRWD1	TRIM28	C19orf29	PPP2R1A	HSPBP1	ZNF446	DOHH	XRCC1	CNOT3	NR1H2	IRF2BP1	MARK4	PRPF31	LOC90379	STK11	ADPRHL2	ARHGAP27	ATG2A	ATN1	BAX	BBC3	BCAM	BHLHB4	C21orf56	C2orf24	C9orf7	CACNG6	CASKIN1	CC2D1A	CDC42EP5	CDK3	CENPB	CORO1B	COX6A2	CYP51A1	DES	DPP7	DRD4	FAM129B	FUZ	GIPC1	GPR150	GPR153	GRAMD1A
NEUROG2	291	TNNT3	TFAP2B	RGS14	TSP50	HES2	KRTAP2-4	IL9	SSX2	TH	CACNA1S	PCLKC	FOXN1	GRM4	ADCY9	MYH13	MYH1	SPTA1	FGF5	MEOX1	BEST2	PRDM12	TCF21	RHBG	ATP5J2	SCRT1	OTOR	CPA2	ZZEF1	CRYBA4	MPZ	PRG2	MTL5	TCP10	CRYAA	C1orf14	CR2	ADAM2	AKR1D1	C10orf96	C1orf135	C1orf168	C3orf55	C9orf126	C9orf41	GLRA3	HORMAD1	ICEBERG	KRT12
TCF4	289	ZEB1	SETDB1	C2orf44	SUV420H1	RBM4B	CSNK1E	C14orf93	ZNF532	ADNP	ZNF682	ARID1A	MPPED2	ZNF85	SMARCC2	ATAD2B	STAG2	ZNF43	SECISBP2	CXXC1	POLA1	SOX5	PATZ1	MAP2	FXYD6	ZNF24	SMAD9	MYST3	PHC1	ZNF271	PGAP1	SUZ12	MED24	UBTF	ZNF235	SOX2	KCNAB3	BCAN	MARK1	C4orf8	RBM12B	MAP3K1	ATF7IP	C11orf30	SIAH1	GARNL1	ZNF510	SFRS14	SETBP1
IRF7	289	HERC6	OAS2	OASL	ISG15	IFITM3	PLSCR1	ZBP1	ACADS	MX2	TRIM21	RSAD2	OAS1	SP110	BST2	IFI6	IFI35	FLJ11286	PARP12	SOCS1	KRT7	MX1	FLT3LG	CLIC3	IFI44	AGTRAP	BATF2	CAPG	CCR10	ECGF1	FCGRT	FOXJ1	GPSM3	HLA-C	IFITM2	IFNB1	LY6E	LYN	NLRC5	PHKG1	RARRES3	RNF151	ROR1	SAMD9L	SDSL	SH3BP2	SLC47A2	SLC4A1	SMC4
KLF3	289	RAB5A	OXA1L	RAB22A	SPRED2	TRAF3IP2	KIAA0323	FAM82C	GOLGA5	ITFG1	CD2BP2	PJA2	TOR1AIP1	RUFY1	SSR1	TMEM87A	ATP10D	LAP3	EPAS1	EDEM3	CYFIP1	ACP2	IL1RAP	SEL1L	CBFB	SCARB2	TMEM30A	EXOC3	TLK1	RALB	PPARD	SPRY1	PLEKHA2	PTPRE	MCL1	C6orf62	PTPN9	CD164	ADAM10	TRIB1	RAB31	RIPK1	BECN1	PTGS1	PHF10	ADAM9	BNIP2	C1orf80	CMTM3
YY1	288	ZC3H14	RBM16	FCF1	KIAA0423	PPP4R2	C10orf6	FRYL	PRKACA	FBXL12	PRPF19	KIF5B	ZNF14	ZCCHC8	DLST	SNW1	SETD3	RYBP	ATXN3	MLH3	PPP2R5E	RCOR1	ANKRD17	ARHGAP5	ATP2B1	BTBD7	CCNK	CNOT6L	CTAGE5	DDX24	EEF2	EP300	FKRP	GNB1	GTF2A1	HNRPUL2	HOOK3	HSP90AA6P	JAK1	KIAA0892	MAP4K5	MARK3	METT10D	NHN1	PABPC3	PAPD5	PAPOLA	PROX1	PUM1
CREBL2	288	WDR45	TLR5	CALCOCO2	BHLHB3	CCDC28A	AXL	IL10RA	MAF	CTSO	ARHGAP24	KIAA0143	SERINC3	HSD17B11	STOM	ITGAM	PLCG2	PSAP	DNASE2	TPP1	RHBDF2	LAIR1	RIN2	PIGP	C10orf59	CTSB	ATP8B4	CD86	PTPRC	HEBP1	ARL6IP5	ACSL4	DOCK2	NPAL2	CTSS	TBXAS1	AMACR	HERPUD1	SCPEP1	EPHX1	CYLD	TBC1D9	SPINT2	HEPH	ISCU	FLI1	ITGB2	C21orf25	GIMAP4
ZNF335	288	PKD1	DLGAP4	STK11	OGFR	ADCK5	CRTC1	CDK3	E2F4	MZF1	TRIM3	LIME1	RABGGTA	POLM	NBEAL2	TNFRSF6B	hCG_1783052+731449:LOC731449	ZNF843	PLK5P	TRMT61A	ASPG	ANKRD24	UBE1	ARFGAP1	NKX1-1	RHOT2	LOC100101267	FZR1	ATF6B	FBXL6	IGHMBP2	PCIF1	OTUD5	NOXA1	SPPL2B	CNTROB	MGC24975	EVI5L	LOC90379	CDC37	WFIKKN1	SUPT5H	PPP1R12C	UBOX5	LOC339047	CIC	RTEL1	AMZ1	PTPN23
ZNF24	287	SUV420H1	KIAA0232	TFCP2	XPO7	ASB8	PAFAH1B1	PCTK2	OSGEPL1	MTUS1	MTMR9	RBM12	MAP2	DZIP3	CRKL	APPBP2	CBX1	PUM2	ZNF271	ACAD8	KRAS	C11orf30	HNRPDL	ACTR8	EXOC2	CUL3	ZDHHC17	FLJ10781	ELAC1	NARS	TMEM118	RNF138	FBXO21	TCF4	SPAG9	LOC130074	AGPAT5	TRIM23	KLHL23	MAK10	KBTBD11	METT10D	CTCF	TROVE2	ABAT	ZNF253	GAB1	LOC552889	SLC39A6
SP140L	286	ARPC1B	TCIRG1	TRIM22	TRIM38	CEBPB	CEBPD	NPC2	SLC12A7	VAMP5	HCP5	RAB32	C1orf85	BIC	ERMAP	CARD16	FAM129A	TRIM6	CLIC1	ERP27	C1orf88	GALM	PQLC3	PPM1M	CD109	ADPRH	KDELC2	SLC38A6	CSTA	CTBS	FAM109B	ZNF600	DDB2	AEBP1	ABHD3	DPYD	RCAN1	ECM2	S1PR3	EGF	ANO6	AHR	SERPINB1	ELF4	SPAG17	EMP1	EMP3	AIM1	ETV6
HOXA11	286	GBX2	AKT2	HOXD3	VIPR2	TKTL1	TLX1	TBX5	HOXA10	NHLH2	CPB1	DLX6	HOXA9	AKR1D1	C10orf96	EIF4EBP2	EPB41	HOXA1	HOXA13	HOXC4	IKBKE	NKX6-1	NXN	OS9	PAPOLB	PEX10	PITPNM3	RALGPS2	REG3A	RSL1D1	SCML2	SIKE	SPRYD5	TRPC5	UGT2B4	YES1	ZNF354C	A4GNT	ABCC2	ACTL7A	ACVR2A	ADAMTS12	ADM2	AGRP	ALDH3B2	ATP2A3	ATP4A	AVPR1A	BFSP2
NFE2L1	285	PARN	ITSN1	KIAA0652	KIAA0368	PLXNB2	MAN2B2	ZCCHC2	FLII	FKBP2	MAP4	ZFP106	LSS	MGC15523	KIF13B	CNTNAP1	HYOU1	PXN	LRBA	XYLT2	B4GALT4	FAM102A	UBE3B	RASSF8	SREBF1	PCSK7	PCYOX1	CLCN7	HECTD3	APLP2	TGOLN2	SIDT2	CTDSPL	CLIP1	SUPT6H	RETSAT	FAM18B	AHNAK	KLHL21	TFE3	KIAA0319L	C21orf25	GOLGB1	NAGLU	LBA1	RNF10	NMT1	LTBP3	BAIAP2
FOXE1	285	XDH	CYP1A1	PRSS22	CSPG4LYP1	CSHL1	KRT33B	THEG	CD1B	APOA4	PRDM9	KRT13	GRB7	GP6	TMEM40	KLK1	ERN1	UPK1A	RIPK4	ALOXE3	GYS2	ELA2A	AIM1L	ATP2A1	NPC1L1	ST8SIA2	LMX1B	DUSP9	CRCT1	CYP2F1	BLK	MAGEA10	PLAC1	KRT33A	S100A7	POU4F2	PAX9	FGB	TP73	TMPRSS6	FAM30A	ACTL8	KRT14	HNF4A	MYLC2PL	TRIM15	FZD9	CLDN9	MUC5B
SOX18	284	GALR3	CRIP1	MUSK	NOS3	ARHGEF15	MYL4	HIST1H4G	TBX1	HPGD	HIC1	CETP	GNG11	MAGEA12	ACVRL1	GJA4	SOX17	FOXC2	ADAMTS7	AHDC1	ARTN	ATAD3C	AVP	B3GNT7	BAALC	BARX1	BHLHB4	C19orf25	C20orf144	C21orf56	C2orf24	C9orf62	CACNA1E	CACNA1I	CAMK2N2	CASKIN1	CCDC108	CDC42EP5	CDH24	CENPB	CLIC3	COG3	COX6A2	CRTC1	CYP51A1	DES	DLGAP3	DRD4	DUOXA1
AKAP8L	282	XAB2	GNA11	ZNF667	ZNF146	ZNF324	GPATCH8	SAFB2	ZNF551	TRMT1	SMARCA4	SF4	TNPO2	SAFB	SNRP70	ZNF154	ZNF8	DYNC1LI2	EHMT2	TNKS	CCDC130	EEF2	GPATCH1	TAF1	GTF2IRD1	JMJD2B	PUM1	PLCE1	CREBBP	ZNF254	SHC2	QTRT1	SLC7A1	MUM1	TSC2	FBXO17	TAF4	ZNF696	EPS15L1	SFRS14	ZNF227	SH2B1	ZNF211	GRIK3	MTA1	JMJD1A	PKD1	WIZ	SUPT5H
ZBTB43	282	GNA11	CAMSAP1	ZNF324	KIAA0664	GPATCH8	AHCTF1	RPAP1	DGCR8	UBN1	AFAP1	ABL1	MED15	HELZ	TPR	MECP2	YY1AP1	GPATCH1	TAF1	MORC2	ZNF638	INPP5E	GOLGA3	OTUD3	NIPBL	DHX16	DGKD	SEC16A	BRPF1	EIF3A	SMG7	BAT2	RBM28	HGS	PRDM4	PPIG	SMC5	LRRFIP2	SUPT6H	NOL8	RBM10	CDC42BPA	BAT2D1	IKBKAP	C19orf7	AKAP8	GAK	ZBTB40	TRIO
ZNF510	282	HNRPD	FBXO11	RFXAP	SUV420H1	FHL1	CAMSAP1	HEY1	ADNP	ZNF682	XPO7	THAP9	ZNF85	ZFP37	SECISBP2	JMJD1B	ZNF184	MTMR9	RBM12	SMC2	SAP130	MED17	USP21	DHX57	MAP2	ZNF250	CDKAL1	ZNF208	HNRNPR	PHF16	APPBP2	RALGPS1	CBX1	PSIP1	TEX10	CDC14B	ZNF271	PGAP1	HMG20A	CAMSAP1L1	TMEM97	SUZ12	TOP2B	HNRNPA1	SOX2	CDYL	TOPBP1	GOLM1	DOLPP1
TFEB	282	IPO13	NCF1	UNKL	LYL1	MFNG	FLJ20489	ASPA	SLC29A3	CEBPA	RYR1	TMC6	BIN1	TESK2	LMOD1	RAB3IL1	C6orf47	ABI3	ADAMTSL2	ANKRD47	ASTN2	C17orf38	CORO7	CYP21A2	DEFB4	EFNA1	FAM53B	GGTLA1	KCNK7	KLF2	LGI3	LTA	MPST	P2RX2	PLCD1	PLXNB3	PRAM1	PRLH	RASSF4	RNF151	ROM1	SIDT2	SPNS2	TNFAIP8L2	TSC22D4	UNC13D	ZDHHC9	ZNF385	ZNF688
ZNF423	281	SLC9A3R1	DAAM2	ZHX2	SULF1	HIVEP1	FADS2	LLGL1	EYA1	ANXA6	PPP1R10	PC	RND1	GNAO1	DTX4	TCF7L1	SUSD4	SRC	AMOT	VIPR2	SLC37A1	KIF1A	SLC7A2	ABCC9	PLEKHA6	ZIC1	EPB41	AUTS2	AXIN2	ChGn	GDPD5	GPT2	IGSF5	NOG	NXN	PDE9A	RBMS3	SAMD5	TSHZ1	TSPAN33	TTC29	ZIC4	ADD3	AKAP1	C16orf5	FAM125B	MFHAS1	MSL2L1	NELF
POU1F1	281	HES2	KRT4	IRGC	WNT1	SPTA1	TTC22	AGXT	ITGB1BP3	ADAM7	CLDN16	SOAT2	PKLR	FGB	SERPINC1	LOC55908	SLC6A3	AMBP	C2orf54	SPDEF	ANKRD30A	C1orf127	CNR2	CPXCR1	CSF2RB	FAM138F	FOXE3	GPR45	IMP5	IRAK2	KRTAP5-9	OR1S2	OR2H2	PAX5	PRDM8	REG3A	SLC30A2	SLC5A5	SRY	TMC2	UGT2B4	USP44	ABCB11	ABO	ALDH3B2	ALPP	BARX1	BCL2L10	C1orf116
TEAD1	281	NAT10	SPRED2	DNMBP	TAF1	CKAP5	ZNF12	CARS	NAV2	SMCHD1	WEE1	LSM14B	SLC7A1	GCN1L1	CDH2	PLXNA2	ZXDB	FOXG1	TNPO3	QSER1	CDKN2A	MEX3C	USP47	KIAA0265	CTR9	AFF4	NAP1L4	NXF1	SEMA6A	AP3D1	TTC17	B3GALNT2	BBX	CBL	CCNK	FNBP4	KIAA1618	LAMC1	LPP	LRRC58	MGC87315	NCOA3	PAPD5	PDPK1	PROX1	PRRC1	PUM1	SMAD1	SYNE2
ZNF467	280	SH3BP1	IL12RB1	GPSM3	LYL1	LST1	LSR	POMC	CA5A	RGS10	ADAMTS10	ATAD3C	B3GAT3	BAALC	BHLHB4	C21orf56	C9orf62	CAMK2N2	CASKIN1	CDC42EP5	CDH24	CEBPA	CLIC3	COX6A2	DES	DNAJC4	DRD4	DUSP15	EDEM1	ENAM	EVX1	FAM70B	FBXL17	FBXL8	FCRLB	FKHL18	FOXC2	FTH1	GALR3	GCK	GPR150	GPR153	GRIN2D	HCN2	HCN4	HES7	HLX	HYAL2	IER5
ZNF302	279	GCSH	ZNF83	ZNF228	SNCAIP	NUP133	SLC35A1	RBM4B	PAX6	AGL	ZNF682	PHKB	ZNF43	PRPSAP1	ID4	HIBCH	EPM2A	STXBP3	ZNF254	GCDH	BAZ2B	ZNF573	ZNF606	ACAD8	ZNF571	ZNF14	C20orf12	ZNF222	RSRC1	RIC3	ZNF419	MAP4K3	ZDHHC17	ABCD3	RAGE	SH3YL1	ZNF211	RPAP2	ZNF304	ZNF225	PEX1	ALDH7A1	GRIK1	FNBP1L	ZNF177	C11orf61	ZNF223	S100PBP	ZNF671
PURA	279	ZHX3	RICS	SORL1	TAOK3	ERBB2IP	MAST4	KIAA0240	WDFY3	GPR75	MAP4	KIAA0329	DYNC1LI2	VPS11	FGF2	PINK1	RP11-125A7.3	C5orf4	USP4	KIAA1109	SASH1	RAB11FIP2	TOM1L2	PER2	TCEAL4	VPS13D	CTDSPL	HIPK1	CDC42BPA	SPTBN1	EPHA4	ZBTB20	NCOA1	CAMTA2	ABLIM1	ARHGEF12	BCL2L2	ZBTB16	PER3	DYNC2H1	WASF3	CLSTN1	EZH1	HIVEP2	SMG6	PPP3CA	BBS1	HEXIM1	ASXL2
TFDP2	278	SMYD3	EXOSC7	SETMAR	PCCB	INTS7	STAMBP	GTF2E1	WDR5B	DDX52	ORC4L	OSGEPL1	GADD45G	NUBPL	CEP76	CNBP	EXOSC2	PDSS1	XRCC5	TSHR	COIL	DHX40	NSUN3	IQCB1	SEC22A	DGUOK	TAF11	PLS1	ZNF238	DCUN1D1	DCUN1D4	MBIP	SUPT7L	KIF2A	LRRC42	NOL11	PPM1D	CEP70	HLTF	PFN2	SNRPD1	MRPS22	EPB41	RMI1	DBR1	CD1E	CTCFL	ESX1	FUBP1
ZNF609	278	CEP350	POLG	ITSN1	TTC3	ANKRD26	PIAS1	C20orf112	LDHAL6B	JARID1A	TCF20	UBAP2	MECP2	ANKRD11	PPP1R10	ARHGEF11	SEC24C	UBE4B	ZNF592	WNK1	ZNF638	HERC2	ITGB1BP2	RHOBTB2	ASH1L	MYST3	SAPS2	NISCH	HMG20A	LDB1	KLF13	POU2F1	SRRM2	ERC1	ZNF652	ANKS1A	ZNF407	SPEN	TULP4	RBM12B	EIF2C1	BPTF	PCF11	MGA	MICAL3	EDC4	CTBP2	DYRK1A	PCNT
ZBTB38	277	EEA1	LPP	MSN	SERINC3	KIF13B	CNTNAP1	FAM63B	HIPK3	SLC5A3	B4GALT4	RASSF8	AFTPH	GNAI2	PCYOX1	HEG1	APLP2	TGOLN2	FVT1	SLC24A1	RAB11FIP5	COL4A3BP	ENDOD1	ECE1	PHF15	SQSTM1	AKAP13	ACTN3	AHNAK2	ATP2B1	C20orf23	C3orf58	CHST2	CLIP1	CYLD	DNAJA5	ENOX2	JAK1	MAN1A2	MBNL1	MEF2A	PALM2-AKAP2	PAPD5	PARP14	PTPLB	RASA2	REL	SLC12A6	TACC1
SP110	277	CASP1	XAF1	APOL1	TAP2	OAS2	SP140	SLC15A3	TLR3	IFITM3	LYN	SLC24A6	FLJ20035	TRIM14	LAP3	DHX58	THNSL2	ALPK3	ZC3HAV1	ZBP1	MX2	HLA-F	MYD88	TRIM21	LOC93349	LGALS9	OAS1	IRF7	UBE1L	IFITM2	TMEM51	BST2	RTP4	IFI35	HLA-B	SAMD9	CECR1	PARP12	GBP1	MX1	IFIH1	TRIM22	APOL6	HLA-E	CD2AP	LOC26010	SP100	NMI	APOL3
ZNF227	276	CADM4	ZNF212	GNA11	ZNF350	ZNF667	ZNF228	ZNF146	ZNF551	NLGN4X	AKT2	SMARCA4	C19orf61	PCDHGC3	ADNP	TNPO2	ZNF230	ZNF43	ZNF154	ZNF8	GPATCH1	MTMR3	ZNF549	ZNF254	PDE7B	TRIM28	ELAVL1	MUM1	ZNF235	SOX2	ZNF665	GRLF1	YLPM1	ZNF222	SOX9	XRCC1	ZNF611	ZNF211	KBTBD2	C19orf7	PYGO1	ZNF304	ZNF225	MID1	ZNF134	KRI1	DHX9	HNRPUL1	ZNF155
MSX2	276	GYPA	PADI4	EDIL3	PRSS16	GATA6	BARX2	SLC25A21	TNFRSF8	APOF	NTF3	CYP7B1	KCNK12	PLA2G3	HDAC6	ISL1	SIX2	PKP2	TACSTD1	SLC27A2	HOXD1	KRT14	GPR143	BHMT	PCBP3	CALML5	SGCD	BSPRY	PRLR	ABCG5	ADH4	AKR1C1	ALDH1A2	ANXA8L2	BSND	C10orf82	C10orf95	C14orf115	CD1B	CD8B	CDKN2B	CLDN3	DNTT	DPPA2	DPT	DUSP13	EPHA1	F10	FGA
ZNF747	276	GBL	FAM3A	CD2BP2	INE1	C1orf166	CORO1B	TBL1Y	MFSD5	DOLK	C16orf42	BCL7C	GPR137	ORAI3	ZDHHC24	B4GALT7	G6PC3	COPS7B	DCTN1	DNAJC11	DNAJC14	FGF19	FSCN1	GTF3C1	HYOU1	INTS5	KCTD5	LRRC41	MANSC1	MED12	MEN1	NFRKB	OR2F1	PEX5	PIGL	PRR3	RBM15B	RBM23	RNF40	SF3B4	SRP68	STIP1	TBC1D25	TNRC6C	TP53	TRAFD1	UCK1	VMAC	VPS52
CLOCK	275	CEP350	KIAA0100	EXOC1	PURA	SLTM	SLC25A44	WDR42A	VPS8	ZNF638	LRBA	DMXL1	USP46	PPIG	CCDC92	MYO9A	LARP1	PPAT	KPNA6	ASXL2	RPGRIP1L	ITSN2	FAM53C	C2orf42	ATPAF1	BIRC6	C3orf62	FOXJ2	GOLGB1	HEG1	HMG20A	INPP4A	JMJD1B	LPHN1	PCBP1	PER3	PIK3CB	PPP1R7	RAPGEFL1	SPTAN1	TERF2	UBE2Q1	UPF2	YIPF3	CBX7	CRY2	DENND4B	EIF2AK2	HECTD3
GPBP1L1	275	DDX18	TNKS2	DNAJB4	INPP5B	ANKRD40	WDR44	IRF2	STX6	LPXN	IVNS1ABP	ARRB2	TOR1AIP1	EPS15	IKBKB	UBXD2	IGF2R	EDEM3	ZNF364	IQWD1	SNAP23	ABI1	CAB39	TMEM30A	WAPAL	MAN1A2	MAP3K7IP2	DNAJB14	USP16	ATM	DFFA	HPS5	UBR2	C1orf27	SDAD1	MKNK1	PICALM	KIAA0494	DNAJC16	ARFIP1	S100PBP	BCL10	SLC17A5	CAPZB	RFX5	STK38L	REL	SERINC1	BECN1
CBX2	274	ACSM3	AHSG	ALB	AMBP	APOC3	APOH	C4BPB	DGKE	DNTT	FGA	FGF5	FGG	FOXA1	GATA1	GATA3	MLCK	SFMBT2	SILV	SLC5A8	TAS2R16	TFAP2D	TFAP4	TGM3	TMEM20	ADAM20	ALPP	BRSK2	BZRPL1	C16orf58	CAMK2A	CDC25C	CHRM4	DARS2	DRD5	DRP2	E2F2	FGF6	FLJ20184	FRMPD1	FUT6	GBX2	GNAT2	GNG13	GRID2	GTF3C4	GTF3C5	HAND1	HHLA1
E2F3	273	CHFR	AMOTL2	C20orf112	LMNB1	MICAL1	LBR	MYB	SFPQ	LASS6	KIFC1	CTPS	NUP50	PGRMC1	NCAPD2	PEG10	SLC7A6	RBM15	DDX11	NASP	RBPJ	FUBP1	NEDD4L	ACAN	CCNJ	MKI67	ZNF643	EPHB2	TOPBP1	PBRM1	BCOR	ATF7IP	PHIP	ASPM	HDAC2	DTL	SRPK1	PREP	KIF14	MTF2	CHD7	MAP3K4	GMEB1	CDC25A	SOX4	TMEM118	KIF11	INTS8	RNF144A
TBX3	273	CLDN5	FOXL2	C16orf30	FLT4	MMP25	APOLD1	C20orf82	C8B	FZD10	GPR44	HMCN1	HRC	IGFBP1	N4BP3	NXN	PRSS12	RBMS3	SAMD5	SLC7A5	TMEM45B	ZIC3	ABCB1	ATP10A	DOCK9	KIAA1462	PAPSS2	RGS5	SLC12A5	TRIM10	FRY	TNK2	RAMP2	B3GNT3	CACNG2	SEMA6C	IGF2BP1	CHD3	HRH3	C20orf54	CHRNA4	SNX26	EVI5L	HSPA12B	AGAP2	TPPP2	40433	ANKRD13B	GIPC3
HOXA3	273	BUD31	TFAP2B	HOXB5	HOXA5	EN2	HOXB7	HOXC13	HOXB2	HOXA1	MYOZ3	KRT75	CHAT	SERPINF2	PAX3	WNT16	HOXC10	HOXA6	PITX2	C6orf123	FLJ20309	HOXA2	HOXC8	HOXB3	HOXB13	CRX	HOXA4	HOXA9	HOXC6	ANXA2	APOBEC3B	APOBEC3F	APOBEC3G	AQP1	C5orf39	C7orf28A	C7orf28B	CCDC136	CCT6A	CDCA7	CENPM	CEP55	CHEK1	CHEK2	CLIC1	CXCR4	E2F8	EMP3	ERP27
HOXD9	273	POLE	HOXD10	HOXD3	EN1	MATN4	ONECUT1	ATP6V1B1	HOXD11	TRO	CACNG4	BACH2	BARX2	CCDC77	F9	HOXD8	LGALS4	AAAS	AFF3	AMH	ARMC7	C21orf2	CABP2	CHRNA4	COPG2	DKFZP434O047	EDN2	FCER2	GHSR	HIC2	HOXC4	HOXD13	ITGA2B	LY6D	MRPL41	MUC3B	MUPCDH	NEUROG3	PGC	PIWIL2	PMS2L3	POU2F3	RARA	SDK2	SKI	SLC22A6	SLC6A7	SPN	SSTR3
TERF2	273	THAP11	PAFAH1B1	SLC25A44	CS	NDUFS2	PIK3R4	ARHGEF6	ARNT2	KATNB1	ASCIZ	PHLPPL	NGFRAP1	LOC137886	FTO	VPS72	NIP30	NSF	DYRK1A	VPS4A	CUL3	PTPN4	ATP5A1	FLJ10781	SV2A	ASTN1	MIA3	KIAA1279	TBC1D5	USP10	POGK	TRIM37	NIBP	AARS	TSPYL4	N-PAC	LDHB	USP11	CEP68	APPBP1	NDRG4	TP53BP2	CTCF	LRRC47	PSMD7	MYST2	AOF1	ARID4A	ATP2A2
ASCL2	272	CST7	GALR3	CD8B	STAB2	TSPAN32	WAS	GPSM3	PLEKHG6	LYL1	APOC4	GMFG	PRSS21	TRPA1	LST1	AZU1	PSMB10	HIC1	FOXH1	RPL3L	F2	PAX2	KCNQ1	FOXC2	TSKS	BMX	CEBPE	KCNK13	LILRA3	SLCO4C1	CYP24A1	CSF2RB	ATP8B3	C9orf66	CD6	CEBPA	CKM	CXCR3	DENND1C	FLJ21438	IL28RA	KRTAP2-4	MGC39372	MX2	NFKBIE	PDCD1	PRR15	PYCARD	SLC37A2
ZFP2	271	CLK4	UPF3A	LRP1B	KIF1B	ALDH5A1	DPP6	ZNF287	DZIP1	RGS12	PHKB	ZNF43	TTLL1	EDNRB	VPS8	BTBD3	HIBCH	MAP2	CIRBP	GPM6B	WDR59	APPBP2	ZNF254	FLJ23861	CDC14B	BAZ2B	ZNF573	RUFY3	MUM1	SOX2	ACAD8	MAPT	C20orf12	NPAS3	GARNL1	ZNF187	NF1	MAP4K3	GPM6A	ZDHHC17	NARG1L	SH3YL1	IFT88	KIF3A	ASTN1	JAKMIP2	LARS	PURG	PPP2R2B
ZNF91	271	ZNF667	TTC3	GPATCH8	KIF1B	SMARCA4	CLIP3	ADNP	RSF1	TNPO2	ZNF85	ZNF43	ZNF318	TNKS	JMJD1B	LPHN1	6-Mar	JMJD2B	ZNF638	BCLAF1	PIP4K2B	ZNF254	MYST3	MUM1	GRLF1	BPTF	UBXD7	YLPM1	ZNF192	WHSC1L1	SFRS14	MAP3K13	NCOA6	KIAA0408	MYO9A	KIAA0515	SETD5	PAR5	ANKRD12	YTHDC1	PNN	TRIM33	POGZ	ZKSCAN1	KIDINS220	ZNF430	MED13	AKAP8L	ZNF512B
HMGA2	271	RAB38	ITGB5	TNFRSF12A	EMP2	PHLDA1	IGF2BP2	BDNF	HMGA1	RNF128	ITGA3	DCBLD2	RUNX1	PLAG1	FOSL1	TIMP1	LOC57228	PHLDA2	RGS17	GALNT7	ABCC2	ATAD4	C4BPB	CD70	EREG	ERGIC1	ETV4	IL11	IL27RA	KRT15	KRT80	LAMC2	LRRC8E	MAGEA4	MLPH	NT5E	OSTalpha	PASD1	RHAG	SERPINA7	SP1	TFPI2	TRAM2	VEGFC	ZNF618	ACSBG2	ARSJ	C11orf24	C1orf105
ZXDB	271	ACBD3	RNF4	CUL4B	MBTPS2	ZMYM3	DDX19A	NFIX	CCDC22	HDGF	ALDH18A1	RAB35	UBQLN2	PPP1R11	CXorf34	GTF2A1	CBL	ZBTB33	ZNF674	DYRK1A	CRK	RNF185	TEAD1	RAD23B	CDIPT	HCFC1	UNC119B	WRNIP1	STT3A	YES1	VAC14	KIAA0859	THOC2	TMEM112B	ANKHD1	CBLL1	CDK5R2	CRYGA	EGLN1	EHHADH	FAM127B	GCC1	GNA13	LOC137886	MAML2	MECP2	MED14	NUP153	PIK3CA
ZNF141	271	FBXO11	CREB1	HMG2L1	ZNF682	THAP9	ZNF117	CXXC1	KPNA5	KCTD20	CDKAL1	GTF3C3	ZNF7	ZNF254	SUZ12	NUP153	SPIN1	FUSIP1	SNX16	HP1BP3	ZNF675	CCNT2	EXOSC8	RNGTT	SENP7	DHX15	ZNF711	ENDOGL1	LIG4	ELF2	C21orf66	EXOC5	FAM76B	FLJ44894	KIAA1586	KRIT1	MGC26356	MTHFD2L	NCOA2	NFXL1	OTUD6B	PRPF4B	RSBN1L	SENP6	SMEK2	TTC21B	USP38	ZBTB33	ZFP3
HIVEP1	270	FBXO11	SUV420H1	KIAA0240	ZMIZ2	STAG2	SAP130	NFIX	CBFA2T2	PHLPPL	ASH1L	PUM2	KIAA0182	ZNF423	TGFBR3	POU2F1	AUTS2	NUP153	SPEN	FLJ13231	RBBP6	NCOA6	FMR1	POGZ	MLL	FLJ20294	BRPF3	BRWD1	C21orf86	GGA3	GUCA1B	MYO9A	NF1	OR5L2	POU6F1	PRRT2	SMAD3	TRIM68	WBP11	WFIKKN1	YY1AP1	ZCCHC14	ZNF275	ABI1	ATXN1	C11orf30	C11orf61	DMXL2	EDEM3
NFYA	270	RSU1	DDX21	LEPRE1	KLF6	MAPK14	DHX16	ITGB1	SSR1	MAP3K7	IGF2R	HSPA4	TPM4	DAXX	CDC37	HEATR1	WDR46	ECD	PAPOLA	ARIH1	COL5A2	BMS1	VARS	ERLIN1	COL4A1	PLVAP	EIF3B	ADAM10	JOSD1	LAMC1	LAMB1	CLINT1	ABHD5	ADFP	AMDHD2	ARFGEF2	ARSB	ASB7	ATF6	C10orf12	C17orf39	C18orf17	C1orf55	C20orf20	CLCN5	CLP1	CNGA2	COL15A1	CTPS2
NPAS3	269	PNMA1	SAMD4A	ZEB1	DPP6	ZNF287	KIAA0831	RNF31	NLK	ABBA-1	EGFR	SDC3	RGS12	PCDHGC3	STAG2	NEK4	FLJ10357	CKB	GRIK5	TTYH1	CIRBP	B3GALT1	MTMR3	ARNT2	DPF2	ALDH6A1	ZNF254	DAG1	LFNG	ZNF573	ZFP2	EXDL2	SLC24A3	ZNF471	SOX21	BTBD2	SALL2	CTH	TJP1	TAF4	TRIM9	RASSF2	PRKD1	GARNL1	WSCD1	SOX9	POU3F2	FOXG1	PNMA2
ZNF571	269	GCSH	ZNF228	ZNF614	SAE2	7-Sep	RBM4B	LRRC49	BTBD3	LRRC40	ZNF34	CDC16	ZFR	TMEM168	STXBP3	NAG18	ZNF254	FLJ23861	ZNF132	EXTL2	ZNF415	ZNF606	ZNF235	AKAP7	YWHAE	TADA2L	UQCRFS1	ACYP1	ZNF302	ZNF14	C20orf67	RSRC1	ZNF187	ZNF552	MAP4K3	ABCD3	ZNF391	ZNF675	ZNF22	C14orf138	DKFZP564O0523	C15orf29	PRR4	ZMYM1	SENP7	ZNF177	ZNF442	ZNF354A	ZNF223
NRF1	268	CHD1	ZNF146	GPATCH8	YTHDC2	ZNF3	DGCR8	SAFB	SFPQ	SNRP70	ZNF43	ZNF117	CLK2	ZNF318	PRR14	WRN	MORC2	ZNF133	C4orf15	SIRT7	U2AF2	QTRT1	SFRS4	FBXL12	LUC7L	C4orf8	WHSC2	RPIA	CEP152	SFRS14	LUC7L2	C17orf85	AAAS	TDRD3	MTA1	AKAP8	ZNF692	ARIH2	PRPF4B	WDR60	SFRS8	SFRS12	PNN	ATP6V1B1	UTP20	DAZAP1	HNRPH1	CDC2L5	C11orf61
ZBED5	268	SFRS6	PMS1	ZNF682	ZNF85	ZNF248	ZFP37	SECISBP2	CCDC76	DDX52	C4orf30	RBM12	NUP160	FASTKD1	ZNF493	SUZ12	RIC8B	NR2C1	ACAD8	AASDHPPT	C2orf33	LUC7L	C11orf30	SIAH1	CXorf45	POLG2	CSTF3	CGGBP1	ZNF195	CCNT2	PUS7L	SENP7	ZNF711	C11orf61	LMBR1L	KLHL23	ZNF167	ZNF253	AASDH	ACY1L2	ANAPC4	ANKAR	ANKRA2	APPBP1	C1orf218	CBR4	CCDC82	CROP	EED
THAP10	268	GCSH	CENPQ	C10orf22	NUP133	P15RS	C1orf183	LRRC49	EIF3J	USP33	C5orf30	Gcom1	RNF111	EXO1	CCDC51	ESPL1	NGRN	PDE6D	HDGFRP3	VPS33B	ZNF184	SCLY	MAPK6	CEP76	LRRC40	GPR19	APPBP2	TIPIN	NGFRAP1	SCCPDH	C1orf156	TMEM97	EXTL2	FLRT3	MRPS11	FN3KRP	COQ3	C12orf43	CKAP2	ZNF273	MSH2	GNB5	ZFP161	OIP5	ATP5A1	CDC23	EBNA1BP2	C16orf33	FANCI
ZKSCAN1	267	EP300	FBXO11	QKI	SUV420H1	ZNF146	TTC3	GPATCH8	ZNF3	SMARCA4	ADNP	RSF1	ARID1A	ZNF117	EHMT2	TNKS	ZMYM3	SNX27	TMCC1	FAM115A	JMJD2B	HIP1	PUM1	BCLAF1	ZNF549	MYST3	ANKRD17	TNRC6B	TUG1	PBRM1	GRLF1	C4orf8	C11orf30	TRRAP	YLPM1	WHSC1L1	GSK3B	CHD7	TGFBRAP1	CABIN1	TBC1D5	SETD5	WDR60	SFRS8	GOSR1	TNPO3	EP400	POGZ	CDC2L5
ZNF337	267	UPF3A	OFD1	ZNF324	GPATCH8	SAFB2	TNPO2	SNRP70	CLK2	GCN5L2	SFRS18	LOC23117	JMJD2B	ZNF133	LOC440350	MDM4	DIDO1	CBFA2T2	ZNF44	ASXL1	SRRM2	ZNF471	ZNF500	KIAA0406	HOOK2	C20orf12	FLJ13231	SS18L1	GARNL1	SFRS14	NCOA6	LOC339047	C20orf117	PLCG1	MLL4	WDR60	SF1	EZH1	YTHDC1	KIAA1641	PNN	ZNF334	NKTR	C11orf61	ZNF512B	RBM39	NANOG	INTS3	LOC440295
ANKZF1	267	CCDC41	OFD1	WSB1	TCAP	ENO3	FLJ10404	OVGP1	CCDC76	MYH3	GCN5L2	MSH5	SPSB3	LOC23117	LOC440350	SFRS11	WNT3	GNRH1	SCAND2	L3MBTL	SMPD4	ZNF500	HIF3A	PARP6	OGT	TRPV1	LOC339047	TAZ	ZNF692	SCNN1D	CCNL2	GSDML	USP6	C6orf26	PLA2G4B	BRD8	NKTR	TARBP1	RHOT2	SEC31B	RAD52	LRP2BP	AGER	ANKFN1	ANKS3	ARID3B	C1orf66	CDK5RAP3	CEACAM19
BAZ2B	266	CHD9	USP52	ZNF83	CCDC41	OFD1	RBM6	SNCAIP	FLJ12529	MYH3	ANGEL1	GCN5L2	NPFF	SFRS18	LOC440350	PARC	DMTF1	SHC2	ZNF44	ZFP2	NR2C1	ZCCHC11	SHOX2	LUC7L	CROP	OGT	ZNF302	C8orf44	GARNL1	SFRS14	ZBTB20	RIC3	ADAMTS6	TRPV1	ZDHHC17	SH3YL1	LOC339047	RBM5	NCOA1	CALCOCO1	RASA4	CCNL2	DYNC2H1	NEB	EZH1	USP6	PURG	YTHDC1	DAPK1
ZNF512B	266	IPO9	GNA11	RBM6	ZNF324	GPATCH8	SPG7	SAFB2	RAI16	OBSL1	MDC1	SMARCA4	DCHS1	TNPO2	ARID1A	SAFB	HNRPUL2	DDX27	FLJ10357	ZNF8	FLJ10081	ZNF318	EHMT2	ANKRD11	LSS	TAF1	SCRIB	JMJD2B	PLCE1	INPP5E	WDR6	DIDO1	MED12	CREBBP	MYST3	DNMT3A	PARC	LSM14B	BAT2	MUM1	SRRM2	ZNF471	ZNF500	TSC2	PRPF6	C4orf8	SPEN	TAF4	ZNF696
POU2AF1	265	PTGER2	AMPD1	SKAP1	FGA	SEC14L4	STAR	TCHH	IGHM	LCK	SERPINA7	LOC400451	KLK8	SLC16A5	KIAA1324	CD6	IGKC	TYR	P2RY2	RAB17	IGLV2-14	C3orf52	ARHGEF5	COL21A1	CCL27	ASAM	ASGR2	C7orf29	CD5	CD55	CD96	COL23A1	ESR1	F5	GABRE	HTATIP2	KCNK6	KLK10	LAMA3	MTL5	PLEKHG4	PVRIG	RNF125	SELENBP1	SH2D2A	SPINT2	TACSTD1	TNFRSF17	ARHGAP24
MZF1	265	ZNF83	TBC1D17	KRT15	ZNF667	ZNF324	FARP2	DMD	SNRP70	ZNF154	DMPK	GCN5L2	CCDC130	NPFF	PILRB	LOC440350	ZNF331	QTRT1	ZNF573	SPHK2	ZSCAN18	HIF3A	HOOK2	C20orf12	ZNF446	RAGE	LOC339047	ZNF211	RGS11	RBM5	DMWD	LZTR1	CCNL2	SETD6	DYNC2H1	NEB	EZH1	ACAD10	ZNF587	SPPL2B	WDR19	KIAA0892	GGA1	ZXDC	TYK2	SFRS16	ZNF221	CSAD	LOC440295
NFATC4	265	EMILIN1	SREBF1	KIAA1305	FZD7	LRP10	ACBD4	LAMB2	EPHB4	TEAD3	AMN	ATAD3C	BCAM	C9orf62	CACNA1E	CDC42EP5	CLEC11A	DLGAP3	DUSP15	EN2	ENTPD5	EVX1	FAM47C	FAM70B	FBXL17	FBXL8	FKHL18	FLJ32214	FLJ45717	FOXB1	FOXC2	FOXD3	GALR3	GPR153	GPR156	KISS1R	KLF16	KLK3	LCE1D	LOC201175	LOC339809	LOC347273	LOC389199	LRFN1	MGC34800	MGC45922	MOP-1	MYOD1	NDOR1
NCOA3	264	MYO9B	EP300	CHD1	CTDSP2	FOXO1	UBN1	NCOR1	MAN2B2	CUTL1	WWC2	SLTM	SLC25A37	DDX27	EEF2	TAF1	PABPC1	ACTN4	FAM63B	DIDO1	FRYL	ANKRD17	CTNND1	ASXL1	RBM25	PBX2	EDEM3	ZNF224	DICER1	CSNK1A1	SSH1	STK4	SUPT6H	TOP1	CARD8	BAT2D1	NCOA6	KIAA1219	ZNF225	MACF1	TRIO	PLCG1	ATP11A	ZMYND8	RBM19	CNR1	PCNX	ZFHX4	MLL4
HOXB9	264	XDH	KRT15	HOXB5	PRSS22	SERPINA4	SLC44A4	C8A	GRB7	EREG	HNF1A	DNMT3L	UNC93A	KRT6B	C1orf116	PRODH2	RIPK4	KRT37	LAD1	CD70	CEACAM1	CBLC	RBM35A	AIM1L	CHST4	CSF3	CCNO	SERPINA7	NPC1L1	HOXB6	FGF23	SH2D2A	GPX2	BLK	MAGEA10	IRX4	SOAT2	MUC16	PKLR	PAX9	TMPRSS6	ANXA9	PITX2	KRT14	TNS4	FOXA2	MUC5B	LRRC8E	GPR68
SPEN	264	EP300	IPO9	PRDM2	CEP350	NBPF3	GPATCH8	DVL1	KIF1B	MDC1	FLJ43806	BRD3	ARID1A	HIVEP1	MECP2	ZNF318	ZNF609	FRAP1	PPP1R10	ZCCHC14	ARHGEF11	SAP130	UBE4B	ZNF592	JMJD2B	PUM1	OTUD3	MED12	ASH1L	CREBBP	MYST3	EIF2C3	RERE	TCF7L1	ZNF142	PCDHGA8	SMG7	POU2F1	SRRM2	ZNF652	ANKS1A	MAST2	ZNF500	ZNF407	C4orf8	DENND4B	RBM12B	EIF2C1	BPTF
ZNF606	263	APBB2	MMP16	QKI	ZNF586	NUP133	ZSCAN12	7-Sep	SYT11	PHKB	ZNF434	ZNF43	ZNF20	TRAF4	TTYH1	APPBP2	NAG18	PAFAH1B3	GCDH	ZNF132	TRIM28	SHOX2	BACH2	ZNF235	SOX2	ZSCAN18	ACAD8	BCAN	ZNF140	ZNF571	ZNF302	HSPBP1	RSRC1	DDX49	ZNF419	ABCD3	NARG1L	SGTA	ZNF544	ZMYM4	PYGO1	HMGB1	ZNF304	PTN	PTPRZ1	TCF12	PRR4	CDC34	ZNF177
RFX5	262	PARN	PWP2	MTMR14	PIAS1	SSB	TNRC15	RNPEP	ADAR	BRE	CTSO	STX6	YY1AP1	AQR	GTF3C2	PRPF40A	PIK3R4	TATDN2	SLC4A1AP	PSMD1	SNX1	PI4KB	OAZ2	NIPBL	MTR	LRBA	PARP8	BTN2A2	HMG20A	HTATSF1	VPS54	ANKS1A	CTAG2	ERCC3	ATF7IP	OPRM1	CAPN7	BTG2	DDX5	EXOC2	QRICH1	GPBP1L1	PMVK	ADAT1	MIA3	HARS2	MBD1	MAEA	COPA
SOX5	262	MMP16	SMARCA4	BRD3	ARVCF	NCAPD2	MAP2	CUEDC1	COL9A2	PGAP1	NELF	ELAVL1	SNX26	ZNF235	PTCH1	ASPM	LRP6	RFX3	FANCC	CHD7	C1orf106	SHC3	GRIK1	NOTCH1	MGC24039	TCF4	PHF2	RALGPS2	OLIG2	PTOV1	VEZF1	CXXC4	SOX11	CCDC88A	CCRK	CRB1	DPYSL5	DSEL	FLRT3	GLCCI1	KIAA1549	KIF21A	KLF12	KLHDC5	LHX2	LOC285382	LPHN3	LRRC4	MAK10
NKX2-5	261	C19orf22	KCTD14	PLP2	EFEMP2	SLC35F2	FBXO17	SH2D4A	CCNO	ZNF134	FLJ21963	CLIC1	ZNF45	ALS2CL	CHI3L1	CHMP2A	CNGA3	FBXW9	GYLTL1B	HAPLN4	NR5A1	OR1E2	OTP	ZNF558	CCNU	CYB561	HSPBP1	IL17RC	LDLR	PITX1	POLE	PVR	RGS6	SH3GL1	WWTR1	XCR1	PTPRU	CDSN	PDPN	40430	PRDM5	KIF12	CHRNB2	CHRND	VASN	NXNL1	MGC52282	40433	OR4D2
ZNF14	259	XAB2	SAE2	C1orf183	KIAA0831	PAX6	KIAA0423	ZNF43	ZNF8	CKB	THSD1	ZNF20	SATB2	ATP5S	PLEKHF2	BTBD3	RBM22	ZFR	SMAD5	AES	ZNF432	ZNF254	UQCC	FBXL12	YY1	C19orf62	ACYP1	ZNF571	ZNF302	KLHL22	ZNF137	ZNF552	ZNF136	GAS1	ZNF304	C14orf138	PKN2	USP6	LIN37	CDC34	ZNF266	ATP5D	ZNF177	ZNF442	ZNF223	GLMN	ZNF143	KPTN	ZNF671
ZBTB20	259	ZHX3	ERBB2IP	SAFB2	PURA	ZHX2	NFIX	WDR6	MED12	NAV2	PARC	BAZ2B	HTATSF1	POU2F1	ZNF471	PPIG	VPS13D	BPTF	ANKFY1	NUMA1	HIPK1	NOTCH2	ZNF409	GOLGB1	DLG5	SCAP	KIAA0467	ARHGEF10L	TNIK	ZFHX4	ZBTB16	KCNH6	EZH1	GPR125	ZZEF1	LRIG1	ZNF589	SYNE2	KIAA0953	MLL	CNOT4	LYST	MYH7	GOLIM4	PPFIA1	ACAD11	ACPL2	ADAMTS6	ANKFN1
ZNF300	258	ACY1L2	ATAD5	BAZ1A	BUD13	C11orf82	C18orf54	C2orf44	C6orf129	CCDC14	CDC7	CDCA7	CHFR	CRMP1	CRY1	CSTF3	DEPDC1B	DSEL	DTD1	DUSP12	ESCO2	EZH2	FBXO5	GPR137C	GPSM2	HAND2	HIST1H4C	HIST1H4D	HMG2L1	HN1	ILF2	INSM1	KIAA1727	KIF15	KLHL13	KLHL23	LEPROTL1	LRRC37B2	MEX3A	MEX3B	MLF1IP	MND1	MYT1	NARF	NKX2-2	NOVA1	NUF2	NUSAP1	PCDHB10
THAP9	257	ZSCAN12	GUF1	ZFP37	ORC4L	OSGEPL1	PRPSAP1	ELP3	KPNA5	PIGA	LRRC40	FASTKD1	CDKAL1	ALG6	ENOPH1	SPAST	EXTL2	NXT2	TADA2L	COIL	HNRPDL	ZNF323	MTHFD2L	GPSM2	ZNF510	C4orf29	MAP4K3	SP4	BMI1	RPAP2	GINS3	SRR	DBT	SMAD4	CCNT2	DCUN1D4	TRMT12	EPB41L5	SENP7	DHX15	ZNF711	ZNF177	RSBN1	APPBP1	CNOT8	ZFY	VPS45	CEP70	KLHL23
ETS2	257	SEMA4D	SLCO2B1	EPB41L3	ACSL1	IL10RA	ARHGAP24	MEF2C	ABCG1	ARRB1	TXNIP	ATP8B4	FRMD4A	PARP8	NLRP3	TBXAS1	GALNAC4S-6ST	TBC1D9	SLC2A5	A2M	PLCL2	TMEM1	TM6SF1	FLI1	DGKA	KIAA0984	ST6GAL1	CSF1R	C22orf9	PDK4	ADAM28	EVI2B	NRXN3	PNRC1	EPB41L2	HCLS1	ABLIM3	ANKRD40	ANXA11	BMF	CABLES1	CD83	CMTM7	DAB2	DENND3	DEPDC6	DIXDC1	DKFZP564O0823	DOCK2
PRDM16	257	SNTA1	CACNA1S	CASZ1	CCDC87	CCDC88C	ABCA7	SIX5	PTPRF	GLI2	IGSF1	MORN1	ALS2CL	AMOT	DNAH7	FGFR3	FLJ10324	FMN2	GLI3	KIAA0329	KNDC1	LIMCH1	LOC126520	MAPK4	PTCHD1	SALL2	SORCS2	STON2	TP53BP2	TTPA	WWC1	ACSM1	AMBN	ATOH1	AVPR2	BDKRB1	BTNL3	CA6	COL19A1	CTRC	CTSG	DUSP13	FGF16	FLJ33790	GLRA1	HIST1H1A	IGF2AS	IL1F6	INSL6
ZNF75D	257	HUWE1	PQBP1	RRAGB	SYCP2	CLGN	IVNS1ABP	TUSC4	MGEA5	MAGED2	SFRS2B	DIDO1	ERLIN2	SEC23IP	AKAP10	SEC63	DDX42	MGC16703	FCHO2	RAB39B	THEM4	PDZD8	HEXIM2	RBM45	C2orf63	MTERFD2	LETM2	TRUB1	FAM76B	BCDIN3D	CREB3L4	IGSF5	WDSUB1	CEP120	ZXDB	FAM122C	PAPD4	ZNF596	SPIN3	DUSP9	EIF2S3	NSMCE1	PIP5K3	ANKS6	DDX26B	VMA21	ERCC3	LNX2	KIAA1009
CREM	255	ARHGAP15	B2M	RP11-217H1.1	GMPR2	OSTF1	HSD17B11	UBE2B	ACOT9	MRLC2	CTAGE5	GHITM	NRBF2	CD59	ANXA7	ATP6AP2	B3GNT2	C14orf28	C2orf30	CCPG1	CD58	EMB	FAM105A	GSTO1	NR4A3	SMPDL3A	SPPL2A	SRGN	TMEM70	TPK1	ARPC5	CD164	DCN	DUSP5	ITGB1	JAG1	KLF6	MCL1	MRPL34	PBEF1	RBMS1	TPM4	TPT1	UBE2D3	UGP2	XBP1	SH2B3	P2RY5	LHFPL2
PHF21A	255	SUV420H1	GPATCH8	CNOT2	STAT5B	ABL1	RSF1	EHMT2	PRR14	CKAP5	JMJD2B	USP7	CREBBP	MYST3	BAT2	EFS	C17orf63	C4orf8	C11orf30	BPTF	FNBP4	UBXD7	CRTC3	MED13L	RBBP6	ZNF384	ZNF84	SETD5	SFRS8	MED1	QSER1	EP400	KIDINS220	PPP2R5B	MLL	FLJ20294	TTC17	BCORL1	CBL	CHD2	CLASP1	CLEC16A	CRAMP1L	EP300	GON4L	JAM3	JARID1A	KIAA0999	MACF1
ZNF292	254	ZMYM2	DOPEY1	MLLT4	PCDHA9	LATS1	CDC2L6	SFRS18	MDN1	JMJD2B	BCLAF1	EIF2C3	CASP8AP2	PBRM1	JHDM1D	RBM12B	PHIP	SS18L1	ADAM20	ZNF192	GARNL1	NF1	KIAA0408	CHD7	RABGAP1	SETD5	MAP4K5	ACVR2B	YTHDC1	PELI2	FBXO42	BAHCC1	PTK2	POGZ	SENP7	DYNC1H1	SLC25A36	ZNF91	MLL	CASC3	AGPAT4	ALDH8A1	ACY1L2	ATAD2B	C12orf51	C5orf21	C6orf151	C8orf70	FLJ45422
FLI1	254	SLCO2B1	ASAH1	JAK2	ELF1	AXL	SAMHD1	RASGRP3	LRMP	CD84	MAF	SLC46A3	ARHGAP24	FLVCR2	CREBL2	PLCG2	FAM105A	CLEC1A	TGFBR2	KCTD12	CSF3R	ATP8B4	PTPRC	CD302	FCGRT	HHEX	PRKCH	SCARF1	DOCK2	CYFIP1	PTPRB	TBXAS1	ENG	TBC1D4	GALNAC4S-6ST	OLFML1	A2M	TM6SF1	ARHGAP25	GIMAP6	STARD8	GIMAP4	BIN2	MAP3K5	PDXK	ETS2	TBC1D2B	PDGFB	ACSL5
PITX1	254	TBX10	SERPINA4	CBLC	TJP3	MUC16	PKLR	PITX2	SDC1	MUC5B	VIL1	TERT	C20orf195	ALDH3B2	BMP1	DPP9	GPR172A	GRWD1	KRT86	NOTUM	PKN3	SH2D3A	SLC1A5	SMAD6	SYDE1	AGPAT2	BCL2L10	BLK	BLR1	C19orf50	C6orf25	CDX4	CHRNA4	COL6A1	CRYAA	DGKQ	DNASE1	DOT1L	DRD4	ETV2	FGFR4	GP9	GZMM	HEMK1	HES2	HIST1H4G	HLCS	INSL3	KCNE1
CREB5	254	ZNF228	ZNF551	NDE1	DGCR8	NCOR1	RGS12	PCDHGC3	ZNF8	TNKS	HIP1	LRP5	DNMT3A	PGAP1	ZNF573	ELAVL1	MUM1	ZNF235	ZNF500	GREB1	MARK1	MAP3K1	TCF3	NPAS3	TRIB2	EPN2	SFRS14	RFX3	ZNF227	NRF1	CLIP2	SP4	CENTG2	ZNF211	RBM5	KBTBD2	DMWD	TRIO	PTPRZ1	MLL4	SETD5	KRI1	NES	HNRPH1	CDC2L5	ZXDC	AASS	ZNF426	ZNF512B
ZNF682	253	C2orf44	ARMC6	ZNF146	ZSCAN12	ZNF551	ZNF480	ZNF3	HMG2L1	ADNP	MLLT4	XRCC2	ZNF85	SFPQ	ZNF43	ZFP37	ZNF117	SECISBP2	WRN	PHF14	PHF20L1	CDKAL1	ZNF345	KNTC1	ZSCAN16	ZNF107	ZNF254	ZNF528	ZNF493	PGAP1	LIG1	SUZ12	NUP107	ADNP2	TIA1	RFC3	MARK1	C11orf30	SIAH1	ZNF140	ZNF302	ZNF273	WDR67	ZNF137	SS18L1	SRPK1	ZNF510	SFRS14	RFX3
EGR3	253	NR4A2	GCC2	SNCA	EGR1	KCNK1	ATP6V1B2	DNM1	NRGN	CAB39	CD83	FOSB	EGR2	YWHAH	SGK	AK5	IL1B	KIAA1598	A2BP1	CARTPT	CCL3	CCL4	CH25H	DNAJA4	ERC2	GLS	GRASP	GRIN2B	GRM4	GRP	MEF2C	NCOA7	NPAS4	NR4A3	PLK2	PRKCB1	RGS4	SLC35F3	SV2B	ADAMTS1	ATP2B1	EGR4	MICAL2	NPTN	PTGS2	QDPR	SMAD7	ZFP36	NDRG1
ZNF177	253	ZNF83	ZSCAN12	RBM4B	DZIP1	PHKB	THAP9	POLI	ZNF434	ZNF43	OVGP1	UNC84A	ZNF20	CCDC130	CIRBP	FASTKD1	ZNF432	ZNF254	BAZ2B	ZNF573	ZFP2	ZNF606	ACAD8	TADA2L	ZNF571	ZNF302	ZNF14	RSRC1	RIC3	ZNF419	KIAA0841	MAP4K3	ZDHHC17	NARG1L	SH3YL1	ZNF211	GAS1	POLG2	PEX1	PRPF4B	PARP2	DHPS	ZNF266	DHX35	SENP7	BRD8	ALS2CR8	AGPAT5	RBM39
HMBOX1	253	GPATCH8	SAFB2	RAI16	KIAA0240	HELZ	MECP2	SNX27	JMJD2B	ZNF638	DGKD	MYST3	POU2F1	SRRM2	ANKS1A	TUG1	PHF3	VPS13D	EIF2C1	BPTF	UBXD7	NUMA1	ZNF646	RBBP6	MYO9A	CALCOCO1	KIAA0467	CLN8	TBC1D5	GOSR1	TBL1X	ZZEF1	KIDINS220	ZNF589	MLL	DDX42	ANKRD11	ANKRD17	AP3D1	FOXO3	MED1	DHTKD1	FLJ10213	TSR1	UST	PPIF	EFS	APC2	CBARA1
RUNX3	253	MAN2B1	IL10RA	GPR126	LILRB1	TNFRSF1B	CD96	DENND1C	TGFBR2	MYO1F	LAIR1	DSE	GPR18	PTPRC	CD74	CYBB	LCP2	LCP1	DOCK2	GZMK	CTSS	KYNU	DOK3	IFI30	GRN	CCR5	PSCDBP	SLC16A5	ITGB2	RAC2	MFSD1	IL7R	LILRB2	PTGER4	CCR7	C1orf38	CCR2	IL2RB	HCLS1	ADCY7	ARHGAP30	ARHGDIB	CD1D	CMTM7	DEF6	ELF4	HLA-DPB1	HMHA1	HOXB2
E2F5	252	ZSCAN12	ERCC8	EIF3E	MCPH1	LAPTM4B	DDX52	ELP3	KPNA5	KCTD20	DEDD	PEMT	TSR1	E2F6	NUP88	INTS12	TCEA1	RBM13	CDYL	YWHAE	DHX40	CRK	SRP72	COX10	POLR1C	C6orf166	SMAD4	RPL30	ZFP64	UBE2V2	IFT52	BYSL	DUSP12	TP53	METT10D	USP3	AGPAT5	ARL6IP6	C20orf152	C8orf41	CCDC138	COMMD2	CRY1	DDX59	F2R	FAM33A	FAM70A	FBXO5	HMGN4
PRDM8	252	OR7A17	OR2H2	MC2R	SLC6A2	KRTAP5-9	KRT24	GUCY2D	CNR2	ALX4	INSL3	NTN2L	FOXE3	WNT1	NPHS2	OR2F1	CYP17A1	SLC17A1	LY6G6C	PROL1	OR1A1	BEST2	INHBC	KRT32	PAX7	PSG3	FAU	TRHR	FOXI1	MC3R	PAX5	PKLR	GLP1R	KLK2	SLC6A5	CYP2C18	OPRD1	HNF4A	CLDN9	INS	CLCN1	HHLA1	NPBWR2	CHRNG	ACTL7B	SLC22A11	MC5R	ANKS4B	ASB10
DEAF1	251	DPYSL4	CEND1	THRA	AP2A2	NRXN2	MAPK8IP1	MRPL28	APBB1	ARFIP2	PTPRN2	GSTM3	UNC119	SKIP	GDAP1L1	FEZ1	NELF	RAC3	SNX15	TRIM68	RAB26	NAT6	B4GALT2	GAMT	SURF2	DKFZP564J102	TMEM35	PRKAR1B	GPS1	C11orf49	PARD6A	MARCKSL1	MYO16	SLC25A22	THAP7	PRNPIP	RUNDC3A	NT5M	PPFIA3	DRP2	SLC25A11	DPF1	PODXL2	MMACHC	OBFC2B	NAP1L4	BHLHB9	CDK5	ADAMTSL2
ERG	251	GPR116	ICAM2	VWF	PRKCH	HIGD1B	TIE1	LXN	FOXF2	CDH5	CLDN5	ABCG2	TBC1D4	APOLD1	EVI1	ITIH5	GNG11	QPCT	DSP	CYYR1	NOSTRIN	C20orf160	FGD5	MMRN2	EMCN	BCL6B	SCARF1	FZD4	RGS5	PEAR1	C1orf64	MYCT1	PDGFRB	RASIP1	CLEC1A	KDR	HSPA12B	FZD10	SOX17	PTPRB	NOX4	ROBO4	ABCB1	LAMC3	P2RY14	PAPSS2	CETP	PDGFB	CD34
SIX5	251	RAG1	GALR3	KRTAP2-4	GFRA4	TH	TEX28	DSC3	GJA3	CASZ1	LMO6	LILRP2	MMP23B	KCNH4	GLI1	HABP2	FZD8	DKKL1	TBX1	TM4SF5	FGF22	APOBEC3F	HIC1	PRX	ACTN3	ALX3	SSTR4	PRDM16	ADRB1	PAX2	ADRA1D	RHBDL1	IL4	KRT7	BMX	EPHB4	NMUR1	CRX	DSG3	A4GALT	ADAMTS10	ALKBH6	ALX1	AQP7	ARD1B	ARHGEF1	BARHL2	C11orf16	C11orf76
HES6	250	ALDH3A2	ASCL1	BCAN	BMP7	C10orf25	C14orf104	C18orf51	C6orf129	C9orf37	CCDC101	CCDC28B	CDKN2C	CHAC2	CHST9	COMMD2	CYP2U1	DLL3	DRP2	FAM36A	FEZ1	GADD45G	GAL3ST3	GDPD1	GPS1	GPSM2	HIRIP3	HMGN2	ING3	KCTD20	KLHL23	LOC222699	MIF4GD	NHEDC1	PBX1	PCCB	PLXNB1	PRTFDC1	PSAT1	PXMP2	RND2	RTN3	RUNDC3A	3-Sep	SNAPAP	SRR	ST7	TUBA1A	VAX2
ZNF468	250	MTERF	ZNF614	ERCC8	AP2S1	CRLF3	LOC51136	LYPLA1	PIGN	DPY19L4	ZNF200	GLA	BRWD2	ZNF415	VRK3	RBM13	ADNP2	ZNF665	HIP2	C19orf62	ZNF701	ZNF137	ZZZ3	ZNF35	THAP1	ZNF552	GPATCH2	PPP5C	SHQ1	IFNAR2	SIKE	GJA4	MYCBP	SDAD1	TMEM33	ZNF702	NOC3L	ZCCHC10	ZNF354A	LARP4	RNF25	TWF1	UBE2M	POLR3C	PIAS2	NUP54	CCNT2	7-Mar	NFXL1
MIXL1	250	ALDH3B2	BCL2L11	CYP7A1	DUSP9	FKSG43	GJB3	GPR157	GRAP2	IGF2BP1	IRF4	ITLN2	KRT86	LCK	LMO6	LOC541472	LYPD3	PCP2	PRR15	RAD9A	RAG1AP1	RORC	SFXN2	SH2D3A	SPATA3	SSX3	TA-NFKBH	WFDC10B	WNT3A	PTPRU	CDX1	CKM	GYLTL1B	40433	C17orf46	C1orf182	C20orf166	ACMSD	TRIM50	OR2F2	CPB2	LOC138652	SLC34A3	CSF2	CCDC42	CST6	ZNRF4	NKX2-5	GTSF1L
SP2	250	RMND5B	FBXO11	SUV420H1	GPATCH8	ZNF287	KIAA0423	NCOR1	CLIP3	FLJ12529	ADNP	UPF2	ARID1A	MMRN2	GPR137B	BMPR1A	EHMT2	FAM82C	ATN1	RBL2	VPS8	SAP130	SNX27	NFIX	VPS52	PI4KB	APPBP2	NAG18	MED12	UTP14C	CDC14B	CDYL	C1orf181	NPAT	KRAS	BTBD2	WHSC2	LYK5	C11orf30	SCAPER	NPAS3	C11orf2	ZNF187	COX10	QRICH1	PYGO1	CALCOCO1	ZNF22	FLJ14154
ELF2	249	FBXO11	KLHL20	PMS1	THAP9	ZNF85	ZNF43	EXOSC9	RBM12	USP21	ETAA1	C10orf18	PRR3	SUZ12	ZCCHC11	POLD3	TAF5L	NPAT	REV1	DDX46	HNRPDL	FUSIP1	CXorf45	NARG2	ZFP161	HP1BP3	FMR1	CSTF3	RIF1	SMAD4	USP1	ZNF131	DHX15	ZNF193	RFC1	SLC19A2	RLF	ZNF141	RBBP4	ZNF167	CENPC1	UTX	C14orf147	C9orf39	CNOT6L	EML4	EPC2	ESCO1	FAM76B
TERF1	248	RBM4B	ZNF10	LRRC49	PRDM10	ARMC1	JMJD1B	MTMR9	PHF20L1	ARNT2	SPATA2	SUZ12	LYK5	SCAPER	SRGAP3	GARNL1	MIA3	MYO16	TRIM37	USP6	SUPT7L	ATP9B	TRIM33	PTK2	MEIS2	ZNF711	ATXN2	WDR48	TAF15	APC	ZNF167	LRRC14	VPS13B	ANKRD32	ARFGEF1	BCLAF1	BRWD1	CUL3	DMXL2	FZD3	GDAP1	GPLD1	HACE1	HEATR5B	HERC1	KBTBD6	KIAA1468	LOC130940	LOC400590
TTF1	247	FBXO11	CAMSAP1	FAM20B	NONO	TUBGCP5	NARG1	XPO7	TOPORS	ZMYM3	C4orf30	RBM12	SMC2	SAP130	GTF3C4	MSL2L1	CKAP5	ANP32B	SFRS1	RTF1	EXOSC2	C4orf15	TEX10	SUZ12	FLRT3	UBE3A	ADNP2	TOPBP1	DDX46	GAPVD1	EXOD1	FIP1L1	TRIM32	ZNF510	RAD23B	CNOT1	SET	IKBKAP	TUBGCP4	TGS1	RNMT	WRNIP1	WDR3	WDR32	INTS8	MLLT3	DHX9	PALB2	HNRPH3
MAX	245	PPM1A	OXA1L	NUMB	SYNJ2BP	DOK5	NEK9	PDCD1LG2	IRF9	SAV1	GMPR2	TXNDC1	ANGEL1	NAPA	TGFB3	ATP2B1	SGPP1	SIRPA	BAG5	JDP2	PSMA3	WARS	SEL1L	CTAGE5	TM9SF1	MGAT2	EIF5	PSEN1	ARF6	APOL6	GALC	ATP6V1D	DACT1	ACOT2	ACOT6	AMD1	CDKL1	CHMP4A	CHURC1	CSRP1	DAAM1	DIO2	GBP1	GOLGA5	IFITM1	ISCA2	LOC554234	NUDT14	RPL36AL
EMX2	245	CAMK2B	MAST4	LRRC16	ABCA8	PPP1R13B	GPC5	CST3	SIRPA	ARSF	CST5	GPR37	MYBPC1	SLCO1C1	PBXIP1	LGI1	LMO3	BCAR3	TPD52L1	NR3C2	ACSBG1	MGAT4C	CHST1	TPD52	MYL5	METTL7A	NPY2R	STAC	CST2	ADRA1A	CBLN4	CHRD	CLDN10	CLSTN1	CNTN5	CYP46A1	EMX2OS	EPHA4	HOPX	HSPA2	HTR4	KCNJ6	KCTD8	MGST1	MRAS	MUSTN1	NTSR2	PHYHD1	RAB11FIP2
FOXJ1	245	IPP	DLEC1	CXCR7	TEKT2	AK1	HRBL	RFX2	SPEF1	ELN	FLJ31568	C21orf62	MATN2	ENTPD2	RAMP3	SLC38A3	SPAG1	DNALI1	GALNT3	HES1	GMPR	LRRC48	ARMC9	GDPD2	CCDC40	NEK11	SIRT3	CASC1	MAK	SMO	GPR37L1	TPPP3	CLIC1	S100A2	ACACB	WDR78	EFHC2	MSX1	CCR10	BTN2A2	C19orf39	C1QTNF5	C1orf192	C1orf88	C20orf96	C21orf59	C21orf88	C2orf39	C7orf27
PHF1	245	KIAA0240	UCN	MTCH1	MST1	PPFIA4	FRS3	MUT	MYST1	TJAP1	APBB3	TMUB2	EZH1	C1orf66	VAMP2	MXI1	ACTR1B	AGPAT7	AP1G2	C11orf68	C6orf136	C9orf25	CAMTA2	CTBP1	CTRB2	DCTN1	FAM134A	FAM65A	FAM73B	GTPBP2	HDAC5	HGS	HYOU1	KIFC2	LRRC41	LRSAM1	MGC10334	MLLT6	NR1H2	PELP1	PPP2R5D	PRR3	RAB40C	RFNG	RNF208	RXRB	SDK2	SMYD5	SPRYD3
CREBZF	245	JOSD3	SUV420H1	PRPF3	CUGBP1	WSB1	POLI	ZNF117	CCNL1	MSH5	SFRS18	C4orf15	SON	DMTF1	TRMT11	CROP	C11orf30	FNBP4	LUC7L2	VEGFA	POLG2	PRPF4B	CCNT2	SF1	CLK1	SFRS12	PNN	ZNF131	SENP7	C11orf61	C21orf66	ZNF26	RRN3	USPL1	METT10D	CCDC93	ARL6IP6	C14orf135	CCDC14	CCDC15	CCDC45	CCDC49	CCDC82	FAM111A	FAM76B	IFRD1	NUP160	QSER1	RDX
ZNF426	244	SALL1	GNA11	TTLL4	ZNF228	POLRMT	ZNF264	TRMT1	AKT2	ADNP	TNPO2	ZNF43	SATB2	ARHGEF18	EEF2	GPATCH1	SMCHD1	QTRT1	FBXL12	CDK5RAP1	MGA	NOL8	ZNF227	ZNF136	KIAA1219	TNPO1	FZD3	KIAA0082	MID1	THOP1	MED16	GNL3L	ATP9B	WDR19	KIAA0892	NUCKS1	ZNF430	RFC1	ZNF507	AKAP8L	CREB5	RANBP3	AP3D1	DENND4C	CHERP	LRRC14	ZNF562	BAT2D1	CCDC46
ZNF365	243	SYN1	VSNL1	SV2B	KCNK1	PPP1R16B	GOT1	KCNAB1	PPP3CB	RICH2	PSD	NRGN	GLS	PLEKHA1	TEF	RYR2	IDS	SYN2	KIAA0774	TSPYL2	SNCB	INPP5F	CBARA1	AK5	LARP6	DNAJC6	FBXL15	FAIM2	A2BP1	ATP2B3	CACNG3	CCK	CDH18	CHGA	CREG2	DLG2	DNAJB12	DNM1	DNM3	DRD1IP	EDIL3	EFHA2	EHD3	FBXO33	FREQ	GABRA1	GHITM	HRNBP3	KCNC2
ZBTB7A	242	EPN1	NR1D1	LPP	IQGAP1	HIPK3	PLS3	MKNK2	SIRPA	VASP	RASSF8	PRKACA	FURIN	BCL2L1	NAGPA	PTRF	STAT5A	OPA3	ELL	ADRBK1	NFIC	EML2	SAPS1	PNPLA6	CYB561	PIP5K1C	MAP2K7	PHF15	TICAM1	LENG4	RIN1	SLC9A1	PLD3	PNPLA2	ABCA7	ANKRD13D	AP3D1	ATP2B1	BDP1	BTBD14B	C16orf7	C20orf116	C9orf86	CBX6	CC2D1A	CCDC92	CCM2	CDC42BPA	CSNK1G2
HOXB6	242	HOXB5	MAGEA8	PTGER2	CLDN14	HOXB7	TNFSF15	MAGEA5	SKAP1	HOXB9	ALDH3B1	BET1L	PDCD1	CDX2	HS3ST3A1	SLC16A5	SH2D2A	IL15RA	PRRX2	GIPC2	CLDN7	TREML2	ATP2A3	RAB11FIP1	SIT1	SPINT1	NXF3	KCNN4	SLC10A3	ATP8B1	C21orf125	CD5	CEACAM1	CPA4	ELF4	FGF19	FUT5	GALNT5	GFI1	HFE	HOXB4	HOXB8	IRS4	LCK	MME	PAPPA	RAB38	RAG1AP1	SERPINA11
PRDM10	242	FBXO11	CHFR	CAMSAP1	PRRG3	ADNP	DOPEY1	TERF1	RSF1	TUBGCP3	ZNF318	ZNF184	HNRPA3	6-Mar	RSRC2	INCENP	RTF1	DHX16	SUZ12	UBE3A	RBM25	NUP153	DDX46	C11orf30	PPIL2	MTMR2	SART3	SRPK1	PABPN1	TCERG1	TUBGCP4	KIAA0515	HIRA	PARP2	SFRS8	MAP4K5	MED1	HNRPH3	QSER1	C13orf23	KIAA0317	RBM26	C11orf61	HERC1	CPSF6	ZNF236	LRRC50	ACIN1	ANKRD32
HIC2	242	ERCC5	DGCR8	CSNK1E	MBTD1	TCF20	ARVCF	JMJD3	TOP3B	KLF12	MYST3	FRMD4A	TNRC6B	SAPS2	POU2F1	SRRM2	GRLF1	RBM12B	BPTF	MICAL3	FBXO46	JRK	SETBP1	CHD7	CABIN1	SETD5	SFRS8	BRD1	ARID3B	DDX51	HCRP1	BAHCC1	DNMT3B	POGZ	DEPDC5	ZNF74	POLS	SFI1	PCDH17	MLL	SARM1	TTC28	AARS2	ACVR2B	ARID1A	BOP1	BTBD12	C17orf56	C17orf78
BARHL1	241	C1orf183	C1orf78	C9orf96	EXOC3L	FAM139A	H1FOO	HSPC171	ICAM3	KLHDC7A	LGALS1	MRPS12	MST150	MT1B	MT1G	MT1H	MT1X	MT2A	MTP18	NAGS	SERTAD1	SLC25A2	SNX12	TBXA2R	TUSC5	ZNF780B	CDSN	SRCAP	SOX21	UCN3	ART5	CIB3	FAM55A	FOXN4	PLK5P	C13orf30	DCST1	ZNF425	ZNF169	ANKRD24	B3GNT6	EGR4	RNF215	C2orf51	TSNARE1	C8orf74	ESR1	ESRRB	MS4A15
ZSCAN10	241	ADAMTS7	AMN	APOLD1	ATAD3C	BARX1	BHLHB4	CACNA1E	CASKIN1	CHD2	COX6A2	DLGAP3	DRD4	DUSP15	EN2	EVX1	FAM70B	FBXL17	FCRLB	FGF22	FKHL18	FLJ45717	FOXB1	FOXC2	GALR3	GFRA4	GP1BB	GPR150	GPR153	GRIN2D	HCN2	HCN4	HES7	HIATL2	KIAA1545	KISS1R	KLK3	KRTAP1-3	KRTAP4-10	KRTAP5-1	LCE1D	LOC339809	LOC347273	LOC389199	LOC439951	LRFN1	MCAT	MGC34800	MGC45922
ZNF529	241	ABCA11	ANAPC7	ANGEL2	C14orf138	C19orf2	CCNT2	EID2	EXTL2	FLJ44894	GPBP1	HACE1	MAP4K3	MTHFD2L	PDIK1L	PMS1	POLR3F	SENP7	TADA1L	YOD1	ZNF100	ZNF117	ZNF155	ZNF160	ZNF177	ZNF222	ZNF223	ZNF253	ZNF254	ZNF283	ZNF285A	ZNF30	ZNF302	ZNF391	ZNF43	ZNF431	ZNF440	ZNF479	ZNF527	ZNF545	ZNF550	ZNF565	ZNF566	ZNF567	ZNF571	ZNF583	ZNF667	ZNF675	ZNF678
ZNF688	238	ZNHIT2	KCNK7	SPEF1	SPSB3	PYCRL	HSD17B1	PROP1	NARFL	PPP1R14D	TBX6	KLK14	NAT6	OR5I1	HCFC1R1	C21orf2	PRLH	DDX28	BOLA1	CLDN9	AQP6	OR10J1	MYL5	BAT4	BCS1L	C20orf29	C6orf81	C9orf18	CCDC57	CXorf42	DECR2	FOXJ1	HEXIM2	HMX2	HSPB9	KLC4	LOC124446	LOC441150	NME3	NOXO1	P2RX2	RABL4	RBED1	RNF151	ROBO3	SHBG	SMCR7	SPSB2	TAS2R44
FLYWCH1	238	ABBA-1	ACY1	AGPAT7	APBB3	ATG2A	ATP13A2	BCAS3	C11orf68	C12orf52	C16orf7	C17orf88	CYP2D6	DCTN1	DMWD	EGFL7	FAM100A	FAM108A1	FAM128B	FAM65A	FAM73B	FBXO44	FBXW4	FKBP4	FUK	GDI1	HCRT	HD	HSF4	IPO13	KIAA0467	KIFC2	LOC197322	MED15	MGC10334	MIB2	NARFL	NDUFV1	NR1H2	PDK2	PLA2G6	PRRT1	RHPN1	RNF208	RP3-402G11.5	SH2B1	SPRYD3	SPTAN1	TAF6L
ARNTL2	238	KDELR2	TBC1D19	MGC87042	PLP2	RPAP3	C18orf25	CTNNAL1	CHAF1B	CLPP	NUP155	ARL4A	OSBPL10	TIPIN	KIAA0241	COMMD4	CALU	ELOVL6	GNB5	CEP27	WDR41	BCAT1	NDUFS6	PDCD5	SMS	CDK2	PDIA6	GTF2E2	RECQL	TAGLN2	BCAP29	LRRC42	PHTF1	TGIF1	SNFT	CCDC109B	BZW1	PPIA	SMYD2	RFC2	GMPS	AP1S3	C14orf130	CTPS2	E2F6	ELMOD2	ERCC8	FBXO22	FBXO4
TGIF2	238	UCKL1	PRKD2	SOHLH2	11-Sep	FZD2	CDH4	SHOX2	FBXL12	SARS2	PTK7	TAF4	SOX9	KIAA0841	POU3F2	ADAMTS6	NOL5A	GAS1	MKS1	RPP40	KIAA0082	DHX35	SPPL2B	GINS1	ELOVL2	F2R	GLI2	TP53	PRKD3	TMEM161A	C19orf51	CDCA7L	CDK5RAP1	DNAH11	HMG20A	NCAPD3	PIGU	POLE2	RBL1	RBM23	RFXANK	RNF8	SAAL1	SEC23B	SOCS2	TEAD2	TH1L	TTC23	TUBGCP5
NFIB	237	C9orf39	TTC3	SNCAIP	LRP8	UBAP2	BRD3	ACACA	CLTCL1	PSIP1	TOP2B	POU2F1	RBM12B	SRGAP3	RFX3	CHD7	MCM3APAS	SOX4	FBXO21	ZBTB5	RNF38	PELI2	TRIM33	POGZ	ZNF711	PIK3R3	PTPRS	MYH7	MPDZ	ANKRD15	ARHGEF10L	AZI1	CASC3	CSNK1E	ENAH	FADS1	FBXO10	GLCCI1	GPT2	KIAA1549	LHX9	MDC1	MEX3A	PATZ1	PCDHAC1	PDE9A	PHF2	SETD5	SOX2
ZNF274	236	FBXO11	CUGBP1	TCP1	XPO7	ZFP37	KCTD20	GTF3C4	CDC5L	ANP32B	EXOSC2	SFRS4	NUP153	BCOR	ATF7IP	TGS1	INTS8	SNRPA1	HNRPH3	TTF1	GTF3C5	NUP188	JARID2	USP3	C8orf41	CDYL	DBR1	DDX31	E2F5	FIP1L1	GLE1L	GPSM2	GSPT1	KIAA0174	LOC222699	NARF	RBMX	RCOR3	SMEK2	STK38	TNPO3	USP28	WDR5	ZBTB26	ZBTB9	ZNF320	ZNF586	ZNF75A	ZNF76
NPAS2	236	NDRG1	LGALS3	TRPM3	DYNLT3	NR1D1	IQGAP1	AHNAK2	CLCF1	BACE2	ATP1A1	CHST2	MKNK2	AKAP12	RASSF8	NRP2	SDC4	ITGA3	IDS	CA12	ARSJ	CXCL14	GRB10	ENDOD1	FOSL1	FLJ21963	PTPN14	LOC57228	ESR2	EMP1	LENG4	CRIM1	TRPM4	RIN1	GNA14	BHLHB2	CHRNA9	ELMOD1	GPI	JPH1	LDLR	PGM2L1	PPP1R3B	SEZ6L2	SNED1	TSHZ3	WWTR1	CEBPB	CHI3L1
SGSM2	236	PNMA1	CHD9	RICS	TAOK3	ZNF324	KIAA0664	GPATCH8	TANC2	SPG7	KIF1B	ARHGEF4	NCOR1	RGS12	CLIP3	DAGLA	KIAA0329	SMARCC2	DYNC1LI2	GCN5L2	ACTN2	GRIK5	ARNT2	PIP4K2B	WDR6	C6orf60	NAV2	PARC	SHC2	ZNF573	MUM1	ZNF235	C17orf63	TOM1L2	TRIM9	CROP	BPTF	ANKFY1	KIAA0195	PCDH8	SRGAP3	NPAS3	GARNL1	SFRS14	RIC3	SH2B1	NF1	SETBP1	PABPN1
MYB	236	MAD2L1	DCX	TMSL8	HN1	AMOTL2	STMN1	E2F2	EXO1	GPR63	KIFC1	HMGB2	PTMA	BIRC5	CTSL2	RACGAP1	FUBP1	H3F3A	ORC1L	INSM1	HOXD3	ZNF643	EPHB2	BCOR	ASPM	HDAC2	DTL	ORC6L	TTK	MLF1IP	TOX3	MCM10	ZNF695	MAP3K15	CHML	LOC81691	CDC25A	NEIL3	KIF11	PLS1	TOP2A	RAD54L	ATAD5	C18orf10	E2F3	VTCN1	ZWINT	VASH2	MPZ
ZSCAN18	236	ZNF667	SPG7	ZIC4	INPP5E	ZNF132	MZF1	ZNF606	SPAG8	ZNF665	LUC7L2	PNMA2	SH3YL1	ASTN1	ANKRD27	POU6F1	BBS1	MCCC1	ZNF671	RAB11FIP3	KBTBD11	ZNF329	PPM1B	MAGI2	C2orf42	CLUAP1	GORASP1	ADD1	AMY2B	CXorf23	DPP6	FAM5B	GPLD1	MYH7B	NDRG4	NFIX	STH	TNPO2	ZMAT1	ZNF471	ZNF585A	ZNF594	AGT	ATXN2	CLASP2	COQ4	CTNNA2	DFNB31	FHL1
KLF14	236	ACPT	ADAD1	ALPP	C14orf68	CCL25	CD300LB	CYB561D1	CYP11B1	DEFB129	EVPL	FRMD1	HRH4	KCNK9	KLK2	KRTAP4-14	MAS1L	MGC40574	MYBPC3	OR1D4	OR5I1	OSTN	OTUD6A	PEX26	PTCH2	RXFP4	SLC26A5	TACR2	TSGA13	AP1M2	B3GALT5	CDSN	C6orf10	CCR9	UPK1A	HRH3	KRT71	CHRNA3	UCN3	BTBD9	APOA5	TMC2	NCRNA00161	CLCNKB	FAM55A	C17orf46	CNR2	TMPRSS11B	ASB10
ZNF277	235	CNIH	DSCR3	GNB2L1	COG5	EIF3M	GLRX3	ERLIN1	GNA13	NUDT21	DUS4L	PWP1	WDR89	HEL308	C5orf26	DNAJC24	C17orf45	CSNK1G3	FMC1	VPS37D	DHX9	ZNF92	ZNF675	DIAPH2	DLD	EEF1A1	NSMCE1	DNAJC18	ARL5B	ALKBH3	ZNF498	C7orf38	FNDC3A	FBXO28	TNPO3	CCDC75	SLC39A6	KBTBD2	RSL1D1	GDI2	SND1	NFU1	NOB1	GTF2H1	IGBP1	EIF3E	LTA4H	CAPRIN1	NACA
ZKSCAN4	234	PRMT5	RNF111	AQR	APH1A	VPS52	CDC5L	EEF1G	MFAP1	MED20	RFXANK	SNRPC	GNAI3	TRIM27	RING1	ZNF193	ZKSCAN3	A3GALT2	ARSB	BAZ1A	C14orf118	C19orf56	CCDC71	DPEP1	EIF4EBP1	FAM124B	FAM125A	GPR65	HDAC3	HIGD1B	INTS10	KCNJ8	LMAN2L	LSM2	MSRA	NRM	OBP2B	ORAI1	PARS2	RPLP2	RPS5	SFT2D3	SNX12	TM9SF1	TMEM101	VAT1	ZC3H10	ZIK1	ZNF207
ZNF34	233	ZNF16	CCNB1IP1	C14orf93	HEY1	HEATR6	THAP11	PRR14	MIZF	SPSB3	ZNF250	FXYD6	ZNF7	MUM1	SOX2	MYST1	ZNF571	ARID4A	GPSM2	CBS	NOVA1	ZNF22	POLG2	PARP2	CCBL1	YTHDC1	PUF60	CASC3	ZFP30	MYST2	GAB1	CDKN2AIPNL	CECR5	DHPS	EBF4	ECH1	FLJ12529	HKR1	LHFPL4	LRRC37B	MAPT	METTL3	PHF21B	PTCHD2	RAB2B	RBM4B	SEMA6A	SEZ6L	SHF
ZNF768	233	NDE1	AKT2	DHX38	SHMT2	COG7	PRR14	DDX19A	C16orf35	ZNF384	TAOK2	ZNF668	PPM1G	ATXN2L	AXIN1	PLCG1	GNL1	KRI1	PKN1	CIZ1	VAC14	PIGQ	GCS1	STK11	SETD1A	C16orf53	ZNF219	ZNF629	DDX54	ZNF205	RNF40	DHODH	ABCC10	AGPAT6	ANKMY1	ANP32C	ATP13A1	BAT2	C19orf61	C2orf24	CCDC86	CDIPT	CLN3	CLSTN3	CPSF1	DIP2A	DOHH	DPP3	EEF1DP3
PPARA	231	FBXO7	TOM1	ARHGAP6	FLJ20699	ST13	MTMR3	COMT	RAB11FIP2	TEF	GAS2L1	SPTBN1	MKLN1	BCR	TRIOBP	SEC14L2	OSBP2	DIP	KIAA0494	CBX7	PACSIN2	RNF6	ADIPOR2	C10orf58	C6orf89	DBT	DUSP18	EP300	GALNT11	HADHB	JAK1	POLR3H	RALBP1	RORA	SETD7	TBC1D5	TPCN1	ZNRF3	ABHD2	ADAM15	ANKFY1	APOBEC3F	ATN1	BTBD2	C16orf35	C19orf6	CASKIN2	CBX4	CHRNB1
HES1	231	BBOX1	CNGA3	PSRC1	DOK5	TRIM5	EMID1	CDH4	HOXA1	BMP7	DENND2A	GYG2	FBXL7	KCNJ8	EYA2	SFRP4	SOX9	ZFP36L2	NR2E1	MOSC2	SMO	FOXJ1	TSPAN12	ELOVL2	GLI2	GNA12	PIPOX	CRY1	MSX1	ALDH7A1	BCKDHB	C21orf62	C5orf39	CCDC8	CHMP2A	CXCR7	DCI	DTNA	EGFR	GADD45B	ID2	IQUB	MEOX2	NMB	NSUN7	PEPD	PHKG1	PLEKHC1	PRDM5
TFCP2L1	230	PPP1R3D	SEC14L1	MAST4	SLC12A7	TMBIM1	LRP1	ACOT11	HTRA1	KLHL26	SSH3	LAMA2	POLQ	HGD	PLA2G5	IGFBP1	M6PRBP1	PCSK5	BCAM	OXTR	TNFSF12	OSBPL3	PLS3	MYO1E	MKNK2	SIRPA	TNFRSF14	PHLDA3	SLC22A18	GALNT4	GPR37	BCL2L1	KCNK5	STAT5A	FAM26B	FKBP5	MT1E	CAPN2	PLEKHF1	ARSJ	EPOR	OPLAH	CYP27A1	LTBP1	CHI3L1	FLJ21963	TRIP6	MGST2	PHF15
SON	229	CHD1	BAZ1B	PWP2	GPATCH8	OBSL1	DDX3Y	RAD50	SETD4	ATRX	SLTM	URB1	MECP2	CLK2	FLJ10081	HUWE1	UBR5	CREBZF	KIAA0495	AKAP9	MCM3AP	RSRC2	SETX	STX16	ZNF638	DCP1A	GOLGA3	NIPBL	DIDO1	MED12	MTR	SEC63	CHD1L	FOXD2	SEC16A	HNRNPA2B1	NISCH	PAXIP1	PDPR	UBE4A	UBE2G2	SFRS15	BPTF	HOOK2	USP34	TRIM44	TRRAP	DYRK1A	RANBP2
E2F1	229	CDT1	EXO1	SFMBT1	ESPL1	CHEK1	KIFC1	POLA1	PTMA	RFWD3	PKMYT1	DSN1	RECQL4	ORC1L	SLC25A10	POLA2	MYBL2	DTL	MCM2	CCNF	CDC25A	CDC20	TOP2A	FEN1	RAD54L	MCM6	C18orf10	CDCA8	TPX2	CDC6	ZWINT	GINS2	C16orf59	ASF1B	KIF2C	NCAPH	AURKB	C17orf53	C9orf100	CCNJL	CDC25C	CDC45L	CDCA2	CDCA3	CLSPN	CSN1S2A	CTSL2	DKFZP434O047	E2F2
EN2	229	KIN	HOXA5	HOXC13	HOXA1	HOXA3	HOXA2	HOXC6	ACE	ADAT3	AMN	ARTN	ATAD3C	B3GNT7	BAALC	BHLHB4	C19orf25	C20orf144	C9orf62	CACNA1E	CACNA1I	CAMK2N2	CASKIN1	CCDC108	CDH24	COG3	COX6A2	DLGAP3	DRD4	DUSP15	ENTPD5	EVX1	FAM120C	FAM70B	FBXL17	FBXL8	FKHL18	FLJ13137	FLJ45717	FOXB1	FOXC2	FOXD3	GALR3	GP1BB	GPR150	GPR153	GPR157	GRIN2D	HCN4
SKI	228	SLC12A7	LRP1	SDF4	KIAA0323	HDAC7A	FLOT2	MEPCE	SIPA1L1	RREB1	ORAI2	ZFHX3	NOTCH3	CES2	PLEC1	SBNO2	PLCB3	SLC4A2	BRD4	ELL	PPARD	PACS1	NADK	C14orf43	CENPB	AXIN1	PDGFB	MRC2	NFIC	ATAD3A	CLSTN1	CTDSP1	AKT1	NES	LENG4	SLC12A9	H6PD	SLC9A1	DDX54	ACIN1	BCL2L10	C19orf22	C6orf106	CMIP	GFAP	GNPTG	GOLIM4	GPR135	HDGF
CXXC1	228	RMND5B	PTGES2	NONO	SFPQ	KRTAP5-9	TMPO	POLR3E	RBM12	NUBP1	USP21	RBM8A	PRR3	ZNF7	SFRS10	U2AF2	TMEM97	TRIM28	ADNP2	RBM4	SMARCB1	CPSF3L	C18orf22	ERCC3	WHSC2	MAZ	TAF6L	KLHL22	SDCCAG3	QRICH1	GPS1	MUS81	PPP5C	ELAC1	CNOT3	PRCC	MBD1	TRIM27	SMAD4	MARS	TCF4	ZNF711	HNRNPA0	GTF3C5	NT5DC2	ZNF141	STARD3	RBBP4	C1orf77
CAMTA1	228	PRDM2	KIF1B	KIF5C	RB1CC1	DUSP8	ZNF248	NOS1AP	PTBP2	KCNB1	PPP1R9A	GNAO1	RALGPS1	CTNNBIP1	RUFY3	ATP1A3	KIAA1107	SRGAP3	GRIA2	NRXN1	IL1RAPL1	THSD7A	PEG3	KIF1A	AKT3	FAM130A2	PAK3	FUT9	CDK5R1	STMN4	RUNDC3A	SNAP91	TNRC4	RAI2	CYFIP2	BTRC	RAPGEFL1	DUSP26	RIMS3	HMP19	MAST1	DNM3	ELAVL4	AKAP6	ARHGEF7	ASXL3	ATP2B2	BSN	C11orf41
ZNF444	226	ZNF324	YBX2	GRIK5	SCRIB	CDH4	ITPK1	SPHK2	ZNF471	C19orf29	MLLT1	IL1F6	CAPN10	ZNF446	MIER2	DMWD	IRF2BP1	ZNF671	BRF1	ATXN2	BCORL1	C1QTNF9	C20orf149	CASKIN2	CCDC48	CCDC97	CGN	CHMP2A	CHST12	CXXC5	DHCR7	DIRAS1	DMPK	EMILIN3	FAM129C	FUK	FZD10	GPER	GPI	GSK3A	ITIH5	KIAA0329	KIAA1303	LARS2	LIN37	LOC126147	LOC374920	LOC643641	LTK
CXXC4	226	DCX	PCYT1B	C14orf93	ZNF135	SEC61A2	NRXN2	ARVCF	KIAA1166	C16orf24	PDE9A	KLF12	ASRGL1	SOX5	DGKI	FLJ31568	PDZRN4	MAP2	MKRN3	KIF21B	TNR	LRRN2	LRRC8D	CNTFR	RALGPS1	PPM1E	C16orf67	CAMSAP1L1	GRID2	CRMP1	SCG3	KCND2	RPRM	SNX26	BCAN	ACCN2	PTCH1	LRP6	FLRT1	RP11-35N6.1	TOX3	ATP2B2	BCL7A	NRXN1	CHD7	MARCKSL1	CXorf1	CRB1	C1orf106
PPARD	225	EML3	SKI	KLF3	MTF1	MGC15523	ZFAND3	KIF13B	ORAI2	SHARPIN	ZFHX3	ZNF592	CENTD2	PLEC1	TPCN1	FCGBP	ATXN1	CTNND1	ANKS1A	ARID5B	PFKFB3	CLCN7	SIDT2	CDIPT	TMEM8	NOTCH2	ADRBK1	SH3BP2	AMPD2	LTBP3	PTPRE	RXRA	TAPBP	ZFP36L2	JAK1	PLEKHM2	KIAA0494	TBC1D9B	MOCS1	SLC12A9	SLC7A5	ABCC10	SLC9A1	C6orf47	HGSNAT	ACVRL1	ADCY4	AKAP13	BAT5
ZBTB25	225	MAPK14	PSME2	PSMA3	AK2	METT11D1	C1orf144	PGK1	ZNF410	ZMYM6	ABCD4	ADAT2	ALKBH1	C14orf118	C1orf79	C4orf29	COG5	CTAGE6	DPH3	ERO1L	FAM122B	MOBKL1B	MRS2L	PRKAA1	RPE	SCYL1BP1	SNAPC1	STYX	ZBTB1	ZNF101	ZNF197	ANG	ASGR2	ATXN3L	BMP10	BRAF	C22orf33	C8B	CA9	CCL11	CEACAM1	CELSR1	CLDN16	CNGA1	CST8	CXorf27	DSC1	FGFR1OP	FSCN3
FOXG1	225	ABCD4	BICD1	C19orf22	FOXO1	ZC3H14	RNF31	SCG2	UNC84A	SIPA1L1	CDH6	B3GALT1	ZNF254	SEMA6D	BAG5	CDK6	TRIM9	TMEM158	TLE1	PRKD1	EPS15L1	NPAS3	TRIB2	TEAD1	DLST	SETBP1	POU3F2	GAS1	CORO2B	CNR1	SHROOM2	PPP2R5E	MARK3	ELOVL2	F2R	NAP1L4	PDS5B	SEMA6A	ERCC2	ARX	BTBD6	CBLN4	CHL1	CHRNA1	CPNE4	CRIP2	DOK5	EIF5	FAM84A
MBNL2	225	ASAH1	ELF1	SLC46A3	ERMP1	MTUS1	KCTD12	FEZ2	STXBP3	ALDH2	CLIP4	LMBRD1	PICK1	ACADSB	BCL2	SPG20	PRUNE2	PRNP	YWHAB	UBL3	C18orf1	APP	SIDT1	ITM2B	WDR7	CBX7	AKAP11	DCLK1	NPAL3	SERINC1	RNF6	ADD3	AGTPBP1	ANK3	ARL8B	ATP6V1C1	C16orf13	C1orf119	CALN1	CCDC85A	CHIC1	CMAS	DDHD2	DEPDC6	DNAJC3	EFHD1	ELL2	ENPP2	EPB41L1
ZNF26	224	C2orf44	EXOC1	ZNF3	ZNF10	ZNF682	ATG4B	CREBZF	ASNS	KNTC1	NUP107	NR2C1	MARK1	THOC1	REV1	ERCC3	ZNF140	ZCCHC8	RAD17	SART3	KIAA0841	PPP4R1	ZNF84	TCERG1	CEP192	ZMYM4	EIF2B1	POLG2	PRPF4B	ZNF195	CCNT2	EXOSC8	KIAA0907	PPAT	UTP20	ZNF131	ZNF673	HNRPH1	C11orf61	ZNF354A	NUFIP1	SR140	RRN3	ZNF202	C17orf75	C1orf77	IFT81	CCDC93	DUSP12
MTF2	224	LMNB1	DKC1	PTMA	RBM15	NASP	KNTC1	EIF2C3	TOPBP1	KIAA0406	PHIP	ASPM	DTL	FANCC	INTS8	CDC7	PKN2	RAD54L	E2F3	FNBP1L	ZNF131	DNMT3B	ZNF193	GLMN	MCM7	ZNF281	DNMT1	BRIP1	ZNF180	PPWD1	ANKRD36	ANKRD50	BAT2D1	BDP1	C14orf101	C20orf74	C9orf39	DGCR8	FANCM	JMJD1C	KIAA1641	KIAA1731	LOC440258	LOC91431	MAP4K5	MGC16384	N4BP2	NKTR	NOP5/NOP58
AKAP8	224	MYO9B	LONP1	CHD1	BAZ1B	POLG	ZNF146	BICD1	CNOT2	UBN1	COG7	DDX27	GTPBP3	CDH6	CCDC130	LRIG2	ACTN4	DAPK3	DDX39	ZNF395	CARS	RAB3GAP2	SFRS4	CSNK1G1	FBXL12	CDH2	PAXIP1	TCF3	CRTC3	NOL8	NRF1	BRD4	ZNF84	FZD5	ZNF263	GATAD2A	PUS1	PCNX	MLL4	KRI1	PTBP1	UTP20	KIAA0892	CDC2L5	ARS2	FOXJ3	MPHOSPH10	PIAS4	EIF3B
TBP	223	PRPF3	TCP1	SLC35A1	KPNA5	EXOSC2	GTF3C3	TIA1	CCNC	RWDD1	NARG2	HSF2	CDC40	TAF11	POLG2	ABCE1	SMAD4	CCNT2	EXOSC8	KIAA0907	MTRF1	ZNF294	DUSP12	KATNA1	MED23	EEF1A1	PDCD2	THUMPD2	NUP43	ACY1L2	ADAT2	FAM120B	GOPC	HMGN2	IRAK1BP1	LATS1	LYG1	MAP3K7	MLLT4	MRPL18	MTRF1L	ORC3L	RARS2	RWDD2A	SHPRH	SIP1	TBPL1	TMEM181	TRIT1
ESRRG	223	PPARGC1A	LPPR4	CLDN10	ABCD2	PDE7B	OGDHL	NELL2	SLC1A2	RPH3A	ELOVL2	MANSC1	ACSL3	ACSL6	AQP6	ARHGAP20	BDH1	C1orf173	C6orf60	CADM1	CAMK2B	CHL1	COX4I1	CYCS	DCHS2	DKFZP564J102	KCNJ16	KGFLP1	KL	LGI1	MAP9	MARK1	MBOAT2	OSBPL6	PPM1B	SLC10A4	SLC25A12	SLC6A1	WNT16	ANGPT1	CDC42BPA	IL6ST	KRAS	NDUFS1	PIP5K1B	PPP1R3D	PTPN4	RORA	SCAMP1
ZNF764	223	NUP93	POLR3E	PRR3	TBL3	NKIRAS2	RARA	DBN1	KHSRP	BYSL	SSRP1	UBFD1	ILF3	BAT3	CTCF	ZNF629	ADD2	HUS1B	MDC1	MYCL1	TFAP4	UBE2I	UMPS	ZKSCAN2	ZNF553	ZNF689	ZNF747	ACTR5	ADAT1	ALMS1	APITD1	ARMCX6	BCS1L	C10orf119	C16orf68	C6orf64	CCDC15	CLP1	DDX47	GINS3	HOXA9	INTS8	KARS	KIAA0133	LMAN2L	LOC81691	MBTPS1	MELK	METTL1
RORA	222	SLC3A2	SLC4A4	DTNA	TTC23	FAM63B	ZNF395	EPAS1	NR2E1	SLC1A2	PPAP2B	F3	KIAA0494	SSFA2	CENTD1	TTC35	SLC20A2	SGEF	ATP10D	ATP1B2	BIRC4	BNIP3L	CAMK2D	CASC4	CCDC75	CDC42BPA	CGNL1	CHD6	ERC1	HEPACAM	HSP90AA6P	JUN	KIAA0319L	LOC153222	MPP5	NFAT5	NOTCH2NL	NPEPPS	P2RY1	PPARA	RALBP1	RASSF8	RBAK	RCP9	REST	SEC63	SFRS4	SLC35E1	WASF4
BNC2	222	CXCR4	PAWR	FMNL1	MAN1A1	PTGER2	PSD4	RUNX2	FER1L3	SLIT2	RHOBTB1	IL1R1	ITGB5	SMAD6	ARHGAP4	PLAGL1	LTBP2	FLJ22662	SLAMF8	NOD1	TGFBR2	MFAP5	CSTA	SELP	DSE	GPR1	COL8A1	SHB	MAFB	IL4R	CLEC10A	FES	KYNU	GNA15	DAB2	IL2RA	TNFSF4	CFI	TNFAIP8	CFB	CDCP1	FZD1	GCNT1	MET	VGLL3	IRS1	TPBG	JPH2	ELF4
JRK	221	HIC2	CST7	DGCR8	C14orf93	MBTD1	ZNF609	KLF12	SNRPN	PRO2012	SCRIB	JMJD2B	CYP26A1	MYST3	TINAGL1	POU2F1	SRRM2	SNAPC4	PARP6	SPEN	RBM12B	ZNF696	BPTF	EDC4	RBBP6	PABPN1	CHD7	NIBP	SETD5	SFRS8	DPT	ARID3B	DDX51	ACVR2B	PCNXL2	TNIP3	BAHCC1	BOP1	EP400	POGZ	NANOG	MLL	SARM1	TBKBP1	PHF17	CPSF1	LRRC14	C12orf50	C2orf48
HOXA6	221	HOXA5	HOXD3	HOXA3	VIPR2	HOXA9	ABO	ADM2	AFTPH	ALDH3A1	ANKRD2	APOOL	ATP4A	BARX1	BLR1	BMP10	C14orf105	C17orf59	C21orf2	C22orf31	CABP2	CALML5	CBLC	CEACAM3	CEACAM7	CELSR1	CHRNA4	CRYGC	CSRP3	CST1	DKK4	DLX4	DNASE1	DRD4	DUSP21	EDG5	ELA2	ELA2A	ELA2B	EPHA1	EPN3	EVPL	FCER2	FGF18	FGFR4	FLJ21511	FOLR3	FOXB1	FTCD
ATF5	220	COL1A1	SOCS3	ANXA2	TXNRD1	FER1L3	TREM1	MALT1	MSN	THBD	SPAG4	RAP2B	FOSL2	P4HA2	BACE2	FN1	BCKDK	PLXND1	DYRK3	IL1RN	MAFB	LOX	SPSB1	ABCC1	FPRL2	PLAUR	FAM129A	STBD1	FAM62A	TPM4	SLC16A3	ACTG2	ITPKC	AQP9	C5AR1	THBS1	MYL9	RCN3	NUPR1	VDR	PRSS23	ST14	ACTB	SEPHS2	GYS1	HMOX1	SLC39A8	RELB	SQSTM1
ZBTB33	220	RFXAP	FHL1	NONO	LAPTM4B	C6orf130	ASRGL1	KCTD20	MED17	PSAT1	HNRPH2	CAND1	GNA13	WDR77	EXOC5	DHX40	PRPS1	ZXDB	CASK	GPSM2	ZNF510	FMR1	ARMCX1	WRNIP1	TRIM37	VBP1	DBT	DDX3X	N-PAC	ZNF711	WBP11	PJA1	H2AFV	JMJD2D	PPP1CC	GSPT2	ANP32E	AOF1	C14orf126	C1orf181	CAPRIN1	CEP170	CEP170L	CTCF	DBR1	FBXO11	FLJ11171	FNIP1	GINS3
ZNF37A	220	EP300	ANKRD26	YTHDC2	KIAA0999	ABCC5	JARID1A	UPF2	ZNF248	MECP2	HNRPUL2	PI4KA	ZNF318	ZNF609	HUWE1	ARHGEF11	C4orf30	TAF1	UBE4B	ZNF638	WDR59	OTUD3	MED12	ASH1L	RASSF4	ANKRD17	KIAA0913	ASXL1	SRRM2	PBX2	LARP5	ZNF407	MPHOSPH8	RBM12B	UBE2G2	USP34	DST	CTBP2	MGEA5	PCNT	MED13L	KIAA0528	WHSC1L1	RBBP6	BAT2D1	CEP290	DLG5	AAK1	UBR4
BATF3	220	ARPC1B	FARP1	LHFPL2	FLOT1	CDK6	TRIB1	ZMPSTE24	TMEM147	IFI30	CAP1	CEBPG	IFI44	PDPN	POP4	NEK6	TMED10	CHI3L1	C1orf212	TWF2	CARD16	FAM129A	CLIC1	CCR1	TTC39C	WTIP	CNR1	C1orf122	SERPINA3	COX6B1	PTCHD1	GAB3	TRIM69	PRIMA1	RDH10	DCTD	PAQR7	GADD45A	DDOST	DPYD	DUSP5	METTL7B	SERPINB1	EMP1	EMP3	AIM1	ADAM32	EPHB2	ETV6
MITF	220	COL18A1	CMKLR1	ZDHHC3	SLAMF8	CLMN	FNTB	FAM53B	DAB2	ENPP1	TNS3	LHFPL2	PTPRJ	DSC2	MFSD1	RNASEL	DOCK5	FLNB	GALNT7	SPTLC2	FRMD4B	AMDHD1	ANKH	BFSP1	BTBD16	CD5	CFD	CMTM7	GALNT5	PIGP	PLD1	RNF125	RNF130	SLC37A2	CPEB1	CPM	CTBS	DNAJC1	DYRK4	EVI2A	F5	GPNMB	LTA4H	LY96	MYLIP	PCTK3	RNASE1	TLR5	PIGK
DDIT3	219	EIF1	HIG2	NDRG1	GDF15	TPI1	XPOT	TSPAN31	HEBP1	PIP4K2C	PDK1	TRIB3	HS1BP3	NUPR1	NOL3	GPRC5A	INSIG2	MARS	BHLHB2	SLC2A1	GAPDH	ARL1	TBK1	SQSTM1	ATF3	C1orf34	MBD6	DNAJB9	FAM119B	AGTR1	ATP6V0D2	BET1	CD9	CWC15	DDX47	FGFBP2	FLJ32549	FTHL17	ZFAND2A	ANG	ARL4C	ATG12	C3orf28	CSNK1G3	DNAJC1	DYRK2	GENX-3414	GTPBP2	HPS1
ZNF267	219	SLK	TANK	ELF1	WDR44	SOAT1	UGP2	MBD5	LYVE1	ARFGAP3	N4BP1	NFKB1	B3GNT2	SDC4	USP25	CAB39	FAM18B	PAM	C3orf58	TMEM135	NRBF2	SNX2	MCL1	MGAT2	IL6ST	SLC35A3	MTRR	ATF1	CD164	NRIP1	CD2AP	CD46	SEC23A	RNF6	RPS6KA3	ATP2C1	C2orf30	C3orf64	CCNG1	CHUK	COG5	CYB5B	CYLD	FAM3C	FEM1C	HIAT1	ITFG1	KIAA0423	KLHL5
FOXO1	219	ERBB2IP	TM9SF4	EHD2	ELF1	OXA1L	ITGA2	PLXNB2	MAN2B2	ITCH	NEK9	KIAA0323	SIPA1L1	PTPN21	M6PRBP1	STX16	NCOA3	KLF9	GADD45A	BAG5	ARID5B	ZNF217	TLE1	NEDD9	NUCB1	NCSTN	FKBP5	SNW1	FOXG1	MCC	TM9SF1	PLCG1	MID1	NR2E1	FZD7	HIF1A	AKT1	WDR91	RCOR1	POSTN	ELOVL2	MRPS31	LHFP	RALBP1	LSM14A	TMEPAI	FNDC3A	ESF1	SGEF
PLAGL2	218	B4GALT5	STAU1	C20orf4	SLC5A6	ASXL1	IPO4	PLEKHG2	C20orf20	STK40	NCOA6	QTRTD1	KIAA1219	IGF2BP2	TMEM39B	POFUT1	RPN2	TRAM2	HMGA2	ZNF426	ZFP64	CSE1L	RBM27	ZNF121	KIAA1276	ZNF343	FLJ10815	MIER2	ZNF260	FASTKD5	C8orf58	ZNF805	CCDC97	ZNF8	ZNF526	VPS16	BEND3	TM9SF4	ZNF282	CSTF1	TMEM203	DCHS1	KIAA0406	GATAD2A	ZNF700	ZNF439	RNF4	TMEM161A	ZNF764
ZNF154	218	ZNF667	ZNF228	ZNF146	ZNF586	ZNF551	IL12RB1	SNRP70	ZNF8	GNAS	ZNF549	TNFRSF8	NTF3	MZF1	MUM1	ZNF235	ZNF471	C4orf8	SIAH1	KRT32	SFRS14	LUC7L2	ZNF227	CLPS	NARG1L	ZNF211	RBM5	ZNF304	SLC22A18AS	PEX1	MLL4	TFAP2C	ZNF587	HNRPH1	ZNF193	AKAP8L	ZNF221	CELP	AFG3L1	BRS3	C8orf42	CRAMP1L	CROP	GTF2I	HFE	HKR1	HOOK2	KIDINS220	LRRC37A2
ZBTB39	217	IPO9	TAOK3	ZNF324	GPR161	SMARCA4	RSF1	ARID1A	SMARCC2	EHMT2	LPHN1	MYST3	PHC1	IKZF4	ELAVL1	TOP2B	POU2F1	ZNF235	SOX2	GRLF1	PTCH1	EIF2C1	LRP6	BPTF	MED13L	CHD7	C19orf7	CELSR2	CNNM3	TMEM118	BCL9	SETD5	HNRPUL1	MED1	NLGN1	CHD4	ACVR2B	NOTCH1	TRIM33	EP400	POGZ	TCF4	WDR68	REPIN1	SARM1	MYH10	ILF3	ZNF629	PTPRS
THAP11	217	GCSH	NTHL1	RNF139	PDE6D	TM2D3	OSGEPL1	DEDD	ZNF174	ZNF34	HMGN4	LOC644096	INTS12	EXTL2	KBTBD4	C16orf80	TMEM186	SOX21	YWHAE	NIP30	DPH5	HTRA2	ACD	C20orf67	ERAL1	MTHFD2L	COPS4	TERF2	DUS2L	C14orf104	CIAPIN1	ZNF22	RNF5	PPT2	TRMT12	DCI	RCHY1	EID1	RSBN1	COG2	CCDC101	PSMD7	C12orf30	C19orf52	C19orf7	C1orf66	C8orf55	CHMP1A	CHORDC1
ZNF8	217	ZNF212	GNA11	ZNF667	ZNF228	ZNF146	ZNF324	GPATCH8	ZNF586	ZNF551	ZC3H14	DZIP1	SMARCA4	NCOR1	ADNP	TNPO2	ZNF43	ZNF154	GPATCH1	ZNF133	ZNF549	ZNF254	SEMA6D	ZNF573	TRIM28	MGC2752	MUM1	ZNF471	FBXL12	TAF4	WHSC2	ZNF14	YLPM1	EPS15L1	TRIB2	SFRS14	ZNF227	ZNF419	XRCC1	KIAA1219	ZNF211	ZNF544	ZNF550	C19orf7	ZNF304	ZNF574	WIZ	KIAA0082	ZNF134
PIN1	216	LMO4	SCHIP1	SLC25A4	MRPL4	NUDT11	PRDX2	CLPP	AES	POLR3K	NDUFA7	FLRT3	C12orf10	C19orf62	TBCA	LASS4	LSM4	DDX49	MED27	NDUFA13	C19orf58	PPP5C	NDUFB7	FARSA	THYN1	CDKN2D	DHPS	GADD45GIP1	FAM32A	PPP2R5D	PPP2R2B	OLA1	ATP5D	HMGCR	EID1	TBCB	NOSIP	PQBP1	C8orf32	CAMLG	ECSIT	HSPC159	RNASEH2A	ART3	NDUFS7	ABHD8	ADRB1	ALKBH6	AP3B2
TFAP2B	216	SLC22A2	FOXP3	KRT15	HES2	F10	SOX1	LHX5	PSG9	CACNA1S	MYH13	WNT11	SPTA1	FGF21	CBLC	SLC6A4	HOXA3	SERPINF2	UCP1	GRIN2D	NEUROD4	MYH6	PRDM12	TCF21	FGF22	IL17B	TBX5	PAX9	PITX2	CPA1	CRTAC1	FOXA2	MYH2	ELA2B	TULP1	REN	PKP1	TCP10	HIST1H2AE	DLX6	AVIL	NEUROG2	MLNR	C14orf115	C4BPA	CALML5	CCDC63	CEACAM6	CRYAA
HOXA5	216	HIG2	EN2	HOXC13	SLC25A13	HOXA7	IFRD1	AQP1	HOXA1	ZNF107	HOXD10	HOXA3	VIPR2	HK2	MEST	SKAP2	DUS4L	HOXC10	HOXA6	HOXA10	HOXD11	HOXA2	CA3	TAX1BP1	HOXA4	EIF2AK1	HOXC6	ANXA2	APOBEC3B	BCL2L12	C5orf39	C7orf31	CCDC109B	CCDC136	CD63	CDCA7	CENPK	CLIC1	COL4A3	CXCR4	DGKB	EIF4E2	EMP3	EZH2	FAM70A	FLNC	FTSJ2	GSC	GYG2
NKX2-2	216	VAX2	DCX	C20orf112	CBX4	TRAF4	TMCC1	FAM77C	SH3BP4	PCBP4	PHLDA1	SIRT2	ACAN	ACCN4	CRMP1	ICK	LRP6	FAM125B	RP11-35N6.1	CECR5	CHD7	MARCKSL1	C1orf106	TMEM118	RNF144A	JARID1B	BAMBI	CCND1	LPHN3	OLIG2	C6orf134	KLHL23	PODXL2	CACNG4	MYT1	SOX11	BAI1	C12orf34	C20orf19	C9orf140	CACNG1	COL11A2	COL20A1	CRB1	FYN	HEY2	KCNQ2	LHFPL3	LINGO1
ZNF821	216	EFS	APC2	KATNB1	HMG20A	ZNF238	CTCF	BRD8	TNRC4	PHF21B	GLCCI1	LRRC37B	CSMD2	ADD2	ANKRD13B	CSNK1E	C17orf69	MANEAL	CTRL	FAM117B	FAM59B	KLHL23	VPS37D	DENND5B	TET3	ENDOG	ERCC3	BPTF	FGD1	DHX30	MAST1	KIF21B	ZNF423	SARM1	ZCCHC14	CAMSAP1L1	CLEC16A	USP22	CLASP1	SEZ6L	PATZ1	EDC4	VAX2	SS18L1	TOX3	CECR6	GPR137C	ZDHHC22	EXOC3L
ZNF22	215	ZEB1	C2orf44	SEPHS1	P15RS	RBM4B	CREB1	MPHOSPH9	BMPR1A	THAP11	ZFP37	DDX52	OSGEPL1	TAS2R14	HNRNPC	KCTD20	RBM12	ZNF34	RBMX	SMAD5	HS3ST1	ZSCAN16	SUV39H2	PAFAH1B3	SPAST	RIC8B	SEZ6L	ADAMTS3	HNRNPA1	CDYL	COIL	PARP11	ZNF571	PRKD1	RAD21	C20orf67	GPSM2	BCHE	ZNF187	CECR5	C14orf104	METAP2	MIS12	BMI1	ZNF675	TCF12	TRIM37	C15orf29	SMAD4
DLX5	215	DCX	ACTC1	KIAA0182	CRABP1	NKX2-1	DYNC1I1	DLX2	TAC3	SLCO5A1	DLX6	ARHGAP28	HOXA9	BCL11A	BHLHB5	CNOT7	COL24A1	DGKH	DLX1	EBF3	FAM62C	GALP	GPD1	GUCY1A3	N4BP3	NEDD4L	PDZRN3	PHOX2B	PIK3R3	RBMS3	SLC25A13	SLC37A1	SULF1	TFAP2B	ATXN3L	C12orf39	C22orf33	CEACAM3	CHRM2	CHRM5	CHRNA3	CST8	DKFZP564C196	DLX4	DRD5	DUSP21	FSCN3	GNRH2	HTR3A
BAZ2A	214	AGER	ARID3A	ARID5A	ATP1B4	C1orf66	CAMTA2	CENTD2	CHD1L	COL16A1	COL7A1	CYP2W1	DDX54	EGFL8	EPN1	ESRRA	FAM48A	FLJ14107	FLNB	FMNL1	FRMD4A	GMEB2	GP6	GSDML	HD	HDAC7A	HIC2	IGSF9B	LOC196993	LRDD	LTB4R	MEF2D	MLL	MLL4	MORN1	NEIL1	NFKB2	NPFF	NR4A1	NUP188	PCGF3	PDCD11	PHF1	POL3S	POU2F3	RAI16	RCE1	SEC14L4	SH3BP1
JRKL	214	OSBP	AFAP1	SSB	RSF1	ANKRD28	UTP3	RSRC2	DPF2	NOL10	RNASEN	USP34	LRRFIP2	RPS6KB1	USP32	CHD2	BICD2	DLG5	CTTN	RIPK2	PIK3CA	HNRPH3	FBXL11	QSER1	SMC3	SF3B2	EIF5B	DDX42	DDEF1	KIAA0947	ALMS1	ASB15	BPTF	C10orf30	C14orf32	C14orf49	CCDC55	CHORDC1	CRAMP1L	DDX21	HNRPA3	HNRPD	IKBKAP	INTS2	JOSD3	KIAA0999	LEO1	MED1	MRPS5
INSM2	214	ARHGEF7	ATCAY	BCL11B	BEX1	BEX2	BRSK2	C14orf128	CAMKV	CDK5R1	CELSR3	CHRNA3	CHRNB2	CKMT1A	DGKB	DSCAML1	DUSP26	ELAVL2	EPHA10	EPHA7	FAM57B	FAM77C	FLJ33790	GDAP1	GDAP1L1	GPRIN1	HMP19	INA	KCNH7	KCNIP2	KIAA1486	4-Mar	MAST1	NEUROD1	PAK7	PARP2	PPM1E	RAB33A	REEP1	RP11-35N6.1	RPS6KA5	SHANK2	SLC17A6	SLITRK1	ST8SIA3	TNRC4	WASF1	ZDHHC22	ZNF536
CC2D1A	214	SLC12A4	TBC1D17	GNA11	TTLL4	C19orf6	POLRMT	JUND	AKT2	DMD	TNPO2	RFX2	FZR1	DMPK	SATB2	KEAP1	CCDC130	PAF1	B3GALT1	ACTN4	GNAS	RABEP2	DENND2A	ITGB8	DAG1	QTRT1	TLE1	RHBDF1	SCAMP4	CRTC1	KCTD3	PLCG1	MID1	CHL1	CAPRIN2	PKN1	MLC1	AHDC1	SPPL2B	CHST10	GAS8	TYK2	STK11	CENTD3	MEGF8	SYMPK	TMEM161A	PGPEP1	SIN3B
POGK	214	ELMO2	HNRPD	hCG_40738	IPO9	FBXO11	SUV420H1	TTC13	MDC1	LRP8	KLHL20	ADNP	STX6	XPO7	ARID1A	TUBGCP3	BMPR1A	SLC25A44	CS	ZNF318	YY1AP1	FRAP1	JMJD1B	GTF3C2	SAP130	SNX27	LPHN1	USP21	CKAP5	CRKL	USP7	HNRNPR	APPBP2	PUM2	ZNF271	CXorf6	HMG20A	CAMSAP1L1	TOP2B	SOX13	NUP153	C11orf30	EIF2C1	ZMYND11	TERF2	KIAA0408	CHD7	TGFBRAP1	ZMYM4
ZNF12	213	BAZ1B	PRKRIP1	GALNS	DDX56	WBSCR16	UNC84A	FLJ20323	IFRD1	KIAA0495	NGLY1	PHF14	FTSJ2	PMS2	RABGEF1	DENND2A	RNF216	NUP205	RBM28	FLJ14803	PAXIP1	FBXO17	GLI3	TRRAP	CUL4A	DPY19L1	TEAD1	LUC7L2	VEGFA	KBTBD2	PMS2CL	AGK	ZNF134	CUL1	C3orf63	GCC1	AKT1	GYS1	MNS1	CLCC1	KIAA0265	ZNF334	RCP9	CDC2L5	SNX13	WIPI2	HEATR2	WASL	EIF3B
ZNF471	213	IPO9	ZNF667	ZNF228	ZNF324	SAFB2	KIF1B	ZNF287	TAS2R4	EGFR	ZNF532	TNPO2	ZNF154	ZNF8	MYH3	JMJD1B	ACTN2	ID4	MTMR3	PTPN13	ASH1L	MUM1	ZNF235	DICER1	TRIM9	VPS13D	PCF11	ANKFY1	NPAS3	LOC643641	ZBTB20	ZNF211	DMWD	TNIK	MACF1	PLCG1	DYNC2H1	EZH1	ANKRD12	YTHDC1	ARHGEF10	IFT140	WDR19	KIAA0355	KIAA0892	CSPP1	ZNF507	ZNF512B	RBM39
ZBED2	213	TTC22	CLDN18	TNFRSF9	SLC22A1	MYO7B	CD5L	HMGCS2	IL1F5	SAA3P	OR2H1	MPZ	PSG11	TCP10	SCGN	OBSCN	EPHA1	ABCG5	ABP1	C4BPB	ABCC2	ACSM1	AMPD1	ANP32C	ATAD4	B3GNT3	C4BPA	CD1A	CD5	CHMP4C	DMC1	DPPA2	F11	FGFBP1	GFI1	GRAP2	GYPB	KIAA1822L	LAMC2	MLANA	MS4A3	MSMB	MYL7	ODAM	OSTalpha	SERPINA7	SERPINB3	SERPINB5	SULT2A1
BRF2	212	STK16	PMM1	MRPL22	MRPL46	SNX11	HINT1	VPS28	NDUFA9	POLR2G	COX7A2L	POLR3K	TIMM8A	NDUFA1	C1orf43	MRPS35	LYRM1	EIF2B3	MRPS11	SSNA1	LSM1	PDLIM2	Magmas	SUPT4H1	MTX1	THAP1	MRPL15	UQCRQ	MRPL13	PFDN1	XAB1	EMG1	THAP7	COX5B	NDUFA8	CREB3	ZNF593	MRPL11	GTF2A2	RABEPK	MRPS15	HAX1	ACOT8	STOML1	TRAPPC2L	MRPL2	MED28	PEX19	CCDC44
CHCHD3	212	CBLL1	HUS1	PRKRIP1	CCT6A	ATXN7L1	SLC25A13	FAM136A	LSM5	PUS7	SHFM1	FTSJ2	PMS2	WBSCR22	C7orf28A	ARPC1A	DCPS	IDH1	NUP205	NOL10	RNASEH1	FLJ14803	HSPA4	C1orf121	HSPD1	ABCF2	DUS4L	NSUN5	RINT1	KBTBD2	UTP15	TTC26	TSGA14	CUL1	PAICS	TMEM48	SSBP1	PDIA4	ATPBD1B	C7orf24	IMMT	WDR12	AP4M1	MDH2	COPS6	EIF4H	HEATR2	PSMC2	RFC2
HMGA1	211	PHLDA1	RPLP0	IGF2BP2	SLCO4A1	UBE2I	FAM89B	EIF4EBP1	RGS17	HMGA2	ARHGDIA	APOA1	APOA2	ARID3A	CD3E	CSK	DLK1	FLNB	FOSL1	G6PD	GATA1	HBZ	IRF4	KRT15	KRT7	KRT8	KRT80	LAD1	LRRC59	MGC29506	MLPH	NPM3	PHLDA2	PLK1	RAB25	RPL8	RPS24	SLC1A5	SLC38A2	ZNF668	AGPAT1	ARHGEF2	BAT2	BAT3	CBX4	CDR2L	CIZ1	CNOT3	DULLARD
ZNF540	211	ABLIM2	ACSL6	ADHFE1	AGXT2L1	AKAP11	AKAP6	ANKRD46	APC	ARHGEF7	ASB3	ATP2B2	ATP6V1G2	B3GALT2	BAI3	BAZ2B	BSN	BZRAP1	C20orf19	C21orf49	C4orf39	CACNB4	CAMTA1	CAPS2	CCDC62	CLASP2	CUL3	DUSP8	EFHA2	EID2B	EIF4A2	FAM123A	FBXO9	FLJ25791	FRY	FUT9	GABBR1	GARNL1	GARNL3	GPLD1	GPRASP1	GRIA2	HPCAL4	HSFY1	ICA1L	KCNAB1	KCNC2	KIAA0888	KIAA1737
ZNF692	210	USP52	CCDC41	UPF3A	OFD1	RBM6	WSB1	ANKZF1	FLJ10404	SNRP70	CLK2	GCN5L2	CCDC130	MSH5	SFRS18	LOC440350	LRIG2	SFRS11	CDK10	MDM4	WDR59	PLXNB3	PRPF39	LRRC61	ZNF767	DMTF1	CDK5RAP3	ZCCHC11	SMPD4	ULK1	LUC7L	CPT1B	PARP6	CROP	TTLL3	MEG3	SLC26A10	SFRS14	TJAP1	NRF1	SH2B1	MAN2C1	AAAS	KLRA1	LOC339047	TAZ	RBM5	TAF1C	ATXN2L
ZBED4	210	MMP16	CENPJ	LMNB1	CSNK1E	SMARCA4	HMG2L1	SFPQ	NUP50	HNRPA3	FOXD1	SH3BP4	CERK	HNRNPR	RBM9	GTSE1	TUG1	PARP11	PANK3	CHD7	TPP2	BRD1	C13orf23	POLDIP3	CNOT6	ZNF74	XYLT1	ARHGEF2	LIMA1	ILF3	CTCF	SMCR7L	TTLL12	DNMT1	SOX11	SLC39A6	DCX	EHMT1	ING1	KIAA1553	LDOC1L	LMNB2	MEX3A	MEX3B	NEUROD1	RANBP1	SMARCB1	SOX4	XRCC6
ETV4	210	CREB3L1	DUSP4	IER5	DUSP6	TLE6	IGF2BP2	CHST7	GPR3	EPHA2	IL22	RGS6	ETV5	SPRY2	NAB2	SPRY1	CD97	KCNIP1	SPRY4	RIN1	HSPC159	AHCY	C20orf20	C9orf114	CARKL	CDCA7L	CHST14	CLPP	DHRS13	DOK7	DPP9	EIF6	EPHB4	ESRRB	FAM83E	FOXA3	FOXF2	HMGA2	KCNK5	KIAA1754L	LRP5	NPR1	NRM	OR11H4	PHF12	PHF19	RPS15	SLC25A15	ST3GAL2
CREB3L4	210	ADAMTS12	AKAP3	ATP6V1E2	BAT4	C15orf44	C1orf56	C21orf58	C21orf87	CCDC17	CPSF3	CSTF2	DONSON	FANCG	FBXO15	GMNN	HEMK1	HSPC152	INPP5B	MUTYH	PARP16	PCDHB2	POLR3GL	RFC5	RFX5	RLBP1L2	RPA2	SF3B14	SKP2	SLC9A5	UCN	ZNF75	PQBP1	UST	LRPPRC	CEBPZ	CTCF	TCERG1	TDRKH	HSF2BP	ADAMTS6	DDX42	MCM3APAS	THEM4	CLNS1A	ALKBH2	HEXIM2	MRPL10	PM20D2
JUNB	210	NR4A3	SOCS3	GADD45B	ZFP36L1	CYR61	UGCG	IER2	HBEGF	FOS	CEBPD	ZFP36	PTGS2	DNAJB1	ARID5B	PIM1	ADAMTS1	SERPINE1	CEBPB	C5AR1	CITED2	PCOLCE2	CH25H	C8orf4	EGR2	DUSP1	MCL1	JUN	IER3	MYH9	TAGLN	SERTAD3	ACTA2	KLF10	SNF1LK	ACTN3	ARHGAP6	AXUD1	CEBPE	COL8A2	FOSL2	KIAA0247	MYADM	OSM	BHLHB2	CXCL2	ELL2	GLUL	IL8
KCMF1	210	UBE2W	TMED7	PSMD12	CYB5B	PSMA1	OXR1	TMED2	GABPA	PPP1R2	COPS8	ITFG1	CSNK1G3	CTNNAL1	PNO1	TMCO3	PERP	KPNA4	UXS1	USP12	ZC3H15	RPS27A	ALDOA	CMPK	BFAR	CEP27	NPTN	VDAC2	SLC25A3	LCMT1	COQ10B	IDS	MTMR12	C19orf58	PLEKHB2	SOCS5	ADSS	C18orf8	NRBP1	HRB	SEH1L	TXNDC9	YIPF5	RNF14	TIMM17A	PCBP1	SHOC2	ARL1	SGCB
POU2F2	210	KRTAP2-4	ARHGAP4	DPEP3	WAS	GPSM3	PLEKHG6	DENND1C	APOC4	LILRP2	IL21R	FCHO1	SERPINF2	DOK3	LILRB5	CD5	TRA@	TRPM2	KCNQ1	IKZF1	DEF6	KCNK13	CSF2RB	APBB1IP	ARRB2	BIN2	C22orf9	CD4	CSF3R	DENND3	DOCK8	FABP2	FRMD4A	GPR92	LGALS9	LILRB4	MKNK1	MYO1F	NCKAP1L	PABPC1	PARVG	PLCB2	PSCD4	SCIN	SPI1	TMC6	TMEM119	WDFY4	ABCA7
ZNF462	209	ACVR2B	ANKRD15	ANTXR1	ASCC3L1	ATAD2B	ATF7IP	BCL9	BRD3	BRWD3	BTBD12	C17orf63	C19orf7	C1orf187	C1orf83	C9orf140	CAMSAP1	CCDC97	CCND1	CCND2	CHD7	CSNK1E	CTTNBP2	DGKD	DLG5	DNMT1	DUSP16	EEF1D	EFS	EHMT1	EIF2C1	ELAVL1	ENAH	FLJ22795	FYN	GOLGA1	GPR161	GPT2	HELZ	HIPK2	HNRNPU	HNRPM	JMJD2B	KHSRP	KIAA0515	LRP6	LRRC8A	MAGED4B	MDC1
ZFP64	209	CRNKL1	XAB2	ZNF16	NSFL1C	TOMM40	ADNP	CSNK2A1	SATB2	C1orf163	EEF2	ZNF174	RBM42	RBM22	CTB-1048E9.5	IDH3B	C20orf4	UTP14C	RRP15	FBXL12	KIAA0406	TAF4	CDK5RAP1	PPP2R1A	KLHL22	C1orf121	TRPC4AP	COX10	VPS16	CSNK2A2	PES1	DUS2L	PSCD2	FASTKD5	NOL5A	GAS1	C20orf11	WRNIP1	ZNF304	CTNNBL1	TRIM27	E2F5	RAB11B	PLAGL2	FAM32A	FBL	ERF	TIMM13	ATRN
ZNF235	208	CADM4	ZNF228	ZNF324	ZNF551	ZNF287	RBM4B	AKT2	TARDBP	ADNP	ARID1A	ZNF154	SOX5	FAM70A	COL9A2	ZNF432	DNMT3A	PHC1	ZNF573	ZNF606	ZCCHC11	TOP2B	MUM1	SOX2	ZNF471	MARK1	CROP	ZNF571	RFX3	ZNF227	NF1	SP4	ZNF611	NARG1L	CHD7	FLJ10781	ZNF211	C19orf7	ASTN1	DMWD	ZNF225	PLXNB1	MYO10	SETD6	ZBTB39	NEB	HNRPUL1	YTHDC1	TRIM33
CENPB	207	SKI	C14orf172	SORBS3	MGC10334	SHARPIN	CDH4	BCAM	RBM38	TSSC4	RNF24	C20orf116	PLCB3	UBIAD1	PSMF1	VPS16	SCAMP4	RNPEPL1	IRF2BP1	PGLS	ZNF408	NXT1	POFUT1	ZNF358	AHCY	ALKBH4	APH1A	ATPAF2	ATPBD3	BCL7C	BHLHB4	C12orf61	C19orf25	C1orf78	C20orf144	CAMK2N2	CDC34	COX6A2	CROCC	DKFZp686D0972	DPP7	DUSP15	EEF1DP3	FAM109B	FAM113A	FLJ14154	FLT3LG	GPR150	HMG20B
ZFHX2	207	AARS2	ACVR2B	ANKS1A	ARHGEF17	ATP6V0A1	ATXN2	BAHCC1	BAHD1	BCORL1	BPTF	BSDC1	BTBD12	C17orf63	C1orf35	C21orf86	C22orf27	CAMSAP1	CAND2	CCT8L2	CD79B	CEACAM19	CELSR3	CHD7	CHD8	CLCN6	CLEC16A	COX19	CRAMP1L	CTBP2	DGKD	DUSP8	EFS	FAM40A	FLJ25778	FLJ30092	FOXD4L2	GARNL1	GPR125	GRID1	HECTD1	HIPK2	ILDR1	INE1	IQCF1	JMJD2B	KCNH6	KIAA0240	KIAA0329
IRF9	207	MAX	HERC6	RNF31	OAS2	BTN3A3	SCFD1	STAT1	IFIT2	RSAD2	DHRS1	ABHD4	IFI6	IFI44L	BTN3A1	TINF2	AP4S1	BATF2	CCDC106	CTAGE6	EXDL2	HCP5	IFIT3	IFITM1	ISG15	METT11D1	NLRC5	OSGEP	PLD4	PSME2	TM9SF1	TMEM55B	TRIM69	MED16	SCAMP2	IL18BP	FLOT1	SF3B4	ADAR	LRRC41	IFI44	CENPB	RBCK1	CFL1	PNPLA6	SLC27A4	CDC42EP1	NUDT3	COPE
ZNF107	207	HOXA5	ZNF3	ZNF682	ZNF43	NEK4	EZH2	PHF14	FAM70A	PAXIP1	ZNF273	TRIM24	THSD7A	CDC23	UPF3B	PMS2CL	CCDC15	PPP2R5E	FNBP1L	TSPAN12	H2AFV	GTF2I	NCAN	REPIN1	CRY1	NCAPG2	C14orf135	MAGI2	ZKSCAN5	KIF15	ACTR3B	CCDC76	CDCA7	CEP135	DBF4	FAM133B	HOXA9	IFRD1	ING3	KRIT1	MED17	MEX3A	MTBP	NEDD1	NT5C3	NUP205	PCDHB7	RRP15	SLC25A13
ZFPM1	207	ACE	ADAMTS7	APOLD1	ARHGAP27	ARTN	ATAD3C	BAALC	BBC3	BCAM	BHLHB4	C21orf56	C9orf62	CACNA1E	CACNA1I	CAMK2N2	CASKIN1	CCDC108	CDC42EP5	CDH24	CLIC3	COG3	COX6A2	CRTC1	DLGAP3	DRD4	DUSP15	EN2	EVX1	FAM21C	FAM70B	FBXL17	FBXL8	FKHL18	FLJ10490	FLJ45717	FOXC2	FOXQ1	GALR3	GFRA4	GLTSCR1	GP1BB	GPR150	GPR153	GPR157	GRIN2D	GSCL	HBZ	HCN2
ZNF195	207	ZSCAN12	MAGI1	ZNF3	ZNF10	MPHOSPH9	ZNF682	ZNF85	TAS2R14	MAP2	FAM48A	FASTKD1	ZSCAN16	SFRS10	RFC3	AASDHPPT	GRB14	ZNF140	CKAP2	HDAC2	ZNF675	POLG2	CSTF3	CCNT2	PRR4	PUS7L	SMARCE1	RNGTT	SENP7	ZNF711	ZNF26	ZBED5	ZNF202	KLHL23	C13orf7	ZNF253	SLC39A6	ABCA11	CEP170L	FAM76B	FLJ44894	MAP3K1	PEX1	RIC3	SFRS2	ZNF117	ZNF141	ZNF143	ZNF43
ZNF783	206	CHRNA10	NBPF3	PRKRIP1	ZMIZ2	PLXNA3	GTPBP3	MYH3	PILRB	MCM3AP	LOC23117	POM121	ZNF767	C7orf54	LOC389517	RBM28	ZNF500	RAD9A	TRRAP	LOC643641	DMWD	KIAA0467	C17orf70	MLL4	SF1	MYOHD1	DNMT3B	NKTR	ARS2	FLJ10213	CLDN15	CDC2L2	CHFR	DHX37	FAM137B	KRBA1	LOC285908	LRGUK	MGC27345	PERQ1	RTEL1	STK36	WBSCR16	WDR60	ZNF212	ZNF746	ARFGAP1	C4orf8	CCDC130
SOX3	206	PAX1	RAC3	VIPR2	C1QL1	TLX1	FRMPD1	CRTAC1	EFNA2	CDH3	PRG2	BHLHB4	C9orf62	CAMK2N2	CASKIN1	CDH24	COX6A2	CRTC1	DLGAP3	DRD4	DUSP15	EN2	EVX1	FAM120C	FBXL17	FBXL8	GALR3	GLI4	GP1BB	GPR150	GPR153	GRIN2D	HCN2	HCN4	HES7	HRK	IFITM5	INGX	LCE5A	LOC439951	MGC33846	MYOD1	NKX2-1	NLF2	NOL7	OTUD7A	PARD6G	PARP10	PHOX2A
KLF16	206	ACBD4	ADAMTS10	ADAMTS7	AHDC1	ALDOA	ANKRD13D	ARHGAP27	ARTN	ATAD3C	B3GAT3	BAALC	BBC3	BCAM	BHLHB4	C21orf56	C2orf24	C9orf62	CACNA1E	CASKIN1	CDC42EP5	CDH24	CLIC3	COG3	COX6A2	CRTC1	CYP51A1	DES	DLGAP3	DRD4	DUSP15	EDEM1	EVX1	FAM21C	FBXL17	FBXL8	FCRLB	FKHL18	FLJ45717	FOXB1	FTH1	GALR3	GCK	GLTSCR1	GP1BB	GPR150	GPR153	GPR157	GRIN2D
ARNT	204	LARP5	CABC1	MAPK14	GGA2	IGF2R	MBNL1	CHD1L	YY1AP1	MTR	NFYA	C1orf152	SP1	ATP8B2	MAPKAPK2	SFRS17A	CDV3	MCM3AP	COPA	SIN3A	C10orf28	KIAA1429	CD46	CSF1	GAA	HUWE1	RSC1A1	WAPAL	NUMA1	ABL2	SOS2	PSTPIP1	CENTD2	PIP5K1A	MOBKL2C	VCPIP1	ZC3H12A	GDI2	SEC23IP	NEK9	THBS3	FURIN	RAG1AP1	TLN1	NFRKB	MLLT10	GFPT1	ANP32A	RARA
POU6F2	204	CYP1A1	DBH	ACF	RNF43	ATP2C2	PTPRCAP	IL17A	C10orf95	MST1R	LPA	MYO15A	C1orf116	DAO	MYBPC2	RBM35A	AIM1L	FSTL4	MGC5566	SLC12A3	C19orf21	HYAL1	PKLR	TMPRSS6	COL4A3	SLC45A2	ACTL8	KRT14	PRSS8	RAB25	MEGF6	TNNC1	ALDH3B2	SPDEF	VIPR1	ABR	ACSM2B	ADPRHL1	ATP4A	AVPI1	C14orf68	C19orf46	C22orf26	C9orf91	CAPN13	CCBE1	CDH12	CHP2	CYP11A1
ZNF250	203	DCX	CUGBP1	DPYSL4	BRD3	MCPH1	ZFP37	ZNF184	HNRNPC	ZNF34	PRR3	PHF16	ZNF7	CASP8AP2	LOC55565	PHC1	TMEM97	RAC3	SOX2	EFS	HMGB3	HIRIP3	BCOR	WHSC2	RAD21	ACD	ZNF510	BCL7A	CHD7	ARMCX1	NOVA1	SOX4	SNRPA	AOF2	PCGF2	YTHDC1	PUF60	SMC3	BOP1	ZNF711	C1orf165	WDR68	KLHL11	C6orf134	RLF	TAF2	GNG4	CTCF	CCDC101
ZGPAT	203	INTS1	EML3	TM9SF4	PRKD2	CUTL1	NCLN	TMEM127	DDX27	FLJ10357	KIF3B	OS9	EFEMP2	ORAI2	RABEP2	GANAB	RUFY1	TRIP11	EGLN2	PCSK7	ACP2	GLT25D1	RRBP1	C19orf28	RTEL1	VPS16	TRIOBP	SGSH	ARFGAP1	ZNF335	GALNT11	NES	GSS	TBC1D9B	PNPLA6	TYK2	DNM2	ADAM17	SLC12A9	GMEB2	ESF1	DDX54	POFUT1	C6orf47	HGSNAT	ACAD9	AGPAT6	AP1B1	AP1M1
HBP1	203	TMEM59	SNX6	FMO3	Gcom1	UNC50	EIF3E	LYPLA1	PXMP3	UBE2D3	SYPL1	C1orf43	C20orf111	CAPZA2	MAT2B	PDCD10	SNX3	IRAK4	RBM7	SKIL	YIPF4	SELT	TRAM1	RHOA	EEF1A1	15-Sep	ZMYM6	ALG13	ALKBH1	ANAPC10	ATF1	ATPBD4	BET1	BTG1	C17orf48	C2orf30	CCDC71	CCDC98	CCNG1	CD164	CD58	CDH17	CEPT1	COG5	CYP39A1	DDX59	DUSP11	EIF3F	ELMOD2
ZNF44	202	OVGP1	GCN5L2	CCDC130	NPFF	LOC440350	MDM4	ZNF345	BAZ2B	SFRS14	ZNF136	CCNL2	PKN2	ZNF587	NKTR	ZNF442	RBM39	TAS2R10	ZNF337	LOC440295	KIAA0754	C7orf53	CCAR1	CHD9	FAM133B	LARS	MGC16384	MON2	MYSM1	NOL7	REV1	SMCHD1	TAF4	TRIM73	ZNF121	ZNF354A	ZNF354B	ZNF426	ZNF429	ZNF433	ZNF486	ZNF562	ZNF577	ZNF585A	ZNF625	ZNF700	ZNF708	ZNF709	ATM
PHF20	202	R3HDM2	ARMCX3	MECP2	DDX27	TAF1	DIDO1	SPATA2	CHD1L	ARHGAP1	RNF24	PHF3	NCOA6	KIAA1219	CTNNBL1	LARP1	TRIM26	KPNA6	CEP250	GLTSCR2	BCL6	ZBTB24	EIF5B	SLC23A2	GMEB2	TROVE2	ESF1	AP3D1	ASXL1	C1orf50	CHD6	CSNK2A1	CSNK2A1P	DDX42	HNRPUL2	KIF3B	LONP1	NCOR1	NFU1	PABPC3	PRPF6	RBPJ	STAU1	TGFBRAP1	YLPM1	ZNF514	ATP8B1	BTAF1	C6orf111
ZNF627	200	ADH5	ALKBH1	BXDC5	C12orf41	C14orf104	C15orf29	C20orf196	C6orf48	CCDC101	CCNB1IP1	CDK8	CDKN2AIPNL	CDKN2C	CENPQ	COMMD10	CRY1	DHPS	E2F6	EXOSC8	FAM44B	FAM44C	GBAS	ING4	INTS12	KIAA1826	LOC204010	MGC52110	MIZF	MRPL54	NUP35	PDCD2L	PRDX2	PRKRIR	RBBP9	RBM4B	RNF139	RPAP2	RPS5	RPSAP15	RSPRY1	SAE2	SFRS7	SIAH1	SIP1	SNX4	TADA1L	TAF7	THYN1
ELF5	200	TMPRSS3	GRB7	CPN1	PSG9	DNMT3L	LRRC61	CBLC	MEOX1	PNMT	SMPDL3B	SCNN1A	TM4SF5	FOLR3	FGB	P2RY2	FOXA2	MYH2	TP63	ADAM2	AKR1D1	ARL14	C10orf96	C8B	CYP3A4	DSC3	F2RL2	GYPA	HORMAD1	HOXA9	KNG1	MOGAT2	MUC15	PODNL1	POF1B	PRLR	RAG2	SPINK5L3	TEC	TGM5	UGT2B4	ZNF750	A4GNT	ABCB11	ABCC2	ABCG5	ADAM7	ADAMTS12	ADRA2B
HOXB7	200	RGS14	HOXB5	HOXC13	TFPI2	HOXA1	HOXA3	HOXB6	TGFBI	HOXB8	WNT16	LILRA5	HOXB3	HPD	HOXC6	CD109	CXCR4	DLX1	FAM46B	FZD2	HOXB4	HOXC9	KIF11	KIF14	NSUN7	S100A11	SLC6A16	UPP1	HOXA10	HOXA5	HOXB2	HOXC10	NFE2L3	SKAP2	NPC2	NEK6	PDIA5	RAB32	RER1	FSTL1	INMT	C1orf85	BIC	CARD16	ANTXR2	CLIC1	IKIP	COL1A1	COL1A2
BCL11A	200	DCX	STMN1	PAK7	MYB	NEDD4L	CNOT7	DLX5	HDAC2	AKAP5	CRABP1	BCL7A	STMN2	HECW1	PAK3	ZNF238	CDK5R1	TMEFF1	ENC1	FRAS1	DLX2	TNRC4	SLCO5A1	GNG4	TBPL1	ALS2CR13	ASXL3	CABYR	CAMKK2	CAMKV	CD247	CHRNA3	DLX1	DLX6	ELAVL2	EYA1	FABP6	FAM60A	FGF9	FLJ33790	KCNK2	KLHL14	LASS6	LMO7	MEX3B	NMU	NUDT10	PLAA	PLCB4
ZNF684	199	ABCA11	ABCD3	ABHD3	ACADM	ANGEL2	BXDC5	C1orf103	C1orf124	C1orf156	C3orf23	C4orf33	C7orf38	C8orf38	CCBL2	CCDC121	CCDC126	CDK8	CEP70	COIL	DIMT1L	DNAJC8	DUSP11	EFCAB2	ENOPH1	EXTL2	FLJ13611	FLJ20628	FLJ23861	GLMN	GOLGA7	IFT52	KIAA1799	KLRG1	LIPT1	LOC400657	LOC63920	NSL1	NUDT12	OSGEPL1	PDE6D	PEX1	PNRC2	PRPSAP1	PRPSAP2	RAB28	RLN1	RSBN1	SENP8
ZNF669	199	C2orf44	ARMC6	SEPHS1	NUP133	SAE2	INTS7	KLHL20	RBBP9	ZFP37	TMPO	DDX52	KPNA5	RBMX	ZSCAN16	SUV39H2	NAG18	PAFAH1B3	PRMT1	TMEM97	EXTL2	YTHDF2	VPS72	RFC3	ILF2	SMARCB1	COIL	FAM60A	ZNF140	FIP1L1	C20orf67	DDX49	GPS1	MCM10	SGTA	TAF11	NOL5A	ZNF675	SIKE	AOF2	FAM32A	PPP2R5D	DCC1	HNRNPL	GINS1	DUSP12	SLC25A17	RSBN1	KLHL11
PRDM4	199	NAT10	BAZ1B	RNF4	C1orf107	KIAA0368	UBN1	NCL	PRPF40A	TATDN2	PSMD1	CKAP5	MAP4K4	GOLGA3	HYOU1	USP7	NIPBL	DHX16	HARS	SEC16A	BRPF1	M-RIP	GCN1L1	HGS	RNASEN	EIF4B	DPP3	SART3	FOXK2	NOL1	KIAA0286	USP32	CSNK2A2	ZNF84	LRP12	RNF10	RNMT	RYBP	PUS1	RRS1	AATF	MED1	KPNB1	UTP20	PDHA1	EP400	WBP11	ATXN2	ANAPC1
NFXL1	199	ABCA11	ABCB10	BBS7	BMI1	C10orf18	C4orf16	CCDC100	CCDC111	CCDC132	CCNT2	CLK4	CREB1	EXTL2	FBXL4	FLJ12716	FLJ40869	FLJ44894	IFT52	IFT80	KIAA1586	KLHL5	KPNA5	KRR1	LIG4	MAP2K5	MAP4K3	MAPK6	MLSTD2	MRE11A	MTRF1	PAPD4	PAQR3	PLEKHA8	PMS1	POLK	PRPF4B	RG9MTD2	RP11-114G1.1	SACM1L	SENP6	SLAIN2	SLC10A7	SRP72	SYCP2L	TAF5L	THAP9	THOC1	TUBB1
ZNF160	199	C14orf135	C8orf42	HKR1	NARG1L	PRPF31	RAB5A	SEMA6D	ZNF134	ZNF146	ZNF154	ZNF155	ZNF17	ZNF180	ZNF211	ZNF225	ZNF227	ZNF228	ZNF254	ZNF283	ZNF320	ZNF347	ZNF43	ZNF432	ZNF439	ZNF479	ZNF507	ZNF528	ZNF529	ZNF530	ZNF546	ZNF615	ZNF665	ZNF678	ZNF761	ZNF766	ZNF773	ZNF813	ZNF83	ATM	ATP8B1	BAPX1	BCORL1	C4orf29	C6orf111	C8orf44	CBLB	CEP27	CROP
MAFG	199	ZCCHC2	MECP2	GOLGA3	EIF3A	ABCC1	HGS	LARP5	SMAD7	LRRFIP2	OXSR1	PFKP	USP32	KLHL21	TFE3	CEMP1	RASA2	ABL2	LARP1	PLEKHM2	SH3BP5	NPLOC4	UBE2Z	MNT	CNNM4	FLNB	PLEKHM1	MAP1B	ADCY3	AKAP13	ALKBH5	ANKRD11	ANKRD12	CAMSAP1	CLN8	DENND1A	EIF4G3	ENO2	ERICH1	F8A1	FGF18	FOXP1	GGNBP2	HSF1	KIAA0100	KIAA0368	KIAA0515	LOC283767	MC1R
BCL11B	199	XDH	ACF	SERPINA4	SLC17A6	GUCY1B2	CBFA2T3	AFF3	C8A	GLRA3	MST1R	ZSCAN2	C1orf116	SFRP1	RIPK4	TCF15	TNFRSF8	LAD1	KCNJ12	STAR	EVL	NDST4	AIM1L	KCNK12	AFF2	SERPINA7	STXBP6	RAB3B	FGF9	DDC	MGC5566	ISL1	KLK8	FLJ33790	TMPRSS4	BLK	MAGEA10	PROC	TYR	RBM35B	PTGER3	RHD	HTR2C	POU4F1	HCN3	FRAS1	VTCN1	MAGEC1	RAB25
MBD4	198	SAMSN1	ANKRD40	CRLF3	FCGR2A	ACSL1	RNPEP	SLC7A7	ACTR3	C3orf64	LPXN	ATP2C1	SOAT1	RAP2B	ITGAM	CAPZA1	ATP1B3	RAB7A	LAIR1	MBD5	PARP8	MAPK13	RTCD1	CPOX	CD47	APEX2	PLAUR	ACSL4	GK	IQWD1	NAT13	ETF1	ARPC2	SCPEP1	ATR	PTPN2	IL10RB	ATG3	SHQ1	NDEL1	NCF2	SNX2	SRP19	MFSD1	GMPPB	HPS5	SLC33A1	TMEM39A	ATF1
IKZF5	198	PDCD4	RABGGTB	ISCA1	C10orf97	RB1CC1	HCFC2	FBXL4	TBC1D12	RAB14	ST3GAL6	SGMS1	UVRAG	GIN1	HERC4	KLHL24	ASCC1	ARHGAP12	RPS24	HDDC2	IGBP1	LETMD1	VPS26A	ZNF124	PLEKHA1	DNAJC12	ACADSB	ABI1	COX15	CTAGE5	SNX16	TIAL1	KIAA1012	HERC3	NR1D2	KIAA0776	GCLC	APOOL	GLUD2	5-Mar	MORC3	UQCRB	C10orf68	NOC3L	ARPP-19	ZNF33B	CUTC	KIAA0157	SCRG1
ZNF710	198	ADAMTS15	ANGPT4	ARHGAP27	ARID3A	ARRDC5	BBC3	BHLHB4	C9orf62	CACNA1E	CAMK2N2	CARD11	CASKIN1	CDC42EP5	CDH24	CSH2	DLGAP3	DUSP15	FAM70B	FBXL17	FBXL8	FLJ25404	FOXC2	FOXE1	GGTL4	GPR150	GPR153	GPR156	GPR157	GRIN2D	HCN4	HES7	IFITM5	IL5	ITGB1BP3	KLK13	KRTAP4-10	LCE5A	LOC201175	LOC388323	LOC439951	MGC34800	MGC34821	MYOD1	NEUROG3	NLF2	OR5J2	OTUD7A	OXER1
ZNF394	198	C1orf107	C7orf23	WBSCR16	SND1	SHFM1	LMO6	DTX2	GUSB	CSGlcA-T	FZD1	ABCB7	ABCF2	CLK3	QARS	C7orf42	PLOD3	IKBKG	AP4M1	TRIP6	SLC39A1	GATAD1	TAX1BP1	ARSE	C1orf85	C7orf49	CALU	CSF1	FAM79B	HIBADH	MGAT1	RBM33	SH3PX3	SLC10A3	SLC25A38	TMUB1	TNKS1BP1	TXNDC11	WDR55	ZNF79	ZNHIT1	BUD31	EIF3S9	IL10RB	IRAK4	KRIT1	TNIP1	WDR32	ZKSCAN1
ZNF587	198	ZNF83	ZNF667	ZNF228	ZNF324	ZNF264	YTHDC2	ZNF551	AKT2	C19orf61	SNRP70	ZNF154	EXOSC10	DMPK	CCDC130	LOC440350	SFRS11	ZNF345	ZNF331	ZNF432	ZNF528	U2AF2	ZNF44	ZNF573	MZF1	ZCCHC11	ZNF224	LUC7L	KIAA0406	FNBP4	SYCP2	ZNF137	SFRS14	ZNF419	KIAA0841	ZNF611	NARG1L	ZNF211	RBM5	C20orf117	TAF1C	DMWD	CCNL2	NKTR	CSPP1	C11orf61	C21orf66	SMG1	TRA2A
ZNF562	198	CHD1	ZNF228	YTHDC2	ZNF551	SF4	PHKB	ZNF43	CCDC130	UBE1L2	GPATCH1	MDM4	ZNF345	DIDO1	FRYL	ZNF432	ZNF254	SMCHD1	QTRT1	ZNF573	SFRS14	ZNF136	ZNF211	ANKRD10	RIF1	CCDC131	TTC31	SF3B1	ZNF587	ZNF266	KIAA0892	ZNF193	ZNF177	ZNF426	RBM39	ZNF221	DOT1L	AKT2	B3GALNT2	C12orf28	C19orf18	C20orf94	C21orf66	C2orf61	CHD9	DGCR8	GGTL3	GSTCD	KIAA0754
SMAD1	198	SLC12A4	TM9SF4	C19orf22	NEK9	11-Sep	PITPNC1	PHKB	TRAF3IP2	LSG1	CDH6	RBM42	GRIK5	C21orf62	JAM2	OTUD4	TOR1AIP1	RUFY1	CTNND1	ATP10D	CDH2	RFXANK	NPAS3	SLC16A2	SUPT16H	POU3F2	UPF1	UNC119B	MEOX2	MCC	GDPD2	TM9SF1	NUDT9	ANP32E	YTHDF1	PLEKHC1	PRRX1	CHST10	SSFA2	NLRX1	CTNS	ST5	TP53	SYNE2	REST	UTP14A	ANGPT2	ZNF45	ZKSCAN5
GMEB1	197	C9orf39	DGCR8	MDC1	SMARCA4	HMG2L1	MICAL1	THOC5	SFPQ	TCEB3	NUP50	SEC24C	MORC2	RBM15	NASP	EIF2C3	AJAP1	BRPF1	CCNJ	BAT2	TAF5L	KIF5B	PHIP	ASPM	CEP152	RBM10	KIF14	MTG1	PPFIBP1	MAN1A2	DAXX	PHC2	GNL3L	E2F3	DAZAP1	PLEKHO1	BOP1	POGZ	AMMECR1	ZBTB24	CEP110	VARS	PPRC1	PIP5K1A	NUP188	UBAP2L	ACIN1	EWSR1	EDN2
HOXD13	197	XDH	PRSS22	GBX2	SERPINA4	MAGEA8	SLC44A4	C8A	HOXA7	UNC93A	KRT6B	C1orf116	SIX6	HOXD10	HOXD3	AIM1L	SERPINA7	PSG6	FGF23	BLK	KRT86	HOXC4	HOXC10	PKLR	HOXA10	ICAM4	HOXD11	FOXA2	BFSP2	VASH2	TERT	ACSM3	AGTR1	ALOX12	APOA5	ART4	ATAD4	C19orf21	C21orf125	C3orf32	C6orf156	CD1E	CEACAM5	CSMD1	ESX1	FAM9B	FGF19	GAGE1	GYPB
ARID5A	197	SOCS3	ARHGAP4	LIF	CEBPD	CEBPB	TNFRSF1A	PCOLCE2	TAPBP	PHC2	MVP	PLAU	SH3TC1	JAK3	SLC10A3	ARHGAP30	DEF6	DENND1C	EFNA1	FCGBP	FLJ21438	KIAA1754	KIAA1949	LOH11CR2A	OR8U1	PGPEP1	PLEKHQ1	PMFBP1	PTPN7	SAMD4A	URP2	ADAM8	ADAMTS1	ANGPTL4	BACE2	BAZ2A	BIN3	GADD45B	GLT25D1	IL4R	ITGA3	KIAA0247	LOXL2	LYPLA3	MAP2K3	MAP3K14	MARCO	MRC2	MUC1
ZNF488	196	AATK	AJAP1	ARHGAP22	ASB13	C12orf34	C17orf88	C9orf25	C9orf4	CKMT1A	DACT3	DDN	DNAH17	EPHA10	ERBB3	FAAH	FAM131C	FCRL5	FLJ33790	GAL3ST1	GNG8	HOXD1	HR	HRH3	KCNK7	KIF21B	LGI3	LOR	LRRC62	NINJ2	NOG	OR13C8	PDE2A	PDE3B	PLCH2	PPP1R16B	PVRL1	RAB33A	RASGEF1C	RGR	SFTPC	SLC1A6	SLC4A5	SMOC1	SNX22	SOX10	SPTBN2	STARD10	TAS2R50
ZNF428	196	GCSH	CADM4	ZEB1	MMP16	FUS	ZNF228	C19orf2	ZNF480	TUBB2B	LAPTM4B	RBBP9	UBE2S	U1SNRNPBP	TRAF4	PEMT	PAF1	CRKL	NAG18	PAFAH1B3	SIRT2	PHC1	TRIM28	ZNF606	ETV1	HNRNPA1	SOX2	SMARCB1	CLPTM1	TAF6L	HNRPDL	PPP2R1A	KLHL22	HSPBP1	CCND2	GSK3A	FARP1	EPN2	DDX49	ZNF227	GPS1	PPP5C	FLJ10781	SGTA	CRIP2	GRIK3	ZNF22	HMGB1	LRP3
ZBTB16	196	ZHX3	GFOD1	PURA	PER1	NT5DC3	KIF13B	ADIPOR2	ARID5B	TOM1L2	SORBS1	DST	NCOR2	EPHA4	ZBTB20	FKBP5	GOLGB1	ABLIM1	OTUD7B	KLF15	FOXO3	BCL6	PDK4	DGKG	PPM1B	LIFR	KIF1C	AKAP13	ARHGAP26	BCR	C20orf54	CRYAB	CTSF	DPYSL2	EDN1	EZH1	FAM107A	FBXO31	FLJ42953	GRAMD3	IHPK3	IQSEC2	KCNB1	KLF9	NCOA1	PDE8B	RASD1	RASSF4	RHOU
HIF3A	196	RICS	TBC1D17	GRAMD1C	ANKZF1	GCN5L2	SPSB3	LOC440350	MZF1	FLJ13231	NDRG2	SH2B1	LOC339047	RASA4	EZH1	VSX1	KLF15	KIAA0556	ATP1A2	DGKG	LIFR	SLC14A1	ADHFE1	BTNL9	EMILIN3	HEPACAM	HIP1R	MAT2A	NCOA1	PSD2	RASGRP2	USP2	ADRBK1	ATP2B2	BZRAP1	C11orf16	CYP4F12	DAPK2	GEMIN8	KCNIP2	KCNS1	LOC643641	MADCAM1	MYOG	NT5DC3	PADI1	PER1	RAB3IL1	SCUBE3
POU2F3	195	GRB7	TNFSF15	COL17A1	KLK1	TNFSF9	CBLC	AZU1	SCNN1A	SYNGR4	KIAA1822L	MUC5B	KRT7	MTL5	SLC15A1	ACF	ACSM3	AGR2	ALPK3	ANXA9	APOA5	APOH	ART4	ATAD4	C19orf21	C1orf116	C21orf125	CD1A	CD5	CEACAM1	CLDN14	FGF19	GFI1	GYPB	HSH2D	IL2RG	KRT6B	KRT6C	MRGPRX3	MS4A3	NANOGP1	NAT8	OR5AS1	PRAMEF8	PRODH2	PRSS21	QRICH2	RBM35A	RBM35B
ZNF614	194	ZSCAN12	SAE2	CCNB1IP1	RNF139	ZNF230	ZNF434	ZNF226	RPL18	DPY19L4	LOC644096	ZNF432	ERCC1	PRMT1	ZNF415	PPA2	VRK3	ZNF701	ZNF571	ZNF552	PPP5C	BCKDHA	ZNF473	FLJ10241	ALKBH1	C5orf28	C15orf29	RPS19	LIN37	IFT52	ZNF576	RPS5	ZNF442	ZNF468	ZNF223	METAP1	ALG5	TAF7	C17orf48	GEMIN7	ABCE1	C20orf111	CGRRF1	CNIH	COMMD10	CPNE3	FNDC3A	HBP1	LYPLA1
ZBTB5	194	DCX	ZNF10	UBAP2	MKRN3	CNTFR	PSIP1	NOL4	TOP2B	FANCG	ZNF510	RFX3	CHD7	MCM3APAS	C1orf106	SOX4	GRHPR	DNAJB5	RNF38	ZNF711	PLCB4	KLHL23	GSTA4	TRO	CCL27	GNG4	VEZF1	NFIB	CXXC4	LRP2BP	FAM110B	C14orf93	C9orf127	CDON	CHST9	CNOT10	DLL1	EFS	FAM27E1	FAM27E3	FBXO10	FOXN4	GLCCI1	GNE	IGSF9	LRRC1	MEX3A	PELI2	TIGD1
ZNF157	194	SLC22A13	FLJ20184	INHBC	IFNA8	CLDN16	TJAP1	GALR2	GSCL	COLEC10	TREH	KIAA1086	LOC541469	INSL6	PLA2G2D	TERT	SLC6A3	KRT3	ACR	C14orf162	C18orf12	C1orf127	C20orf141	C6orf1	CDK5R2	CHRM4	CHRNE	CRHR1	CYP46A1	FAM22D	GAST	GPR42	GPR52	GRM2	H1FNT	HCFC1R1	KIR3DL1	KRT76	LHB	LOC554235	LOC56964	LYNX1	MADCAM1	MGC88374	MRPS21	NCR2	NR5A1	NTSR1	OPN1SW
HMGN3	194	RPS6KA5	ANKRD6	NIPSNAP3B	SETMAR	KRCC1	SLC35A1	AGL	MTO1	ZFYVE16	DOPEY1	ARMC1	PELI1	LRRC40	PTBP2	C6orf162	FHIT	CASP8AP2	PLEKHA1	CCNC	ELOVL4	PHIP	PNRC2	ZZZ3	LANCL1	HSF2	MAPK10	AGTPBP1	KIAA0776	GCLC	TAF11	ORC3L	LRRC1	VBP1	TSPAN15	C3orf63	DCUN1D1	DCUN1D4	FUT9	ZNF33B	G3BP2	PKIA	AZI2	LYRM2	C1orf25	PIK3R3	SS18L2	MED23	EIF1B
ARNTL	194	TANK	FBXO3	ALDH1L1	EGFR	SLC1A3	NDP	LRRC16	ABCD2	ARFIP2	ZNF226	CST3	SSBP2	RORB	CTH	TFRC	TMEM80	ANXA5	ZFYVE21	C6orf32	ELP4	MOSC2	TMEM22	HSD17B12	FGFR3	ELOVL2	PIPOX	SRI	TMEM9B	TMEM41B	UEVLD	ACAD8	ANGPTL1	B3GALTL	C14orf45	C2orf42	CHPT1	DBX2	EIF3K	FAM108C1	GBAS	GZF1	KBTBD4	KIAA1826	LOC644186	MDH1B	MEOX2	NPY2R	NR2E1
ZNF324	193	ZNF667	KIAA0664	GPATCH8	ZNF551	DGCR8	DCHS1	TNPO2	ARID1A	KIAA0329	SNRP70	ZNF8	EHMT2	DMPK	GPATCH1	JMJD2B	COL9A2	OTUD3	PARC	ZNF573	MZF1	POU2F1	MUM1	ZNF235	SPHK2	ZNF471	ZNF500	ZNF696	KCNJ14	SFRS14	FBXO46	KIAA0841	ZNF211	C19orf7	DMWD	ZBTB40	LZTR1	TRIO	ZNF574	SUPT5H	MLL4	SFRS8	ZBTB39	KRI1	CIC	ZNF587	EP400	GLTSCR2	POGZ
ZNF670	192	ALG10B	ANGEL2	BXDC5	C10orf119	C12orf48	C1orf124	C1orf131	C5orf34	C6orf167	CCDC138	CEP76	CHAC2	COG2	COQ3	DBF4	DHX40	DNA2L	ECT2	EXTL2	FAM33A	FAM35B	FASTKD3	HNRNPC	IFT52	LOC201725	LOC51136	MAD2L1	MED30	MIS12	PPM1D	RAD51AP1	RNF138	RPS26	SIKE	SMAD4	SUV39H2	THAP9	TIA1	TMPO	TTC21B	ZBTB26	ZFP37	ZNF140	ZNF253	ZNF519	ZNF525	ZNF669	ZNF684
ZFHX4	192	ERBB2IP	SPG7	SAFB2	MAST4	ZRSR1	11-Sep	WWC2	KIAA0329	FLJ10081	TTC23	TRPS1	PLCE1	NCOA3	PARC	ITGB8	XYLT2	COL5A3	IQCE	ZNF573	PCYOX1L	ZRSR2	TRRAP	CRTC3	ZBTB20	SOX9	NOTCH2	TGFBRAP1	ZNF211	C19orf7	DMWD	MACF1	PLCG1	MID1	ZFP36L2	DYNC2H1	WDR19	KIAA0355	KIAA0892	NFATC3	TYK2	ST5	ZNF512B	CNOT4	MEGF8	SYMPK	ESF1	SLC20A2	AP3D1
ZNF345	192	SPG7	ZNF518	DGCR8	ZNF682	NPFF	GPATCH1	PCM1	MDM4	ZNF432	ZNF44	ZNF573	ZNF224	LUC7L	IKZF2	RFX3	CARD8	CCDC144A	DDX17	BTN2A3	CCNL2	SETD6	SF1	ZNF587	KIAA0892	ZNF193	FLJ20309	SMG1	TAS2R10	ZNF221	ZNF562	ANKRD36	ATP10D	B3GALNT2	C19orf18	C20orf74	C21orf66	CCDC76	CHD9	CSPP1	DDX52	DTNA	EVI5	FAM126B	FAM133B	FIGN	FLJ39822	FRYL	KIAA1618
KCNIP3	192	AK1	AKR1C1	ALDH2	ALDOC	AMOT	ATP1B1	BLCAP	C12orf42	C14orf132	C9orf91	CACNA2D2	CDH22	CRLF1	CRY2	CSDC2	CTNNBIP1	DAAM2	DACT3	DOCK3	DTX4	ERBB4	FBXL15	FBXL16	FLJ11235	GPR162	INA	JAKMIP1	KCNA5	KIAA0427	KIF1A	KIF21B	LCN12	LPIN1	LRRC20	LRRC62	MCF2	MEGF6	MSRB2	MTA3	P2RX1	PC	PEA15	PEBP1	PHACTR3	PLEKHA6	PPAPDC3	PPP1R1A	PPP1R3F
GATA5	191	AFMID	AIM1L	APOA4	AQP12B	ARL4D	BLK	BMP10	BPIL3	C2orf51	C5orf38	CALML5	CBLC	CCDC63	CCL16	CD1B	CD3E	CIB3	CILP2	CRYAA	CSH2	CTAG2	CYP2F1	DNTT	EDG7	ENTPD8	EPYC	FAM104A	FAM83A	FAM83G	FCRL4	GJB3	GP6	GPR115	HAL	HSPC105	IRF4	ITGB1BP3	IVL	KLK1	KRT13	KRT7	KRT79	LMX1B	MAGEA10	MAGEA5	MAGEB2	NPR3	NXPH4
ZNF696	190	INTS1	ZNF324	KIAA0664	SAFB2	ZNF551	NCOR1	TPR	TNPO2	SAFB	SNRP70	ZNF318	EHMT2	SCRIB	HIP1	CREBBP	MED24	BAT2	ZNF282	ASCC3L1	JRK	POU3F2	NCOA6	GRIK3	HNRNPU	C17orf70	AXIN1	MLL4	SETD5	KRI1	MED1	DDX51	MBD3	AZI1	BOP1	CSPP1	AKAP8L	ZNF512B	SARM1	RAB11FIP3	ZNF629	AGPAT6	ARHGAP19	C6orf107	CCDC137	CTA-126B4.3	DHX38	DOHH	EEF1D
THYN1	190	NTHL1	PMF1	SCHIP1	SOX15	BANF1	MYL6B	PDE6D	ATP5S	ORC4L	MIZF	PXMP3	ING4	PRDX2	USE1	PIN1	PPOX	OXSM	FEZ1	NDUFA7	ACAD8	POLR2I	IL12A	SURF2	FAM131A	NDUFC2	PCCA	GABARAPL2	RIC3	NDUFA13	C11orf49	PARD6A	APOM	NDUFB7	DBI	UBL5	DCXR	NDUFS3	LY6G5C	DHPS	C11orf60	LYRM4	POP5	ICT1	CCDC56	TCEA2	OBFC2B	TUSC4	ART3
REL	190	SLCO2B1	GCC2	ELF1	MBNL3	IL10RA	SLC25A37	ITGAM	PLCG2	LILRB1	TNFRSF1B	MYO1F	ATP8B4	DSE	HIPK3	PTPRC	IKBKB	AP1B1	DOCK2	TBXAS1	DENND3	CYLD	WAPAL	GPBP1L1	SLA	ITGB2	SLC11A1	PAPOLG	MFSD1	CSF1R	FYB	NAIP	ADAM28	NCKAP1L	C1orf38	IL17RA	PLCB2	ALOX5	MGAT5	MEF2A	CD2AP	C12orf35	DNAJC13	HCLS1	ACTR2	BMP2K	C5AR1	CUL4B	CXorf21
ZNF532	189	ZEB1	SUV420H1	ZNF667	ZNF146	GPATCH8	MDC1	SMARCA4	TARDBP	JARID1A	TLK2	RSF1	ARID1A	SAFB	SLTM	ATAD2B	FUBP3	ZNF117	TNKS	HNRPA3	MORC2	JMJD2B	MYST3	ANKRD17	PHC1	ZNF271	RBM25	PDLIM5	ZNF471	ZNF407	C4orf8	C11orf30	PCF11	SFRS14	RFX3	HCFC1	ZNF384	AGRN	KIAA0515	SETD5	KHSRP	POGZ	TCF4	JMJD2A	PHF2	EHMT1	SETD2	ZNF236	ILF3
ZNF623	188	POLR1B	JMJD1B	ZMYM3	DDX19A	LATS1	MSL2L1	VPS52	CDKAL1	BCLAF1	RTF1	ASH1L	ZNF7	ANKRD17	BNC1	BRD2	NPAT	ZNF407	GPATCH4	PCF11	ZNF510	EXOC2	OR2S2	YTHDF3	CSTF2T	NUCKS1	RFC1	AGPAT6	C20orf11	C8orf41	CDK2	CHMP7	CLPTM1L	CRKRS	CS	CSDE1	CTNNBL1	DLG3	EEF1G	EEFSEC	FAM48A	FBXL10	FUBP3	GLE1L	GMEB2	GSPT1	IMPDH2	KARS	KIAA1429
ZNF551	188	ZNF667	ZNF228	ZNF146	ZNF324	ZNF586	AKT2	SF4	ADNP	ZNF682	ZNF43	ZNF154	ZNF8	GPATCH1	ZNF133	ZNF549	ZNF528	LIG1	TRIM28	ZNF235	SARS2	ZNF696	ZNF227	ZNF419	KIAA0841	ZNF611	ZNF211	ZNF544	C20orf117	C19orf7	ZNF304	MLL4	ZNF134	KRI1	ZNF587	DNMT3B	POGZ	KIAA0892	HNRPH1	C11orf61	AKAP8L	KCTD15	ILF3	DOT1L	CREB5	ZNF180	CHERP	ZNF562	ASXL1
RFX4	187	ACAD8	AGT	AHCYL1	ALDH3A2	ALX3	AQP4	BBS1	BMPR1B	C10orf63	C14orf152	C18orf51	C20orf152	C6orf118	C9orf61	CASC1	CCDC65	CRISPLD1	DAPK1	DCLK2	DKFZp666G057	DLEC1	DOCK7	DOK5	DTNA	ECM2	EGFR	ELN	FBXO17	FHL1	FMN2	FNDC7	GAB1	GLI2	GRAMD3	GSX2	GYG2	HIBCH	ID4	IL12A	ITGB8	KAL1	KCNN3	LOC129881	LRRC48	MAP3K14	MASP1	MED29	MGAM
HOXC12	187	ACTBL1	APOA4	C14orf115	CALML5	CCL16	FAM83A	FAM83B	GABRA6	GATA2	GP6	GRIK2	IGF2BP1	KLRG2	POTE15	TRIM15	ANGPTL7	RGS14	TRIM31	CAPN10	RBPJL	CCDC38	ADH1C	COL19A1	TRIM40	ACTRT2	C20orf118	LOC143188	DYDC1	C10orf82	LOC143678	CST1	FAM187B	C1orf211	IL23R	SH3RF2	LRRN4	DDX53	FAM9B	DMRT1	DSC1	KRT24	EMX1	F2	TMEM217	HOXA11AS	FCN2	ALDOB	NAALADL2
KLF13	187	FOXN3	ZNF609	RAPGEF1	ANKRD11	DDX6	WWP2	HERC2	MAP1A	SBF1	MARK2	CSNK1G1	FAM53B	P2RX7	ANKS1A	WHSC1L1	HCFC1	BAT2D1	MAN1A2	VCAN	BICD2	CLN8	SLC12A6	KIAA0515	LARP1	INPP4A	MYO5A	PHLDB1	C6orf106	ADRBK2	AKT3	ANKRD17	ASH1L	C1orf164	C9orf86	CABIN1	DDX24	DENND4B	DIP2C	DNM3	DPYSL2	EHF	ELMO1	FAM44A	FLRT1	GSK3B	HUWE1	IRS4	KIAA0226
CENPT	186	RP5-1077B9.4	OSGEP	UCKL1	SPSB3	FLJ10490	HIST1H4E	PRPF39	U2AF2	RAD9A	LUC7L	BANP	ZNF137	Magmas	TIAL1	TJAP1	ACTR5	MTG1	FOXN2	SENP3	MUS81	NUTF2	FBXO9	TAF1C	BTN2A3	KIAA0907	POLR2C	COG4	BAT1	LMBR1L	RHOT2	C16orf68	PRMT7	ARHGEF1	ATXN7L2	BRSK1	C16orf79	C19orf43	C20orf67	CCDC78	CCDC95	CDK10	CENTB5	COPE	CPT1B	CSNK2B	EVI5L	FIZ1	FLJ10404
KIN	186	SLC25A24	PDLIM1	EN2	RPP38	GALNACT-2	CDC123	C10orf18	WAC	RPS24	HSPA14	ZNF239	PARG	PAPD1	SLC16A7	GTPBP4	MLLT10	ERCC6	TFAM	SUPV3L1	NACAP1	PRPF18	CUL2	DCLRE1C	ARMETL1	BCCIP	C10orf30	DDX50	DEPDC7	EPC1	EXOSC1	IPMK	8-Mar	RABGGTB	RANBP17	RBM17	ZNF485	APIP	ARMCX1	ASNSD1	ATF1	ATPBD1C	BMI1	C10orf97	C12orf11	C1orf25	C2orf47	CCDC59	CFDP1
ZNF558	186	ADAMTS9	AFAP1L1	APBA3	C14orf135	C19orf44	C19orf50	CCDC130	CCND2	CEBPG	CLPP	CNGA3	CRLS1	CXCR7	DOK5	EGFR	EYA2	FBXL12	FBXW9	FDX1L	GAS1	HES1	JAG1	KLHDC8A	LPHN2	MEST	NKX2-5	NMB	OTP	PCDH19	POLI	PSMF1	QTRT1	RAB3GAP2	RBBP9	SELV	SOX9	TMED1	TMOD4	TNFRSF19	YTHDF1	ZNF12	ZNF134	ZNF14	ZNF177	ZNF181	ZNF20	ZNF317	ZNF333
ADNP2	185	C19orf2	ZNF480	SAE2	HMG2L1	ADNP	ZNF682	HISPPD1	ZNF43	CXXC1	DKC1	RBM12	PHF14	GTF3C3	U2AF2	SUZ12	YTHDF2	TRIM28	NUP205	RRP15	FBXL12	THOC1	ZNF140	KIAA0286	PPP5C	CDK2	CSTF3	RIF1	SMAD4	RNF138	PTBP1	PRPF4	PALB2	TTF1	FBL	ERF	SAE1	ATP9B	ZNF131	GINS1	ZNF468	C1orf9	SRRM1	NETO2	ISG20L2	PIAS2	NCBP1	ZNF180	ABHD13
ZNF165	185	C1orf114	AARSD1	AK7	ATXN1	C15orf26	C17orf79	C2orf15	C6orf130	C9orf45	CCDC104	CHCHD4	CSRP2BP	DNAH2	DNAH5	GYPE	KIAA0319	KIAA0368	KLK8	LYSMD4	PHF17	PNMT	PPIL6	RBM24	ROPN1L	SIRT5	TACSTD1	TMEM79	TRIM39	TRIM68	WDR16	ZFP64	bA16L21.2.1	AUH	BBS9	C20orf12	C9orf6	CCDC25	CDKL3	EBNA1BP2	EFHC1	IFT57	IK	IKBKAP	INTS8	LYRM1	MCCC1	MUT	MYOM2
ZNF598	185	AAMP	ADPRHL2	AGPAT6	AKT1	ARFGAP1	B3GNT6	BICD2	BRD2	BRPF1	C17orf50	C2orf29	C3orf27	CDC2L2	CLK3	CPSF1	CPSF3L	CTF8	CXXC1	DAPK3	DAXX	DHX38	EIF4A1	EWSR1	EXT1	FLJ36874	FUS	GAK	GNB2	GNL1	GTF2H4	HDGF2	HNRNPA0	HSPD1	IGFBP2	INPPL1	KIAA0082	KPNB1	NRBP1	PDAP1	PSG3	PTBP1	PUS1	REG4	RNF166	RNF216	RNF25	RNPS1	SEMA4C
GBX2	184	KLRC4	TAGLN3	HOXA11	MUC4	MYCN	RBM4	TOX3	ECEL1	TLX1	KLRC3	HOXD13	PRPSAP2	SLCO5A1	C17orf53	C1orf94	C6orf129	C9orf37	DET1	EN1	HIST1H3A	HOXA10	HOXD8	MAD2L2	MKRN3	NETO1	NXN	PEO1	RUVBL1	ST7	THOC4	ZNF642	ARID1A	ATP6V1B1	C1QL1	CBX2	CDC25C	CENTG1	CLDN14	CXorf1	DNASE1L2	EHMT1	GLP1R	GRID2	HCN3	JPH3	MTHFR	MTSS1	NEURL
LCOR	184	ANKRD26	ARID4B	ASXL3	BMS1P5	BRWD1	BTAF1	C10orf22	C10orf4	C10orf46	C22orf27	CACNB2	CAMSAP1	CEP350	CIT	CLEC2D	DCLRE1C	DIP2C	ENTPD4	ERCC5	FLJ39653	FMR1	GBF1	GCC2	GNPTAB	HBS1L	HERC1	HERC4	HNRPH3	JMJD1C	JMJD2C	KIAA0232	KIAA0408	KIAA0528	KIAA1128	KIAA1468	KIAA1600	KIAA2026	LOC339745	LOC389072	LPGAT1	MAP4K5	6-Mar	MGEA5	MON2	MYCBP2	MYSM1	OPRM1	PARG
CREB3L2	184	CTDSP2	COL18A1	LRRFIP1	MED15	TBC1D22A	JARID1A	FNDC3B	LPP	TMEM127	SND1	RAPGEF1	PPM1F	FN1	PXN	FLJ20254	WIPF1	PCSK7	SSH1	TGOLN2	NANS	MICALL1	PHYH	UNC84B	GCC1	PLAGL2	KIAA0265	GAA	DNM2	MLXIP	AFF1	MYH9	ATP7A	SFRS2IP	FLNB	LAMB1	SLC9A1	ACP5	AP3S1	BRI3	CALU	CMTM7	CSTA	CXorf38	FBP1	GLA	GPNMB	HIST1H1C	HIST1H2AJ
ZNF135	184	C9orf45	SETDB1	CAMSAP1	TTC3	MAGI1	GPR161	ACACA	SECISBP2	ZNF318	EHMT2	KLF12	ZCCHC14	DGKI	MKRN3	PCGF3	RALGPS1	PPM1E	C16orf67	CRMP1	MED24	TOP2B	SNX26	TSC2	RBM12B	CROP	RP4-691N24.1	LRP6	BPTF	ZNF286A	AMH	WHSC1	ZNF695	CHD7	UBE2O	MCM3APAS	TMEM118	SETD5	DBF4B	AZI1	BAHCC1	POGZ	ZNF711	SCN3A	PLCB4	SATB1	ZNF202	C1orf176	TRO
NHLH1	184	STMN1	GADD45G	FAM77C	NEDD4L	INSM1	NEUROD4	CRABP1	FLJ33790	MYCL1	NEUROD1	MNX1	NHLH2	CHRNA3	AFF3	AMN	ARL4D	ATAD3C	BHLHB4	C20orf144	C9orf62	CACNA1E	CDH24	CRTC1	DLGAP3	DRD4	DUSP15	EN2	EVX1	FAM70B	FBXL17	FBXL8	FLJ45717	FOXB1	FOXC2	GALR3	GFRA4	GP1BB	GPR153	GPR156	GRIN2D	HCN2	HES7	IGFBPL1	KISS1R	KRTAP5-1	LHX1	LOC146325	LOC339809
ZKSCAN2	183	ARMC5	ARVCF	ASCC3L1	BRD7	BTBD12	C14orf80	C14orf93	C19orf7	CHD7	DHTKD1	EARS2	EIF2C1	FADS1	FANCC	FLJ22795	GPT2	HCN3	KHDRBS1	LOC400506	MAGED4B	MANEAL	MDC1	MEX3A	MMP15	MRPS34	OR1J4	PFAS	PPP1R10	RBM10	RNF26	RPAP1	SBK1	TBCD	TIGD5	TMEM118	TRIM33	USP7	ZNF212	ZNF553	ZNF629	ZNF672	ZNF764	ZNF777	ZNF263	LRPPRC	HMG20A	CTCF	CBX1
TBX5	183	FOXP3	TNNT3	TFAP2B	HES2	KRT4	SIM2	KRTAP2-4	HOXA11	STAB2	GFRA4	CACNA1S	MYH13	HOXD3	TLX1	MNX1	NHLH2	PAX2	CDH3	TFAP2A	SLCO5A1	HOXC8	C1orf14	HOXC6	DAZ4	DAZL	DBR1	GLYATL2	HOXA10	HOXC9	KIAA0922	AFF2	ART1	BHMT	C1orf116	C6orf105	CASR	CBX2	CETN1	CIDEA	DCT	DKFZP564C196	DNAH3	ESR1	FAM55D	FOXN1	FSCN3	GCNT2	GHRHR
ZFP30	183	SCHIP1	ZSCAN12	SAE2	C1orf183	FARP2	MPPED2	ZNF43	ZFP37	OVGP1	TMPRSS5	ZNF34	PANK4	ZNF133	ZNF432	PAFAH1B3	FLJ23861	NARFL	GCDH	U2AF2	ZNF606	MUM1	ZNF571	ZNF302	ZNF14	HSPBP1	LASS4	C20orf67	MTHFD2L	DDX49	SOX9	ABCD3	NARG1L	GAS1	PRR4	USP6	KIAA0907	ERF	LIN37	TIMM44	CDC34	BRD8	ZNF177	RSBN1	KPTN	VPS45	KCTD15	PTOV1	KLHL23
E2F8	182	LMNB1	EXO1	ESPL1	KIFC1	POLQ	RRM2	MKI67	CLSPN	CCHCR1	DKFZp762E1312	ASPM	MDK	WDHD1	DTL	KIF20A	NUSAP1	KIF14	MELK	NDC80	KIF23	SPAG5	PRC1	CENPI	CDC20	PLK4	BUB1	STIL	FANCI	RAD54L	KIF18A	CCDC15	QSER1	ERCC6L	CENPF	CDCA8	TPX2	CDC6	AURKA	FANCA	BARD1	FAM111A	CENPE	TACC3	ASF1B	NCAPG2	KIF2C	NCAPH	DLG7
IRX5	182	C5orf38	CABP7	CHEK2	CKS2	E2F2	EPB41	GEMIN6	HIST1H1B	HIST1H1D	HIST1H1E	HIST1H2AB	HIST1H2AG	HIST1H2AH	HIST1H2AI	HIST1H2AL	HIST1H2AM	HIST1H3B	HIST1H3D	HIST1H3H	HIST2H2AC	HOXA4	IGSF9	IL1F10	IRX3	MFAP2	OSTbeta	RPA4	SNRPG	TFAP2A	VPS18	AGRP	ALDH3B2	AMH	ATP4A	AVPR1A	C1orf89	C22orf26	CBL	CBX8	CCIN	CESK1	CHRNA4	CKM	CNTD2	CRYAA	CSRP3	CYP17A1	DDX31
AR	181	SAFB2	CDC42EP4	RFX2	NFIX	GFAP	PLD2	FBXL7	SOX2	GLI3	ANKFY1	NOTCH2	DDEFL1	GPR125	BBS1	LRIG1	CLIC1	ARPC1B	SQRDL	SMOX	LIFR	POMT2	BBX	CCDC102A	CCDC136	CCDC80	COL4A6	CSRP2	CTDSP1	ECM2	EPHA4	ERBB2IP	GLIS3	GOLIM4	ID3	IPP	ITGB8	KRT8P12	LAMB2	LCAT	LTBP3	MCC	MSX1	OSGIN2	PARD3B	PARP14	PHKG1	PPP1R13L	PTTG1IP
FOXC1	181	FSTL1	ERG	OLFML2A	PDGFRB	GPR124	PRKD2	ERBB2	LAMA2	MMRN2	LEF1	TGFB3	RREB1	NOTCH3	PDE3A	PHACTR2	EPAS1	COBLL1	CD34	GPR4	BGN	ARHGAP29	ROBO4	JUP	NR2E1	TIE1	CTDSP1	JAK1	GMDS	SLCO2A1	FZD10	GPR116	KDR	PHF10	ADCY4	C16orf30	CGNL1	CHMP2A	CYYR1	DLC1	EVI1	FGD5	FOXF2	FOXL2	KIAA0355	KIAA0494	LAMB2	LAMC3	LATS2
PRDM5	181	ZNF83	PAX6	DMD	11-Sep	AGBL2	FLJ21062	KIAA1614	TNFRSF8	QTRT1	SHOX2	EYA2	METTL8	P2RY1	CYP20A1	IDUA	MAP7D3	ZNF446	TRIP10	MEOX2	NR2E1	CCNL2	GPR125	FLJ11286	STK3	CENTD1	WHDC1L1	GLI2	PIPOX	NPHP1	PRKD3	APBA3	B3GALNT2	BMPR1B	CASC4	CCDC123	CNGA3	CRYGS	DZIP1L	FAM137B	FBXO17	FLJ13231	GATAD1	HES1	HOMER3	IPP	KIAA1530	KIAA1618	MCM9
SOX15	181	SMARCD3	CHRNB1	ECE2	C19orf36	KHK	SLC27A5	MACROD1	EBF2	TST	RAMP1	GAMT	CLNS1A	C1orf61	NDRG2	C11orf49	CIB2	THYN1	SLC1A2	LY6G5C	C11orf60	VSX1	DCI	NT5M	C6orf108	FGFR3	RNF208	SRI	TCEA2	B3GNT1	ADAMTS7	AMAC1L2	ARTN	B4GALNT2	C1orf69	CREBL1	CYP2B6	DEFT1P	DKFZP434A0131	EXOC3L2	FAM116A	FLJ23356	FOXD4L1	GPR20	GSCL	KCNJ9	KIAA1545	KIR3DL3	LCE1F
ZNF589	181	RBM6	TTC3	ASTN2	TARS2	MECP2	ACACA	ZNF638	USP19	WDR6	MED24	TOP2B	RAD54L2	ANKS1A	TUG1	EIF2C1	UBXD7	MICAL3	LRRFIP2	ZBTB20	XPC	HMBOX1	CHD7	HIPK2	AZI1	CTA-216E10.6	ANTXR1	IK	KIDINS220	TRAK1	TAF15	YEATS2	DHX30	PRKX	TTC28	AATF	ALMS1L	ASCC3L1	C3orf62	CHD4	DDX42	RBM10	SCUBE2	SETD5	SSRP1	TATDN2	ZBTB40	AATK	AFF2
ZNF334	181	USP52	MLLT4	PILRB	KIAA0495	ZNF12	LOC440350	C6orf60	COL5A3	LOC389517	SHOX2	PHKA2	FNBP4	KIAA0841	RAGE	ZNF211	PLCG1	SETD6	GPR125	WDR19	C21orf66	COL16A1	ZNF512B	RBM39	ZNF337	BAZ2B	C20orf12	C3orf15	CCDC93	DCHS1	DPY19L2	ETAA1	FLJ31438	FREM1	NSUN7	POLG2	POLI	POU3F2	RAB3GAP2	RP5-1022P6.2	STK36	TAF4	ZFHX4	ZNF18	ZNF26	ZNF311	ZNF558	ZNF559	ZNF594
PLAG1	181	AXL	GALNT6	TBC1D8B	TNFRSF11B	PLAGL1	SYNJ2	RHBDF2	TGFBR2	LDLRAP1	TMC7	RPGRIP1	BDNF	FAM134B	PTPRH	ITK	BNC2	CALB1	FOSL1	HTR7	ADAM28	RGS17	ALOX5	CHCHD7	HMGA2	GNA14	ANXA11	AMPD3	COL13A1	IRS1	NT5DC1	NUMB	PLXDC2	RNF217	SLC31A2	SMPDL3A	C20orf23	C21orf25	CCDC69	COL4A3BP	GAS2	HSD17B11	MEF2A	RGL1	SH3BP5	TLR5	VNN1	SEMA3A	SEMA4D
SIM2	181	TTC3	ANKRD28	ELAVL3	WASF1	RALGPS1	HOXD3	TOP2B	BCOR	CHD7	THSD7A	HOXC10	TBX5	HOXA10	ZNF711	COL9A1	SATB1	C1QL1	CYP3A5	GNG4	HOXA2	KIAA1549	MYT1	ONECUT1	PDE10A	PRPH	RP11-35N6.1	SALL3	SCUBE2	SOX6	STOX2	TKTL2	TUB	ABHD10	ACAN	BAPX1	C1orf106	CELSR3	CRMP1	DCT	DCX	DUSP26	EPHB1	GP1BA	GPR17	HLXB9	NBLA00301	NHLH1	NMU
ZNF473	180	ZNF228	ZNF614	RUVBL2	CSNK2A1	CCT6A	ZNF230	CSE1L	CEBPG	TSR1	STRN4	C20orf4	ZNF432	GRWD1	WEE1	ZNF132	TRIM28	VRK3	PPP2R1A	ZNF222	DDX49	ZNF419	SP4	PANK3	ZNF611	PSCD2	PPP5C	RPL28	NOL5A	ZNF304	RAE1	FLJ10241	ZNF175	ZNF134	TSEN34	SAE1	MED25	PRPF31	ZNF45	ZNF180	ATRIP	C19orf48	C2orf44	FTSJ2	HNRPUL1	LANCL2	MIDN	NUP62	PTBP1
REPIN1	180	BAZ1B	ZNF212	KCTD2	ZNF3	DPP6	SLC6A8	NEK4	EHMT2	CLCN2	FAM115A	CKAP5	GTF2IRD1	HIP1	ST7	DPF2	ZNF107	PHC1	WDR45L	ATP6V0E2	SOX2	C1orf181	KCNH2	KCTD5	WHSC2	KIAA0195	ZNF282	LOC643641	ASCC3L1	LUC7L2	KLHL7	CLIP2	WDR82	TRIM24	TMEM118	PMS2CL	AGK	ZBTB39	CDK2AP1	TNPO3	NOTCH1	TRAP1	MGC24039	CHST10	ATXN2	ACTR3B	GTF2I	EIF4H	MKRN1
SIX6	180	XDH	C8A	TMEM28	AIM1L	DDC	PKLR	TCEB2	HOXD13	CACNA2D2	VGF	ABCC2	ACSM3	ACTL8	AGR2	APOH	ATAD4	BLK	CGA	EN1	FGA	FGB	FOXA1	KRT6C	LAMA1	MNX1	NUP210L	PASD1	PLAC1	PRAMEF8	PRDM7	RBM35B	RIMS4	SERPINA7	SERPINB3	UGT2B11	USP43	A4GNT	ABCG5	ADAM30	ADM2	ADRA2B	ADRB3	AHSG	AMBP	ANKRD2	ATP4A	AVP	BLR1
SEBOX	179	ALPK3	ANKS4B	ARMCX4	ARRB1	C14orf48	C17orf78	C22orf31	CARKL	CCKAR	CD300E	CHRNB3	CPA2	CSF2RB	DERL1	FLJ37464	FOXI1	GHRHR	GP2	GPR101	GPR128	HAS3	HHLA1	HOXB1	IL1F9	IMPG2	ITGB6	IYD	KIAA1754	KRT20	KRT27	KRTAP15-1	LIPN	LOC222699	LOC646938	MRGPRX3	NLRP10	NMUR1	NODAL	OR10G3	OR10K2	OR10R2	OR10S1	OR10V1	OR12D3	OR1A1	OR2AE1	OR51D1	OR51T1
ZNF395	179	OBSL1	SLC6A8	PLXNA3	SLC39A14	STON1	ENO2	RNF24	BNIP3L	ADM	PFKFB4	RARA	VEGFA	SPEG	NRN1	C14orf43	JMJD1A	AKAP8	LTBP3	AXIN1	STC2	ARHGEF10	CEP250	BCL6	PTPRF	RORA	C6orf47	TULP3	SNF1LK	ABL1	ADSSL1	DARS	KCTD11	LONP1	MAPK7	PACSIN3	PLOD1	RELA	SLC2A1	TNIP1	TRIM56	UAP1L1	BNIP3	BRD2	CEBPD	DDIT4	EGLN1	HIG2	LOX
EN1	179	HOXC4	HOXC10	HOXA10	ATP6V1B1	HOXD9	HOXC6	BIRC5	BUB1	C11orf82	C13orf3	C1orf121	CCT6A	CDK4	CDK6	CENPA	CENPK	CKAP2L	CMTM3	DEPDC1B	DKFZp762E1312	DLG7	DTYMK	E2F7	E2F8	EMILIN2	ESCO2	GAS2L3	GBX2	HMG4L	HOXC9	IGFBP2	KIF18A	KIF20A	LSM7	MDK	MELK	MLF1IP	MND1	NDC80	NEIL3	NES	PBK	PBX3	PLAT	PTTG1	PTTG2	PTTG3	RAD51
LHX2	179	FBXO11	CAMSAP1	STMN1	LMNB1	ESPL1	SMC2	FAM64A	DNM1	COL9A3	CLSPN	DOLPP1	TUBB2A	BRSK2	DTL	SET	RAB15	NDC80	STIL	PPME1	TOP2A	FANCI	TPX2	AURKA	DPF1	ATAD2	KIF15	BUB1B	ARPC5L	ASPM	C16orf45	C9orf58	CCRK	CDH8	CKAP2L	CPNE4	ELAVL3	FAM127A	FANCC	FZD8	GPRIN1	GRK4	KIAA0574	KIAA0649	KIAA1191	KIAA1276	KIAA1957	KIF14	LOC554175
ZNF706	178	PAQR3	RABGGTB	IMPA1	TMEM14A	C10orf57	PIGP	MFAP3L	CLIP4	MID1IP1	EBAG9	ACADSB	SC5DL	ALAD	ATP6V1C1	ISCU	GCLC	ADD3	RNF170	DERA	ATP6V1H	ARL8B	TTC35	ATP5L	C4orf12	COX5B	FGF8	HRSP12	LMBRD1	LOC130355	LOC492311	NEBL	RNF11	SCOC	SSX2IP	TMEM55A	TMEM74	UQCRB	ZCRB1	ACAT1	CAT	COX17	COX6C	CRADD	CSTB	CYB5R1	ENY2	FAM106A	HBXIP
DPF3	178	AADACL3	ADCY1	AMBN	ASAH3	C2orf53	C4orf35	CD274	CDC42BPG	CHRNG	CLCA3	CLDN2	CRB3	CRISP2	CSHL1	CSN2	CX40.1	CYP7A1	DP58	DUOXA2	FAM71A	FGF21	FGF4	FKSG43	GDPD4	GPR115	GPR142	GPR15	GPR39	GPR52	GRM6	HCG8	HKR1	HRH2	HTR1D	INHBC	KBTBD5	KIR2DS4	KRT24	KRT4	KRTAP19-1	LCE3D	LMX1A	LOC124220	LOC643905	MAP3K9	MAS1L	MORC1	MSI1
NR2F2	177	MMRN2	C11orf61	C1RL	C3orf64	CCDC46	COPB1	DUSP6	EPS8	FLJ22028	GOLPH3	LRRFIP1	MEOX2	PPP1CB	SLC25A24	SWAP70	THUMPD1	ZNF217	SH2B3	TOM1L1	CDH6	PDIA6	MPZL2	SPRY1	LAMC3	MRLC2	MYL9	CDR2	SPON2	POSTN	KDELR2	KDELR3	RBPMS	FSTL1	PRKCDBP	CHST14	CTHRC1	CYYR1	TM4SF18	IKIP	COL1A1	COL1A2	COL3A1	COL4A1	COL4A2	COL5A1	COL5A2	COL6A2	COL12A1
ZBTB37	177	AKNA	AMAC1L2	ASH1L	B4GALNT2	BTN2A3	C12orf51	C20orf74	C9orf139	CCNT1	CDC2L6	CMKLR1	CXorf42	DOCK10	DOCK11	EIF2AK2	EIF2C3	EXOC3L2	FLJ45422	FOXN2	GGT6	GPR171	HDGF	JMJD2A	LCE1F	LOC440258	LUC7L	MTF1	N4BP2	NAP5	NBPF20	NLRC5	NLRP5	PDE7A	RC3H1	RS1	RUNDC2B	SFRS2IP	UBE2G2	WDR64	ZFP64	ZNF518	ZNF621	SCGB1D1	SLC22A7	ACTL7A	KIF12	CHRNA2	CHRNA4
ZSCAN21	177	ACSBG2	AGTR2	ATP2C2	BDKRB1	C11orf16	C14orf93	C17orf68	CA6	CCDC49	CDK5RAP1	CREBBP	CRYGD	EIF2C4	EPB41L5	EPS15L1	FCRL2	FMO5	GABRG3	GCNT4	GFRA1	GGA1	GP1BA	GUCA2A	HRH2	HUNK	HYDIN	IL18RAP	INHBC	INSL6	KCNIP2	KIAA1456	KLK3	KRT6A	LETM1	LIN28	LOC130074	LOC648852	LOC729806+730619:LOC730619	LYK5	MAP3K3	MBD6	MGC40069	MUC7	MYH15	MYO9A	MYOG	NAG18	NFIX
PBX2	176	EP300	POLG	UBN1	MAP3K12	WWC2	SLTM	SNRP70	HNRPUL2	ZNF318	LHX5	POLR3E	ARHGEF11	TAF1	DIDO1	MED12	NCOA3	CREBBP	OTOF	INPPL1	KIAA0913	BRD2	ASXL1	RBM25	BAT2	RNF123	SRRM2	TSC2	DENND4B	MPHOSPH8	PER2	PCF11	THRAP3	SLC6A7	ZNF384	MAN2C1	CUL7	KIAA0082	ATM	SF1	TTC31	UBR2	ZNF37A	KIAA0892	FLJ20309	BMS1	DOCK1	TYK2	RGL2
DZIP1	176	UPF3A	ZNF228	RNF126	FLJ10769	ZMYM2	DOPEY1	TUBGCP3	ZNF43	ZNF8	THSD1	CIRBP	ZNF133	RP11-125A7.3	UTP14C	PRPF39	ZNF254	ZFP2	RNASEN	MPHOSPH8	CHKA	BRD9	FARP1	SFRS14	UGCGL2	NARG1L	ZNF211	MTA1	DYNC1H1	RGPD5	PIP5K3	RBM26	ZNF177	C11orf61	PCDH17	ARHGEF7	PDS5B	GRIA3	SACS	ACBD6	CRAMP1L	DHX35	EARS2	ERCC5	ETV1	MYO9A	RANBP5	SARS2	SHROOM2
FOXD1	176	CSNK1E	CECR5	ZBED4	ASPM	BYSL	C22orf13	CENPE	CENPM	CEP55	CKAP2L	CPXM1	EIF3D	GEMIN4	GTSE1	HIST1H3F	HOXA10	HOXD8	KIF20A	MEX3A	MIDN	NDC80	NKIRAS2	NUP88	PLEKHG2	POLR2F	RCC2	SIX1	VAX2	ING1	ARPC5	LRRC17	RGS19	AKR1A1	IFI30	MAD2L2	CEBPG	IFI44	IGF2BP3	PDIA5	KDELR2	DDX20	LRRC42	FAM129A	ANTXR2	CRYZ	SLC30A7	CTPS	RDH10
ZNF804A	176	EIF3EIP	AMOTL2	PAK7	FAM77C	SCN9A	ZNF208	RCL1	NOL4	SEMA6B	ZEB2	RP11-35N6.1	PARG	BCL7A	PAPD1	AKT3	ALCAM	RARB	ZFPM2	TOX	PCDH11X	TFAP4	RALGPS2	BASP1	DUSP26	DNM3	MTSS1	C18orf45	CALCRL	CCNY	CDR1	CNTN3	CSMD3	FASTKD5	GPR85	GRIN3A	GUCA2B	HOXC8	LOC130951	PCDH11Y	REPS2	RNF150	SKIP	SLITRK1	TMEFF2	UBE2E2	UGT8	ZNF488	CA10
EEA1	175	RDX	TM9SF4	VAT1	CTNNA1	FLII	ZBTB38	ARL4C	STAT3	FOSL2	SDCBP	KIF13B	ADCY9	NPC1	CNTNAP1	CCDC46	DAPK3	NFKB1	HAP1	SLC2A3	RAB21	PCYOX1	PFKFB3	HSP90B1	CLIP1	CD44	KIAA1033	USP32	CTTN	VIM	GPRC5A	NRCAM	UBC	CCDC47	MTDH	ATP13A3	TNC	PLEKHM1	MAP1B	FLNA	ADAM9	AFF1	B4GALT5	C8orf4	CANX	CAPN2	CNOT2	DFNA5	EFEMP1
ARID2	175	ADNP	ALG10B	APPBP1	BTAF1	C10orf18	C10orf22	C18orf54	CEP192	CPSF6	CSTF3	CUL3	DDX46	DIS3	DMXL2	FAM76B	HMG2L1	JMJD1C	KIAA1370	KIAA1546	KRR1	LEMD3	LOC400590	MAP4K3	MED17	METAP2	MGC21881	NUFIP1	NUP107	PHF20L1	PLEKHH2	RBM12	RRP15	SENP6	SENP7	ZFP37	ZNF10	ZNF100	ZNF22	ZNF43	ZNF681	ZNF711	ZNF85	ZNF99	YAF2	TRIM13	IPO8	CTCF	TCERG1
ZNF408	174	NAT10	ZNHIT2	SLC3A2	C14orf172	FAM128A	MAD1L1	RBM42	MGC10334	GPR172A	INTS5	TSSC4	C8orf30A	CLPB	MEN1	MAPK7	SLC35C1	CENPB	DULLARD	MED16	RELA	PTCD1	BRMS1	ATOH1	C12orf10	C19orf29	C19orf48	C20orf4	C9orf114	CASP14	CCDC86	DVL2	EIF6	ESRRA	FAM125A	GRIN3B	HMBS	HMG20B	HPX	KLC4	LOC197322	MACROD1	MC3R	MGC99813	MPFL	MRPS34	NARFL	NLE1	NOC4L
ZNF407	174	EP300	hCG_40738	ITSN1	TSP50	C20orf112	GALR3	ZNF532	JARID1A	HNRPUL2	ZNF609	HUWE1	TH	RAPGEF1	JMJD1B	ARHGEF11	TAF1	SETX	NPFFR1	ZNF638	BCLAF1	ASH1L	UBE3B	RBM25	GCN1L1	SRRM2	ANKS1A	DENND4B	SPEN	RBM12B	PCF11	TM4SF5	MED13L	ZNF623	TMEM1	HCFC1	BAT2D1	AAK1	UBR4	SLC12A6	KIAA0515	RBM19	CPA2	CHD4	ERCC6	NOX1	KIAA0430	ZNF37A	SPECC1L
HESX1	173	HIBCH	CDKL3	FLJ20035	BDH2	OXSM	DHX58	CCT6B	LIPT1	ACADM	BBS4	HERC5	GDF9	LCMT2	ELL3	IQCH	CCDC121	C1orf131	C1orf27	C3orf62	C4orf29	C9orf43	CCDC111	CETN3	DUT	ETAA1	FAM122C	FBXO4	HIST1H1C	IFI44	IFT74	LEAP2	LOC51136	LYPLAL1	MAP1D	MDM1	MGC50559	MRS2L	MTERFD1	NUDT12	PFN4	PIH1D2	RAD9B	RWDD3	SCYL3	TIGD4	ZZZ3	MFSD11	SFMBT1
ZBTB24	172	PHF20	ABCF1	SMARCA4	DHX29	ZCCHC2	MICAL1	DOPEY1	TTF2	SLC12A2	DNAJC7	NUP50	LATS1	DIAPH1	MSL2L1	SLC7A6	BCLAF1	SEC63	ANKRD17	GP2	BRPF1	CCNJ	MAP3K7	BRD2	IGF2R	GCN1L1	ASCC3	KIF5B	ZNF407	RNASEN	TULP4	PHIP	OXSR1	PREP	CNOT1	HCFC1	BAT2D1	FGF22	GSK3B	KIAA0372	MAP3K4	GMEB1	RYBP	HECA	KIAA0515	SENP6	TRIM26	ENTPD4	MED1
ZNF552	172	SCYL3	ZNF350	ZNF586	ZNF614	TRMT1	YARS2	C3orf64	CLEC1A	ZNF432	ERCC1	U2AF2	ZNF132	VRK3	MRE11A	ZNF701	ZNF571	GLTSCR1	CYTL1	ZNF14	ZNF137	CEPT1	CARD8	LIPT1	SNX5	ZNF544	ZNF304	ZNF134	RPS19	ERF	LIN37	SLC35A3	ZNF468	ZNF223	ZNF143	ZNF671	PIGC	TWF1	GEMIN7	BAX	CASP8	CEACAM6	CPB2	CYP20A1	DIO1	FRRS1	GLA	HOXA9	INDO
FOXF2	171	SALL1	PCDH12	ENPEP	MMRN2	LEF1	FOXL2	HSD11B2	DPEP1	C16orf30	NOX4	GPR4	AGRN	ROBO4	TIE1	RGS5	MMP25	CSPG4	LAMC3	KDR	NOTCH4	BCL6B	CETP	ERG	ETV1	ETV4	FGD5	FOXC1	GPER	MYLK2	RBPMS2	SLC7A1	ST3GAL2	ABCD4	ANGPT2	CDH5	DPF3	FLJ10357	MYO1B	PDGFRB	PLXDC1	PTN	SEMA5A	SHROOM2	SMCR7L	ADA	CNIH	RAMP2	GRAP
ZFP14	171	APC	BCLAF1	C20orf19	CEP68	CTTNBP2	DPY19L2P4	FASTKD1	FLJ30092	FRY	GARNL1	GPLD1	GPR98	GRIA2	ICA1L	KBTBD6	KBTBD7	KIAA1549	KIAA1843	KIF1B	KIF3A	KLF12	LOC201164	MAGI1	MAP3K13	6-Mar	MCF2L	MPPED2	MUM1	NARG1L	NBEA	NOS1AP	PCMTD2	PURG	RUFY3	8-Sep	SFRS14	SLC24A5	SPIN3	STH	STOX2	TCAP	TMEM145	TRO	TUB	UNC13A	USP47	XKR6	YTHDC1
ATOH8	171	ANGPTL2	ATP13A1	BCR	BMP2	C1QL1	CHD4	CORO7	EEF1D	FBXW4	GLTSCR2	ID1	MKL1	NEU4	NKD1	NOG	PABPC3	POLDIP3	RASD1	RASSF4	RHOB	SHFM3P1	SUPT6H	TPCN2	HDAC5	NR1H3	PPIF	TRAP1	OLIG2	CDKN2A	STARD10	HSF2BP	TNRC4	CCDC101	DDX42	GABARAP	CSMD3	GALNT13	CIRBP	SFXN4	HEXIM2	PODN	CMBL	C6orf159	CPT1A	ZNF688	FAM84B	DGKA	DNASE1L3
ZNF213	170	AAAS	ABBA-1	ATG9A	BCAS3	C11orf2	C16orf35	CASKIN2	CCDC120	DCTN1	DDX41	DGCR14	ERAL1	FAM65A	FKBP4	FLYWCH1	GTF3C1	JUP	KIAA1967	LRFN4	LRP3	MAZ	MGC10334	MRPL28	NOC4L	NPVF	NR1H2	NRSN2	PELP1	PHF1	PPP2R5D	PRPF8	PRR3	PTPN23	PVRL1	PYGO2	RNF208	RNF26	RNF40	RPUSD1	SLC25A1	SLC7A5	SMARCC2	SMYD5	SNX26	TAF6L	TNRC6C	VPS4A	ZNF574
ZNF397	170	ADNP	ATP13A5	C10orf30	C20orf19	CCDC14	CCDC45	CCL27	CEP192	CHD7	CRB1	CREB5	CROP	EBF4	FLJ13305	FNBP1L	GAB1	GTF2I	HFM1	KIAA1211	KIAA1267	KIAA1546	KIDINS220	KIF1B	KIF27	LARS	LOC400590	LOC644285	MCM3APAS	MGC16824	MGC21881	MGC24039	MLLT4	NKTR	PCDHGA3	PHF20L1	POGZ	POLG2	POU3F2	PROX1	PTCH1	RBBP6	RBM12B	RBM5	RFX3	RSF1	SALL3	SECISBP2	SEMA6A
ZNF770	170	PPM1A	CXorf56	PTCD2	KIAA0423	EIF3J	RRAGB	CCBL2	SLC30A4	KRR1	DTWD1	TAF9B	ASCIZ	TCEA1	MFAP1	UBE3A	NBN	KRAS	SPIN1	CEP27	SNX16	C20orf11	USP8	C15orf29	CHP	OSGIN2	ARPP-19	BIRC4	EID1	CLPX	VPS39	MAK10	METT10D	MAP2K5	XPA	ADAL	ANKRD21	ASPH	C12orf65	C15orf24	C4BPA	CTAGE3	CTAGE5	MAPK6	NDUFAF1	PGBD4	PLDN	PPP1R15B	PPTC7
DMRTB1	170	ADM2	APOA4	B3GNT3	C18orf2	CCL16	CHRNG	CIB3	CLDN19	CSH1	CYP4F22	DAZ1	DPPA2	FAM83B	FLJ21075	GP6	HIST1H2AA	LIN9	LOC388503	MYH2	NR0B2	NXF3	PAGE1	PLA2G12B	PRAMEF2	RHD	SLC5A4	SPINK4	SPRR2D	TMEM184A	TMEM40	TMPRSS4	TRAT1	VPREB1	CDSN	SCGB1D1	TMC1	FAM24A	FOXN4	C20orf166	GAB4	LRRC15	COL6A6	TRIM50	GPR112	CSF2	MESP2	ZNRF4	GTSF1L
MXD4	169	PDCD4	EIF4EBP2	LOC51035	SUOX	KLHL24	SIRT2	FHIT	KCNAB1	PIK3R2	GRINA	CNNM2	P2RX7	BCAS3	BCAN	ACTR1A	ATF7IP	LRP6	FAM125B	CORO7	ELMO1	OMG	FLJ14154	RNF44	ASB13	RAB5B	CENTB2	FAM63A	CBARA1	GPR162	FRAT1	METRN	ARL15	APCDD1	C9orf7	CCNY	CDGAP	CLDN5	CUEDC1	ESAM	EVI5L	FAM108A1	FAM108A3	GJA4	GLTP	GPS1	HAGH	HSPA12B	NHN1
RAX2	169	NR2E3	CEBPE	ERN2	SLC22A7	APOBEC2	GPR44	C21orf90	CLNK	MAS1L	CCR4	SLCO6A1	SGCZ	KRT72	C14orf166B	PROCA1	FAM71A	CYP2A6	DLX6	DRD2	C12orf12	ELF3	UNC13D	TMEM184A	F7	ATAD3C	C10orf27	FGF5	KCNH4	NR5A1	FUT5	PLCXD2	ZNF683	SPDEF	GATA1	MYEOV	DKK4	GLP1R	GP1BA	B4GALNT3	C14orf80	CCDC57	C17orf55	TMEM105	NKPD1	IGLV4-3	REM1	ABO	NPC1L1
SCMH1	167	SDF4	TOMM40	CLK2	DMPK	POM121	INPP5E	RBM15	MAST2	NUP214	CPSF3L	PTK7	KIAA0406	SFRS15	GLTSCR1	CNOT3	ZNF335	ARS2	EPHB4	SIPA1L3	TXLNA	UBAP2L	LAS1L	CDC2L2	ATG2A	BAT3	BIN3	BMP1	C17orf70	C19orf61	CCDC9	CIZ1	DUS1L	FBXL6	GPR172A	IPO4	KIAA1967	LRRC41	MAD1L1	MEPCE	MSTO1	NOL1	SETDB1	SKIV2L	SLC35A4	SLC4A2	SLC5A6	TRAF2	TRIP10
ZNF442	167	XAB2	ZNF614	TRMT1	CCNB1IP1	UNC84A	ZNF20	DNAH2	SMAD5	GNAS	ZNF254	U2AF2	ZNF44	SEMA6D	ZNF701	ZNF571	ZNF14	PRKD1	SOX9	ZNF136	GAS1	PRR4	ERF	TIMM44	CDC34	ZKSCAN5	CHERP	ART3	C2orf42	CUBN	EIF2AK3	FLJ23861	HSZFP36	NOL7	PIGL	RNF214	SEC24B	TRAF6	VGLL1	ZNF138	ZNF177	ZNF250	ZNF354A	ZNF354B	ZNF426	ZNF429	ZNF433	ZNF441	ZNF443
ZNF254	166	ZEB1	ZNF83	C19orf6	ZNF146	SNCAIP	DZIP1	CCNB1IP1	GUF1	TFCP2	TNPO2	ZNF682	PHKB	ZNF85	ZNF43	ZNF8	ZNF117	CIRBP	ZNF432	CDC14B	QTRT1	SEMA6D	ZFP2	ZNF665	TRIM9	ZNF571	ZNF302	ANKFY1	HOOK2	ZNF14	NPAS3	GARNL1	SFRS14	RSRC1	ZNF227	MAP4K3	FOXG1	ZDHHC17	NARG1L	TNPO1	ZNF211	NOVA1	FZD3	ZNF304	PEX1	PRPF4B	RAB11B	PNN	SPPL2B
ZBTB1	166	KIAA0831	FCF1	KIAA0586	RBM25	SFRS5	STRN3	SNW1	C14orf138	SMEK1	PNN	MARK3	RCOR1	C14orf135	ABCD4	C14orf101	C7orf53	CCNL1	CEP192	CHD1	DMTF1	EML5	FANCM	KIAA0754	PRPF38B	SFRS11	SLC26A7	ZBTB25	ZNF345	ZNF700	BRWD2	C14orf103	C6orf111	CROP	DMXL1	EDD1	GNL2	INTS6	LOC729518	MORC3	PELI2	PHF20L1	PHF3	PMPCB	RABGGTB	RAP1A	RBM26	RPL23AP13	SDCCAG1
ZNF785	166	ACTL8	ADRB3	ALPI	AMN	ARVCF	BRD9	C14orf115	C21orf2	CARD14	CCDC9	CCL17	CD79A	CHRNA10	CLDN3	CRX	CXCR3	DES	DKKL1	DND1	DUX1	EDG6	ELA2B	EPO	EVX1	FUT5	FUT7	GDF2	GOLGA2L1	H19	HMX1	HNF4A	IKZF4	INSRR	KCNH4	KCNQ4	KLK1	KSR1	LARGE	LHB	LOC374395	LOC390688	LOC90586	LY6D	MGC29506	MORN1	MUC5AC	MUC6	MUPCDH
NR2F1	165	SNCAIP	SAFB2	PAX6	ABBA-1	SLC6A8	TNPO2	NFIX	NRSN2	EVI5	C14orf159	USP2	BAI2	HDAC6	ABCA3	LOC643641	ARHGAP5	CELSR2	ARHGEF10L	DDEFL1	GPR125	AARS	AHDC1	IFT140	CSPP1	LRIG1	DNAJB2	LIFR	GOLIM4	DDR1	ADCYAP1R1	ANKRD17	ASH1L	ATXN2	CHD6	CXXC5	DYNC1LI2	EPB41L4A	ERC1	FAM44A	FLJ13305	GPATCH1	HIPK1	JUND	KIAA1109	KIF21A	KIF3A	MAP9	MYH7
ZNF652	165	RICS	CEP350	MBTD1	HELZ	SMARCC2	ZNF609	ARHGEF11	SNX27	CCDC88A	ZNF638	HERC2	KIAA1109	KIAA0427	POU2F1	SPTAN1	SPEN	RBM12B	EIF2C1	LRP6	BPTF	PRKCA	MED13L	CASKIN2	CALCOCO1	KIAA0515	RABGAP1	ATM	GNL3L	CHD4	CLEC16A	KIAA0460	TRIM33	POGZ	RAB5B	PIP5K3	NSD1	NUCKS1	KIDINS220	TSC1	MED13	MYST4	RAPGEF2	MLL	SUHW2	FLJ30092	PHLPP	BPNT1	CYP2B6
MYBL1	165	KIF4A	CCNA2	EXO1	SFMBT1	KIFC1	RFC4	POLQ	SMC2	RACGAP1	PBK	ASPM	DTL	ORC6L	TTK	MLF1IP	KIF14	NDC80	KIF23	SPAG5	PRC1	CENPI	CDC25A	NEIL3	KIF11	PLK4	BUB1	CDC7	STIL	TOP2A	FANCI	CENPF	CDCA8	CDC6	ECT2	CENPE	GNE	ARHGAP11A	KIF2C	RMI1	ATAD2	BRIP1	CASC5	KIF15	BUB1B	ATAD5	FCF1	NUSAP1	SCML2
ZNF556	165	GYPA	KRT8P12	TCF15	FABP6	RAB33A	TNFRSF17	PAGE4	BHMT	CACNA2D2	SLC6A14	ALS2CR11	ANKRD21	ATP6V0A4	CRYAA	GATA1	HEMGN	KLRG2	LDLRAD1	LIN28B	MDGA1	NDUFB11	PGR	POF1B	SERPINA10	ZDHHC7	APOC4	BTNL3	C11orf16	C17orf53	C20orf10	CDX2	CLCN1	CNTN6	CPLX3	CRYGB	CXCR3	FCRL2	GLP1R	GPR110	GUCA2A	HMX1	IGFALS	KLK1	KLK3	LOC648852	LOC730909	MGC42367	MUC13
TCF7L2	165	FOXO4	DNMBP	COL11A2	LRP6	CTBP2	TENC1	FBXO46	MAP3K4	C19orf7	CNOT3	SLC18A3	SUPT5H	CIC	ACVR2B	PHF8	JMJD1C	PHLPP	CABIN1	CHD8	CLASP1	CPNE2	CSMD2	EP300	FAT3	FIZ1	FYN	GRIK3	JMJD2B	KHSRP	KIAA0460	MED12L	NME3	PBX2	PPRC1	SLC4A4	SOX13	SPEN	USP11	VPS37B	ZNF516	BCORL1	BRD3	CUGBP2	EEF2	EIF4EBP2	FAM83E	GABPAP	GNL3L
ZIC3	164	UGT2B15	CLDN5	DPEP1	LGALS13	ADORA2A	EDN3	CCL21	MORC1	ANXA10	LSR	ABCG2	FUT1	CA5A	FZD10	CBLN1	ACSM3	AGR2	ATAD4	BTNL8	C1orf116	C1orf172	C8A	CGA	CR2	DNAH8	DNASE1L3	FAM9B	FGB	FOXA1	GPR81	GYPB	IL23R	IZUMO1	KIAA0825	LOC441601	LYG2	MAGEC1	MAGEC2	MSMB	NANOGP1	NAT8	NLRP7	NR1H4	PASD1	POLR3GL	PRAMEF8	PRDM7	PRSS12
ZBTB47	163	ABLIM1	ADHFE1	AKAP1	ARHGEF10L	ARHGEF4	ASTN2	BSN	BZRAP1	C10orf38	C10orf56	CASKIN2	CDH20	CHDH	CLCN6	CRY2	CTNND2	CYP21A2	DAAM2	DOCK3	DTX1	FADS1	FAM19A5	FRMPD3	FRY	GNAZ	HIP1R	HMX2	IL17D	KCNB1	KCNIP3	KCNJ10	KIAA0427	KIAA0460	KIF1A	KLF15	LIMS2	LRRN2	MAPK8IP2	MICAL3	MLLT6	MON1A	NET1	NFIA	NICN1	NRXN2	PRODH	PRRT1	RGS9
GLI3	163	EVC	INTS1	SLC2A10	WBSCR16	ZNF12	IQCE	AUTS2	PHKA2	ECOP	ZC3HAV1	FZD1	LOC643641	NOTCH2	GCC1	URG4	AR	OGDH	NLRX1	GLI2	C7orf24	C8orf51	ERICH1	EVC2	HYPE	KATNAL2	KIAA0494	PLEKHA7	PLEKHG1	POLA1	PRDM16	TAX1BP1	TRIM56	UBXD8	USP42	VASN	WWC3	CASP5	CDX2	CTF1	CUL7	GLI1	GLP1R	KSR1	NOD1	NR1I2	PNPLA2	RARG	RDH5
GLI2	163	BBOX1	SNTA1	PAX6	PRDM5	AGBL2	RFX2	LRRC16	ELN	PTPN21	CASZ1	TTC23	TGIF2	ROBO3	CTH	GLI3	RASGRP1	CCDC88C	ASCC3L1	HES1	SOX9	ARHGEF10L	NR2E1	DDEFL1	ARID3B	SMO	PRDM16	FGFR3	NLRX1	PIPOX	EPHB4	ABCD4	BMPR1B	BOC	C19orf44	C1orf56	C8orf51	CSRP2	CTNS	DOCK7	EGFR	ERBB2IP	EVC2	FBXO24	FRAG1	GATAD1	GSC	JAM2	JUB
TRPS1	163	ATP2B4	ZFP106	NEK4	UBR5	PIK3R4	SDCBP	ZFAND3	MATN2	TTC23	STON1	LRBA	XYLT2	PLD2	SPAG1	ATXN1	CTNND1	NBN	VPS13D	ANKFY1	RETSAT	SLC16A2	NOTCH2	UNC119B	GOLGB1	ITPKB	MTM1	ZFHX4	OSGIN2	HIVEP2	ANKRD27	ARHGEF10	WDR19	BBS1	NBR1	ASXL2	ST5	TTC35	VPS13B	B4GALT4	C6orf62	C6orf89	CACHD1	CCDC47	CCDC55	CD82	CUL4A	DARS	FMN2
AHDC1	161	PLSCR4	HRBL	PHKG1	STARD7	HSPB6	CC2D1A	ATN1	LSS	NFIX	AEBP1	NRSN2	LFNG	ARHGAP1	FBXL7	TGFBR3	NR2F1	RBCK1	GAS2L1	ARHGEF10L	RASA4	SYNC1	DDEFL1	NR3C2	KCND1	ECM2	PTPRA	AADACL4	COX6A2	DUSP15	EVX1	FKHL18	FOXD3	GPR150	GRIN2D	IFITM5	KLF16	LOC389199	LOC439951	LRFN1	MGC34800	MYOD1	NFYC	P2RY4	PHOX2A	POU3F3	RBM43	SOX18	TSPAN10
ZSCAN20	161	AKAP8	ANAPC1	C14orf49	COPB2	CSNK1A1	DCBLD2	DCP1B	DCPS	FLNA	FZD5	GNL2	KIAA0020	KIAA0586	MC1R	MGC10701	MTHFSD	NOLA1	PHF10	PLEKHG2	PNCK	POFUT1	PTPN12	PTPN21	QTRTD1	RARS	RNF43	SNCG	SRF	STK40	TCF3	TRIP11	USP31	VAV2	ZFYVE26	ZNF548	ZNF778	ZNF79	ZNF84	ZRF1	GLYAT	CLEC4M	CDSN	APOA5	OR4D2	ZNF831	C20orf71	UGT3A1	CPB2
ZBTB10	160	AFF4	BRCA2	CEP110	CEP152	CHD1	FAM91A1	FLJ44894	HNRPA3	LONRF1	LRRC58	MAML2	MED13	MIB1	MYST3	NIPBL	NUP153	OTUD6B	PABPC1	PRKDC	QSER1	ROBO1	SLC39A6	SMCHD1	SUZ12	SYNE2	TAF2	TNKS	VPS13B	ZNF146	ZNF43	ZNF620	ZNF84	HNRNPC	YY1	SMNDC1	HMGB1	RAB11A	CBX3 /// LOC653972	NFE2L2	UBA2	AZIN1	ADNP	CPNE3	PRPF4B	SMARCA5	UBE2K	SMAD4	HSPA13
THAP2	160	AASDH	ALG10B	ASCL1	ASNSD1	BBS10	C16orf80	C1orf19	C1orf75	C7orf38	CAMSAP1L1	CDKN1B	DCLRE1A	FAM36A	FLJ23861	GSPT2	GSTA4	KLHL7	KLRG1	LEPROTL1	LOC63920	MOSPD1	NAB1	NXT2	ORC4L	OSGEPL1	PELI1	PLEKHK1	POLR2F	PPM1D	PPM1E	PRTFDC1	RFWD2	RG9MTD2	SPAST	SUV39H2	THAP10	TIGD1	TMEM167	YAF2	ZFP37	ZNF143	ZNF22	ZNF253	ZNF273	ZNF484	ZNF624	ZNF649	ZSCAN16
ZNF704	160	ACIN1	ACVR2B	ALMS1L	ARVCF	ATP2B2	B4GALNT4	BCAN	BOP1	BRD3	BRWD3	C11orf30	C16orf35	C22orf36	C4orf30	C4orf8	CASC3	CBX1	CEP68	CHD7	CLASP1	CSNK1E	DCLK2	DGCR8	DUSP8	EBF4	EHMT2	FNBP1L	GPR161	HIP1R	HIST1H4C	JMJD2B	KHSRP	KIF1B	KIF21A	KLC3	KLF12	LOC388152	LOC440258	LPHN3	LRFN4	LRP6	LRRC4	MAGED4B	MLL	MON1B	MPPED2	MYH7	MYST4
HOXB2	160	HOXA3	HOXA2	HOXB3	HOXA9	HOXC6	C13orf34	CDCP1	CENPK	DAP	ERP27	FAM54A	FGFBP2	GSC	HMGN1	HOTAIR	HOXA10	HOXA4	HOXB4	HOXB5	HOXC8	HOXC9	HS3ST3A1	LYZ	MEST	NDC80	PLAUR	PLEKHA4	POLR2D	PRDM13	PSMC2	RAB27A	RAD51	RFC2	RGS16	RUNX3	SLAMF7	TTC26	CYP4A11	HOXA5	HOXB7	SH2B3	PDIA6	PGCP	SPON2	IFI30	POSTN	VAMP5	KDELR2
ZNF559	160	ABCA11	ADNP	C17orf80	C1orf77	CCDC45	CDYL	CREB5	DHX35	E2F5	EIF2B1	GAB1	GSTCD	KIAA1345	KIAA1546	KTELC1	LOC494150	METTL3	MGC21881	NOL5A	NUP160	PGBD1	PPP4R1	PRPF4B	RFX3	SPAG9	STIM2	TCF12	TTC14	ZFP37	ZNF167	ZNF177	ZNF20	ZNF232	ZNF266	ZNF283	ZNF3	ZNF334	ZNF439	ZNF528	ZNF530	ZNF551	ZNF558	ZNF562	ZNF596	ZNF599	ZNF682	ZNF7	ZNF709
EBF4	160	ADCY6	AKAP8L	ANKFN1	BCAN	C19orf6	C20orf19	C22orf36	C4orf8	CLIP3	CLN3	CPNE2	CSMD2	DCHS1	DCLK2	FXYD6	GGTL3	GPR123	IFT140	ING5	KCNQ2	KLHL25	KPTN	KRI1	LCAT	LMTK3	LUC7L	LYK5	MGC24975	MTA1	MUS81	MYH7	NFIX	NOVA1	NOVA2	OLIG2	PCDHB9	PHF21B	POMT2	POU6F1	PRSS27	PYGO1	RING1	SARM1	SEMA6A	SETD5	SETDB1	SF4	SHC2
ZNF132	159	SF4	ZNF434	PAF1	U2AF2	ZNF606	MGC2752	VRK3	ZSCAN18	FBXL12	ZNF571	HSPBP1	ZNF446	RSRC1	ZNF552	ZNF419	ZNF136	ZNF304	ZNF473	FLJ10241	ZNF134	RAB11B	TIMM44	CDC34	ZNF671	TBCB	ZSCAN5	TMEM161A	B3GALT1	C19orf12	CDH5	EXDL2	FUZ	HNF4G	LANCL2	ZNF17	ZNF181	ZNF417	ZNF420	ZNF527	ZNF543	ZNF564	ZNF576	ZNF582	ZNF583	ZNF584	ZNF615	ZNF653	ZNF772
ZBTB7C	158	F2RL2	GALR3	PSD4	SCT	GFRA4	GRB7	ITGB7	TNFSF9	HSPB1	MFAP5	LILRP2	ESR1	GPR1	WNT1	CENTB1	CD7	SERPINF2	ALDH3A1	CD5	SCNN1A	GEM	SH2D2A	SLC37A1	HIC1	PAMCI	BPI	FOLR3	SPR	P2RY2	KIAA1822L	C6	QPRT	TRIM29	CEBPE	AMIGO2	XPNPEP2	EHF	ANXA13	IGSF1	LBP	CYP4F8	NUDT18	TGM5	HPD	SLC15A1	DMBT1	SPINT1	CYP24A1
ZNF440	158	C20orf19	CCDC14	EBF4	GGTL3	HKR1	HSZFP36	LUC7L	MLL4	NARG1L	NOVA1	PCDHB9	PLEKHH2	RBM5	RFX3	TANC1	ZNF100	ZNF136	ZNF154	ZNF167	ZNF193	ZNF211	ZNF228	ZNF266	ZNF333	ZNF417	ZNF419	ZNF432	ZNF439	ZNF443	ZNF491	ZNF529	ZNF530	ZNF551	ZNF562	ZNF599	ZNF606	ZNF677	ZNF77	ZNF781	ZNF799	ZNF627	TRIM65	ADNP	PRKD3	GABPB1	HMGB1	ESF1	PRPF39
ZNF260	157	UBA2	ZNF443	ZNF211	ZNF274	WDR3	WDHD1	DDX20	NUP35	SCLT1	SFRS12	FLJ32810	C19orf18	ZNF420	ZNF565	ZNF599	ZNF569	ZNF320	SASS6	GPR125	ZNF585A	EZH2	ZFP30	ZNF507	ZBTB1	BTBD3	SIPA1L3	ZNF629	ADNP	RAD54B	LSM14A	SALL3	TMEM97	ZNF311	ZNF547	ZNF776	C19orf54	HKR1	ZNF326	ALG6	ZNF642	ZNF404	ZNF568	ZNF662	ZNF793	ZNF805	MEIS1	NASP	ZNF571
ZNF117	157	SNCAIP	ZNF532	ZNF682	ATAD2B	SECISBP2	CREBZF	SFRS18	ARID4B	ZNF638	NASP	ZNF254	DMTF1	ZNF493	HNRNPA2B1	LOC389517	RBM25	RBM28	JHDM1D	C11orf30	CEP152	SFRS14	RFX3	LUC7L2	NRF1	RIF1	WDR60	TNPO3	KIAA1641	KIAA1009	POGZ	SENP7	NR2C2	CDC2L5	C21orf66	ZKSCAN1	JMJD2A	CEP110	GTF2I	BRWD1	ZNF141	ZNF236	ILF3	DOT1L	ZC3H11A	ADNP	C14orf138	DBT	DMXL2
ZNF180	156	ZNF350	ZNF228	ZNF146	ZNF551	ZNF230	ZNF43	ZNF8	GPATCH1	DCP2	PHF14	NUP62	ZNF432	LIG1	ADNP2	MGA	ZNF302	ZNF14	ZNF137	ZNF222	ZNF227	KIAA0841	XRCC1	MTF2	PSCD2	ZNF304	ZNF225	ZNF473	ZNF574	HNRPUL1	SAE1	PPP2R5E	ZNF131	ANP32E	HNRPH1	ZNF223	ZNF45	ZNF428	C20orf77	EID2	HMGB1	PGBD2	USP1	ZNF100	ZNF114	ZNF155	ZNF160	ZNF283	ZNF452
RFX3	155	C9orf39	IPO9	QKI	ZNF667	ZNF532	FLJ43806	ZNF682	ZNF117	ENAH	SOX5	NOS1AP	PUM1	BCLAF1	ZNF345	PSIP1	PGAP1	NELF	ZNF235	SOX2	SP4	PEG3	ZBTB5	RNF38	KIAA1009	POGZ	CSPP1	TSC1	RPGRIP1L	ZNF507	ANKRD15	CREB5	NFIB	TROVE2	MPDZ	IFT81	AFG3L1	B3GALNT2	C19orf18	C6orf118	C9orf68	CCL27	DENND4C	DGCR8	FAM27E1	FAM27E3	GLIS3	KIF27	NASP
ZNF521	155	C17orf76	CASK	CRISPLD1	CXCR7	DDAH1	DENND2A	FREM1	GYG2	IGSF3	KIAA0644	LOC285382	MAGED1	MEOX2	MYO10	MYO5C	NSUN7	NUP133	OTP	PROM1	RPA1	SOX2	SOX9	TRIB2	USP1	ZIC1	ZNF45	LHFPL2	SPRY2	ACAA2	CEBPA	ZNF211	PDPN	VSIG4	ARAP2	C18orf51	C5orf33	ADORA3	CTH	EYA2	FAT1	GPC4	TFEC	FOXO1	MLC1	SMCHD1	GBAS	GJA1	SALL3
AHCTF1	155	CEP350	SMC6	INPP5B	KIAA0368	DDX21	DHX29	KLHL20	TPR	AIFM1	YY1AP1	SMG5	GNL2	NIPBL	MTR	LRBA	CHD1L	DHX8	MAP3K7	EDEM3	EPRS	PSME4	CDC42BPA	BAT2D1	KIAA0372	KCTD3	RPGR	BMS1	MPHOSPH10	AFG3L2	ZBTB43	AFF4	PIP5K1A	TXLNA	AKAP13	B3GALNT2	BDP1	FAM44A	HDGF	JMJD2A	KIAA0319L	NBPF20	NFAT5	PLEKHA2	RAB33B	RIF1	SAFB2	SFRS4	TNKS
FEZF2	155	CDH8	SPAG6	SLC8A2	MOBP	ATP2B3	SH3GL2	SYN1	ANKS1B	SLC12A5	SST	GRM1	NEUROD2	KCNJ3	IQSEC3	KIAA1107	SLC17A7	A2BP1	RYR2	RASL10A	GRM3	MYT1L	SH3GL3	CUTL2	DRD1IP	RIMBP2	TAC3	CPLX2	CHGA	HMP19	C14orf162	CCK	PAIP2B	RFPL1	ACSL6	BRUNOL4	BSN	C9orf164	CACNG3	CADPS	CCDC85A	CHD5	CNTN5	DLGAP2	ERC2	FRMPD4	GABRG1	GOT1L1	HCN1
ZNF239	154	JOSD3	KIN	C10orf97	KLHDC3	TIMM23	ZNF248	ARMC1	CDC123	SUV39H2	BUB3	HSPA14	ZNF32	ZNF124	FAM60A	MAD2L1BP	TIAL1	HSF2	PARG	FOXN2	PAPD1	SUPT3H	GTPBP8	H2AFY2	TFAM	DCLRE1A	KLHL11	SNRPE	C10orf88	TBPL1	RPL23	CUL2	ACVR2A	CEP57	KLHL23	PUS3	ZNF25	ZNF485	ZNF643	ASB13	C1orf135	C6orf64	CHML	DDX50	DDX52	DET1	GABRP	GFRA1	GTF2E1
DLX2	154	DLX5	TAC3	DLX6	SCGN	PCK1	BCL11A	C10orf140	C16orf70	CD247	CYP26B1	DLX1	FGD6	GABRG3	GALP	GLRA3	LOC554207	MBL2	MGC12966	NEDD4L	PRDM12	PRSS16	RBM24	SLC35F4	SP8	TEX15	ZNF391	ZNF750	ZRANB3	AKAP5	ALOXE3	CAMK2A	CDKL2	CYP3A4	FEV	GABRB2	HTR3B	KCNS1	MEPE	NDST4	NEUROD6	PRL	SFTPA2	SLC30A3	SYT13	TTTY9A+425057:TTTY9B	TROAP	CDKN2D	LYPD6B
TIGD1	154	ACY1L2	ALKBH2	ASCL1	C18orf18	CCDC101	CCL27	CDKN2AIPNL	DDX47	FAM27E3	HIST1H3J	LEAP2	LOC55565	LOC63920	LRRC36	MEX3A	MYCN	POLR2F	RPAIN	SNRPE	THAP2	TIGD7	VEZF1	ZBTB5	ZBTB8	ZIK1	ZNF300	ZNF502	ZNF572	ZNF627	ZSCAN16	ZBTB33	CEBPZ	SLC19A2	CTCF	ZNF274	GADD45G	CBX1	ADAMTS6	POLG2	PHF21B	GLCCI1	TTC32	PM20D2	C4orf39	C9orf97	ZFP1	ZNF610	ZNF100
ZNF419	153	ZNF667	ZNF228	ZNF586	ZNF551	SF4	C19orf61	SNRP70	ZNF8	THSD1	ZNF20	CCDC130	AURKC	ZNF133	ZNF432	ZNF528	U2AF2	ZNF132	SEMA6D	ZNF606	MGC2752	ZNF224	FBXO17	ZNF302	HSPBP1	ZNF446	SOX9	RAGE	ZNF211	ZNF544	ZNF550	ZNF304	ZNF473	ZNF134	ERF	ZNF587	CDC34	ZNF266	ZNF193	ZNF177	ZNF223	KLHDC8A	PRPF31	KPTN	ZNF671	C19orf18	FAM5B	FLJ22639	KIAA0831
NKX3-2	153	TRAIP	HOXD3	HMGB3	RAD51AP1	AMH	ANTXR1	ASPM	ATAD5	CEP135	CILP	HOTAIR	HOXB13	HOXC10	HOXC13	HOXD10	IQGAP2	KIAA0574	KLHL14	LOC152573	LOC51336	MCM8	MDS1	MNX1	OSR2	PCDHAC1	PCDHB9	PITX2	PRDM13	TROAP	SMC4	KIF20A	CDKN3	NDC80	TACC3	CENPA	SPAG5	CENPE	CENPF	POLQ	KIF2C	CHEK1	FAM54A	CDCA5	SPC24	ZNF599	CKAP2L	CDCA2	CYP27B1
RFX7	152	PDCD7	WDR68	EFS	HMG20A	JARID1B	ZBTB6	KLF12	PHF21B	DDX42	OSBPL8	ZNF689	LRRC58	ZNF572	CREB3L4	DENND5B	MIER3	DUT	ARID2	BPTF	NLGN1	ZNF292	ZCCHC14	SYNE2	MED13L	MYST4	PATZ1	LASS6	NIPBL	APPL1	TUBGCP4	KLHL20	TOX3	GNG4	LIN9	HMGB1	HSF2	FOXN2	ZNF678	RBM12B	MEIS2	MLL	ASCL1	MYCN	NFIB	NONO	NOVA1	NPAT	RNF165
SETBP1	152	CHD8	HIC2	ZNF212	DGCR8	ADAMTS3	YLPM1	RAB15	NCOA6	FOXG1	PABPN1	CABIN1	MTA1	C19orf7	BCL9	MFHAS1	MEX3C	PELI2	POGZ	KIAA0317	TCF4	SYNE2	ZNF236	TTC28	ACIN1	SGSM2	KIAA0802	ADAM23	BACH2	BTBD7	C14orf32	C17orf63	CAMSAP1	DNMT1	ENAH	FGFBP3	KCND3	KIAA0515	KIAA1688	LOC374920	MARK1	MBD1	MDGA1	NAV2	PLXNA4A	PNMA1	PTCHD1	RNASEN	SARM1
ZNF585A	151	AFG3L1	C17orf85	C20orf12	C2orf61	C6orf204	CCDC144A	CCDC144B	CCNI	CDC14B	CEP350	CHD9	CSNK2A1P	DPY19L2	EP300	FAM106A	FAT3	FRAP1	GGTL3	GPATCH1	GRK4	HKR1	KCNAB3	KIAA1641	KIAA1702	KIDINS220	KIF1B	LOC23117	LOC339047	LOC389072	LOC440295	LOC440348	LRRC37A2	6-Mar	MSL-1	MYSM1	NKTR	OVGP1	PCDHB12	PCGF3	PHF20L1	POU6F1	PROX1	PTCHD1	PTK2	PUM1	RFX3	RPL23AP13	SACS
MYF5	151	ACTL8	ADRA2B	AMN	BTNL3	C10orf12	C21orf2	CARD14	CCDC52	CD79A	CEACAM8	CFTR	CRISP3	CRX	CXCR3	DKFZP434O047	DKKL1	DMRT1	DUX1	F13B	FAM12A	FCN1	FGB	FUT2	FUT3	GLP2R	GLRA3	GRRP1	GUCY1A2	HAO2	IL26	KCNC2	KRT24	KRT32	LGALS2	LHB	LOC374395	LOC648852	LRRC19	MAGEA1	MAGEA8	MGAT3	MMP13	MTL5	MUC7	MYOD1	NEU2	NFATC1	NOS1
ZNF415	150	MTERF	ZNF614	FBXO3	AGL	IMPA1	NDUFA5	ORC4L	B3GALNT1	NDFIP1	SLC27A5	ACYP2	ZNF665	AKTIP	UQCRFS1	ZNF701	ZNF571	TNNI3K	GBAS	SC5DL	SUCLA2	BCKDHB	COPS4	FBXL5	PRR4	ZNF468	ZNF223	RCHY1	ANKRD46	AMN1	AQP4	ARNTL	C12orf54	DPY19L2P3	NDUFA3	OCIAD1	P2RY14	SEPW1	SLCO1C1	TAF7L	ZNF181	ZNF222	ZNF527	ZNF542	ZNF583	ZNF610	ZNF613	ZNF671	APPBP2
ZNF580	150	NOVA2	RNF2	TTYH1	SLC27A5	CCDC106	NARFL	U2AF2	MAP3K10	HSPBP1	LASS4	GSK3A	DGCR14	ABHD14A	NIBP	PRR4	ABCG2	IRF2BP1	MARK4	GEMIN7	ART3	ALPL	ATP5D	BGLAP	C11orf2	C19orf43	CRIP2	ECSIT	ERAL1	FAM100A	FAM69B	GDI1	LIN37	LMTK3	LYK5	MARCKSL1	NDUFA3	PAFAH1B3	PEMT	RABAC1	SOX7	ST3GAL3	STRN4	VPS72	YIF1B	APC2	BAI2	C20orf67	CAPNS1
SIX1	150	MMP16	MMP15	BACH2	OSR2	SOX4	JARID1B	WDR68	LSM7	ANTXR1	C2orf32	COL6A1	FOXD1	GPR162	IGF2	IGF2BP3	KIF1A	LIMA1	LYPD5	MEX3A	MIA	PALM	PSD	RARA	SIX4	SLC22A17	SULF2	TTC9	ZNF516	ACAN	ARMC6	ARVCF	CARD10	CSNK1E	DEFB1	DHRS12	DOK4	DUSP9	EPO	ETV2	EVX1	FGF3	FLJ43806	FXYD2	GIPR	GPR110	GPR20	GPR25	GSDML
ZNF667	149	ZNF228	ZNF146	ZNF324	ZNF551	KIAA0895	ZNF532	CLIP3	TNPO2	ZNF154	ZNF8	LPHN1	6-Mar	PUM1	ZNF331	NAG18	C6orf60	TRIM28	MZF1	ZNF471	ZSCAN18	VPS13A	SFRS14	RFX3	ZNF227	ZNF419	SP4	ZDHHC17	PNMA2	ZNF211	KIF3A	ZNF550	ZNF304	PRKCI	SENP6	ZNF587	YTHDC1	PTK2	RGPD5	ZNF507	AKAP8L	SOBP	ZNF91	ZNF221	BRWD1	CENTG2	CSPP1	DPY19L2P4	FAM126B
TFAP2A	149	VAX2	DCX	TMSL8	HN1	CBX4	CRMP1	HOXD3	MLLT11	HDAC2	RP11-35N6.1	TLX1	MARCKSL1	TBX5	C5orf23	MNX1	SLCO5A1	GSTA4	DUSP26	MYT1	NPR3	HOXC6	ALB	AMH	C2orf48	CXXC6	EGFL11	EPB41	FGA	FOXA1	GFRA1	GRHL1	HOXA13	HOXC8	IRX5	KIF26A	KLRC3	MN1	MOGAT2	NXN	RAB3A	SLC6A14	TRPA1	UGT2B7	VEPH1	XRCC5	ACAN	C1orf106	C6orf134
ZNF512	149	C20orf177	C2orf44	C6orf134	CAPSL	CRMP1	FBXO11	GSPT2	GSTA4	ICA1L	KIAA1549	LDOC1L	LRCH2	MTMR9	PPM1E	PUM2	RFXAP	RIC8B	RP11-679B17.1	SLC30A9	SPAST	SPIN3	TMEM169	TSSC1	YWHAQ	ZFP2	ZNF175	ZNF711	FARSB	LRPPRC	CDK8	HMG20A	ZNF238	CCT7	IVNS1ABP	JARID1B	TDRKH	TNRC4	PHF21B	DDX42	MGC16703	ADD2	ZNF572	CREB3L4	ZXDB	ERCC3	ERCC6	BPTF	ZHX2
ZNF800	149	ALKBH8	ANKIB1	ANKRD50	B3GALNT2	BIRC4	BMPR2	C3orf19	CHD9	CNOT6L	DCBLD1	DDX6	ENOX2	EXOC4	FAM126B	FRYL	HIP1	HNRPUL2	HOOK3	IFRG15	IL6ST	JAK1	JMJD2A	KIAA0892	KPNA3	LARP4	LARS	LOC375748	MAP2K7	MED13	METT10D	MGC87315	MTPN	NBPF20	NHN1	PPP1R12A	RBAK	RBM27	RCP9	REST	RGPD4	RHOBTB1	RIF1	RNF216	RORA	SETD2	SFRS2IP	SFRS4	SLC25A13
ZNF264	147	MYO9B	POLRMT	PRKD2	GPATCH1	ZNF549	MGC2752	CD3EAP	ZNF224	DICER1	MPHOSPH8	CARD8	UPF1	ZNF211	SAMD4B	ZNF304	ATP11A	CNR1	ZFP36L2	MLL4	ZNF134	CIC	ZNF587	GLTSCR2	KIAA0892	TYK2	PDGFA	ZNF426	MEGF8	SYMPK	FNDC3A	AP3D1	DENND4C	SIN3B	ERCC2	BRD3	CHD6	EP300	FKRP	GPR135	GRB10	IPP	NFAT5	PDPR	PKD2	POLH	POU3F2	RBAK	SLC17A5
ZNF224	147	ZNF83	ZNF350	ZNF264	KIAA0831	AKT2	NEK9	SLC25A37	SNRP70	DMPK	ZNF226	ZNF345	RP11-125A7.3	ZNF432	NCOA3	SYCP2	CARD8	ZNF419	ZNF211	ZNF550	ZNF225	ZNF587	ANKRD27	UBR2	TASP1	KIAA0355	RBM39	SFRS16	SYMPK	FNDC3A	SIN3B	ABCA8	AHSA2	ARHGEF10	BRWD2	C1QTNF9	C1orf63	CACHD1	COL5A3	CXorf52	EDG2	ITPR2	KIAA0754	LOC440295	MGAM	MTR	PDE8A	PRPF38B	RP11-50D16.3
ZNF93	147	MPHOSPH9	WDR68	NOP56	ZNF273	HNRNPA0	SUPT16H	ZNF257	FAM76B	CSNK2A1	C6orf129	DHX9	ZNF675	DHPS	ELAVL3	ETV1	MED19	ZNF510	FOXG1	MAPRE1	SLC39A6	INTS7	GNG4	LIN9	CNOT7	HDAC2	HMGB1	APEX1	HSF2	FOXN2	ZNF678	ILF3	CAPRIN1	NONO	PBX1	PSPC1	JMJD2D	RBM22	CENPJ	ZNF253	C11orf30	DOLPP1	ZNF317	CCNB1IP1	RFX7	SMARCA4	SOX4	SOX11	SP4
KLF17	147	AIPL1	ASZ1	C10orf67	C12orf40	C17orf78	C19orf34	C1orf65	C21orf100	C6orf25	C9orf131	CALML6	CCDC36	CEACAM3	CHRNB4	CNGB3	CRYGN	CST4	DDX53	DKK4	DRAP1	F13B	FAM9C	FCRL2	GDEP	GUCY2C	HOXD12	IL20	IL28B	IL9	IMPG1	ITGB6	ITLN1	KCNQ4	KRTAP4-4	LOC728378	LSMD1	LYZL1	MAS1	MCHR2	MEP1B	MGC52498	MIA2	NLRP10	OR2M5	OR8D2	OXCT2	PDE6C	PLA2G2F
ZNF528	146	ZNF83	ZNF551	ZNF10	ZNF682	ZNF432	LIG1	TIA1	CROP	ZNF137	ZNF419	ZNF611	NARG1L	RBM5	CEP192	POLG2	ZNF587	C11orf61	ZNF167	C19orf18	C3orf62	CEP135	RFX3	ZNF160	ZNF193	ZNF227	ZNF228	ZNF235	ZNF283	ZNF320	ZNF347	ZNF439	ZNF530	ZNF547	ZNF549	ZNF559	ZNF665	ZNF781	ZNF789	ASCC3L1	C21orf45	EZH2	FAM111A	GINS3	GUSB	HNRPD	LSM14A	NCAPD3	NUBP1
ZXDC	145	USP52	PRPF3	DGCR8	MDC1	TRIM66	CDK5RAP3	MZF1	ZNF500	CROP	IFT122	CROCCL2	ALMS1	WDR73	ZBTB40	SETD6	FAM111A	TRIM52	CEP110	GOLGA1	CREB5	TSEN2	ZC3H11A	AFG3L1	ARS2	ASCC3L1	ASTE1	C1orf77	C21orf49	C5	CBS	CCDC14	CCDC45	CREB3L2	GPRASP1	KCNMB3	LOC285908	NASP	NBPF3	NOTCH1	PCDHB17	RING1	SETDB1	STK36	USP40	WDR27	WDR8	ZNF311	ZNF337
ZNF784	145	ACBD4	ADAMTS10	AGBL3	AMN	ANGPT4	AOC2	ARTN	ATAD3C	AVP	B3GAT3	B3GNT7	BCL7C	BHLHB4	C11orf59	C17orf74	C19orf19	C19orf25	C1QTNF8	C20orf144	C9orf62	CACNA1E	CAMK2N2	CASKIN1	CDC42EP5	CENPB	CLIC3	COX6A2	DNAJC4	DUSP15	EN2	ENTPD5	EVX1	FAM47C	FAM70B	FBXL17	FBXL8	FKHL18	FLJ45717	FLT3LG	FOXB1	FOXC2	FOXD3	GALR3	GCK	GDF2	GIPR	GJC1	GP1BB
NFX1	145	UBAP2	TOPORS	SMU1	SON	JMJD2C	SRRM2	ACO1	NOL6	CNOT1	VCP	WDR32	NR2C2	APTX	IFT74	DNAJA1	ZC3H11A	DENND4C	SMARCA2	C16orf58	GBA2	GNAL	UBAP1	UBE2R2	BAG1	CAMSAP1	NUP188	POLE	TCF20	GNE	HMGXB4	RCL1	SIGMAR1	40243	CREB3	PRPF8	DCTN3	C5orf26	CLTA	C9orf23	RNF38	TMEM161B	KIAA2026	QSOX2	EEF2	NAIF1	FANCG	ZNF510	MORC2
SATB2	144	CHD1	ZC3H14	TRMT1	SPRED2	UNC84A	CC2D1A	GPATCH1	ZFR	B3GALT1	GNAS	RP11-125A7.3	PJA2	UTP14C	DENND2A	UQCC	PDE7B	QTRT1	SEMA6D	ZNF573	ADAMTS3	LPHN2	CDK6	BTBD2	FBXO17	IL1RAP	ZNF14	C20orf12	EPS15L1	TRIB2	NOS2A	PFTK1	ZNF136	POU3F2	GPD1L	SPRY1	ZNF211	EIF4ENIF1	ZNF304	CNR1	CHL1	SENP6	ZNF134	CAPRIN2	ZFP64	SHROOM2	ATRN	ACSL3	TH1L
ZNF92	144	DMTF1	FAM133B	FANCM	GLCCI1	GTF2I	KIAA1546	KRIT1	MAGI2	MED17	NT5C3	NUP205	PAG1	PHF14	PTAR1	RSF1	SOX11	TANC1	TRIM24	USP42	WDR89	ZNF100	ZNF107	ZNF117	ZNF138	ZNF180	ZNF228	ZNF253	ZNF254	ZNF273	ZNF398	ZNF43	ZNF675	ZNF680	ZNF681	ZNF721	ZNF99	CEBPZ	CCT2	ZBTB6	SUB1	DBF4	ZNF277	DUSP12	ZNF441	NUP35	NUDCD2	CREB1	CXADR
ZNF607	144	AHCY	APH1A	ASNA1	AURKB	C12orf41	C8orf41	C9orf32	CCDC44	CDCA4	DHRS13	DUS3L	EXOSC5	FAM32A	FBXW9	FLAD1	LOC348180	LOC494150	LSM4	METTL2B	MRPL11	MRPL12	NOSIP	NT5C3L	NTHL1	PCCB	PHB	PIGU	PPIL5	PSMD8	RAE1	RBMX2	SAE2	SLC35B1	SNRPB	STOML2	STX10	THOC4	TIMM22	TIMM44	TIMM50	TRA16	TUBG1	WDR51A	XTP3TPA	ZNF211	LEAP2	LYG1	ZNF418
ZMAT1	144	ADHFE1	ALS2CR12	AMY2A	AMY2B	ANAPC4	ANKAR	ANKFY1	ATG16L2	BBS2	BRUNOL6	C19orf18	CASC2	CATSPER2	CCDC84	CCT8L2	CDK5RAP3	CEMP1	CXorf23	DFNB59	DKFZp451M2119	DOCK11	EPB41L4A	FAM122C	FAM137A	FAM137B	FLJ13231	FLJ25791	FLJ39653	HSD17B3	IKZF2	INSL5	KIAA1009	KIAA1109	KIAA1407	KIAA1529	KIF27	KLKB1	LOC23117	LOC283693	LOC285908	LOC442582	LOC442590	LOC644285	LOC92270	LRP2BP	LRRC37A3	LYST	MAT2A
ZNF430	143	ZC3H14	ZNF43	ZNF254	ZNF665	SMC5	ZNF136	TNPO1	KCTD3	ZNF426	ZNF91	SYNE2	ADNP	CCNT2	CREB1	DBT	FLJ44894	KIAA0423	KIAA1012	KIF27	KRIT1	MIB1	MST101	NFXL1	POLK	RIC8B	RSBN1L	SACM1L	SENP6	STIM2	TTC21B	ZNF117	ZNF141	ZNF195	ZNF253	ZNF283	ZNF429	ZNF431	ZNF441	ZNF486	ZNF566	ZNF571	ZNF650	ZNF669	ZNF675	ZNF709	ZNF75A	ZNF761	ZNF791
ZNF671	143	EGFR	AQP4	THSD1	ID4	ZNF226	VAV3	SLC27A5	GCDH	ZNF132	ZNF606	SHOX2	ZSCAN18	ZNF302	ZNF14	ZNF552	SOX9	ZNF419	RAGE	ZNF211	ZNF544	ZNF304	ZNF134	ALDH7A1	ABCG2	PPP2R2B	ZNF177	ZNF444	NOTCH4	EML5	GRAMD1C	MGC3207	MORG1	RAVER2	RGS5	SLCO1C1	SPHK2	TRIM72	ZNF17	ZNF181	ZNF222	ZNF228	ZNF350	ZNF415	ZNF416	ZNF418	ZNF527	ZNF540	ZNF554
ZFP1	143	AASDHPPT	AP1G1	ARL6IP1	ASCIZ	BRMS1L	C10orf22	C16orf80	CAMSAP1L1	CAPRIN1	COQ3	CUL3	DBT	ENOPH1	EXTL2	FAM8A1	FARSB	GLRB	GPR137C	GSTA4	HACE1	HDX	HSDL1	HSF2	KBTBD6	KIAA0895	KLHL23	KLHL8	KPNA5	LOC55565	LOC595101	LRRTM3	MAP4K3	MCPH1	METTL9	MTHFD2L	MTMR9	NIP30	ORC4L	P15RS	PDIK1L	PDP2	PRPSAP2	PSMD7	RFXAP	RHOT1	RRAGB	RSBN1	RSPRY1
ATMIN	143	MPHOSPH6	ZFP90	ZFP1	AP1G1	DYNC1LI2	C2orf69	ESRRG	KIAA1012	PHLPPL	EID1	CCDC113	HSBP1	NFYB	TERF2IP	DEF8	FANCL	VPS35	ZNF415	NKRF	C16orf61	ZNF287	PAPD5	ZNF323	AKTIP	SEC62	ZNF23	ZNF189	FTO	CYB5B	HDHD2	NAE1	KIAA0232	ARNT2	CTCF	COX4I1	CMTM4	LEMD3	DDX28	PSMD7	ZNF319	TJP1	APP	RAN	RAB14	RAB6A	HNRNPH2	NDUFA5	UBE2D2
HKR1	143	ADCK4	AKT2	AP1M1	CC2D1A	CHERP	DMPK	DOCK6	DPF3	FBXO17	FIZ1	GBA2	GNA11	GNAS	GPATCH1	GPATCH8	HOOK2	INPP5E	IPO9	KCTD15	KIAA0841	KIAA0892	KPTN	LOC152485	LOC339047	LRRC37A2	MED29	MLL4	MYO9B	MZF1	NRF1	PAF1	PBX1	PKD1	PLCG1	PRPF31	RBCK1	RING1	SAMD4B	SPG7	TNPO2	U2AF1L4	UBQLN4	ZNF154	ZNF16	ZNF160	ZNF211	ZNF221	ZNF225
HOXA7	142	HOXA5	HOXD10	PROM1	HOXC10	HOXA10	HOXD11	HOXD13	FOXF1	HOXA4	HOXC6	ABHD4	ANKIB1	ANXA2	APOBEC3B	AQP1	BGN	C5orf39	C7orf28B	CCDC136	CDK6	CPSF4	DC2	DNAH9	DTYMK	EIF4ENIF1	FAM19A5	FLJ22222	GAS2L3	GPX7	HOXA9	HOXC9	IGF2BP3	LOX	MDK	MEST	MTA3	NUP88	ONECUT1	OTP	PDIA5	PLP2	PPEF1	PRDX4	RDH10	RGS16	S100A4	SAA1	SERPINA3
ZFX	141	ITCH	GABPA	G3BP1	IRF3	TOR1AIP1	HDHD1A	FBXL12	ZRSR2	ZNF217	ABCB7	EIF1AX	KDELR1	TRIP10	MMP14	NADK	SFRS12	STK38	SDAD1	CXorf15	BIRC4	UTX	BCL10	C9orf39	CCDC123	CCDC50	CHM	GNG5	HEATR3	HIATL1	IFRG15	LIN54	OTUD4	RBM27	RNF12	SEC24A	SMAD5	SMC5	SNAPC1	SYAP1	TMOD3	TNRC6C	TRPM7	TXNDC10	USP9X	WARS2	ZNF121	ZNF284	ZNF383
ZNF524	141	ACSBG2	ALKBH7	ATPAF2	ATPBD3	C19orf24	C19orf39	C19orf55	C19orf60	C1orf183	C1orf78	C6orf15	CARM1	CCDC106	CYBA	DHH	ETHE1	FAM98C	FCGRT	FFAR1	FLT3LG	GADD45GIP1	GJA4	HCST	HIGD2A	ICAM3	IGHD	JOSD2	KDELR1	LENG1	LOC126075	LOC342897	LYL1	MGST2	MRPS12	NAALADL1	NFATC2	NKG7	P117	PGLS	PRRG2	PSENEN	RABAC1	RHOC	SERTAD1	TMEM101	UNC93B1	WAS	YIPF2
CPEB1	140	ADRA1A	SH3TC2	ABCA6	SULT1A1	DAPK2	4-Sep	ARL2	KIAA1622	PRRG1	EPB49	DEPDC6	SCN1B	NDUFA1	CFD	MID1IP1	PPAP2A	FLJ20581	SEMA3B	DHRS3	LONRF3	EPHX1	FMO2	ISCU	SCGB1D2	HSD17B14	HSPB8	SLCO3A1	PRRG4	NUPR1	PRUNE2	PTGDS	LMO3	GPR143	IQSEC2	MAP7	HRASLS3	CPNE6	TESK2	ARL8B	EHF	STOML1	HSPB2	LMOD1	LARP6	OPTN	PIK3IP1	AADACL1	ADARB2
ZNF566	140	C19orf15	CREB1	CTCF	FAM135A	GRIA4	GTF2I	HKR1	HMG1L1	HNRPDL	IPO9	MAP4K5	MIB1	MMP16	MSL-1	MYH10	NETO2	PIK3R1	PROX1	RBAK	RIC8B	RIF1	SLC39A6	STIM2	TROVE2	VEZF1	ZEB1	ZFP90	ZNF100	ZNF117	ZNF146	ZNF154	ZNF235	ZNF254	ZNF285A	ZNF420	ZNF428	ZNF43	ZNF430	ZNF529	ZNF573	ZNF585A	ZNF599	ZNF620	ZNF644	ZNF667	ZNF675	ZNF766	ZNF773
KLF5	140	RAB38	FST	MOCOS	SAA4	PLP2	PLAGL1	AHNAK2	TFPI2	MFAP5	IGFBP6	FZD8	CLDN1	FHL2	TPBG	DCBLD2	ULBP2	FOSL1	PRPS2	MTL5	CCDC109B	AHRR	ALDH1A3	BDNF	BMP5	C3orf55	CALB1	CCNO	CFI	CHMP4C	CYP26A1	GALNT5	GCNT1	LOC554202	MET	MGC16075	OSTalpha	PERP	PHACTR2	PPL	RBM24	AOX1	ARSE	BNC2	CAPN6	CCNA1	CCRK	CRABP2	HYMAI
ZNF460	139	ADAM7	ALDOB	APOL5	ARHGAP6	ART1	ATXN3L	BMP10	C22orf33	C8B	CASR	CBL	CCL13	CDON	CEACAM1	CEACAM7	CHRM5	CRHR2	CST8	CXorf27	FGFBP1	GP2	HTR3B	IL8RA	IRF4	KLK2	KRT34	KRT37	LECT2	LOC339457	LY6G6C	LY9	MAP3K9	MAT1A	MC2R	NCR2	NEU3	OR10C1	OR1A2	PACS1	PAPPA2	PDHA2	PKLR	PLA2G2D	PPP1R14D	PRKG1	PRRG3	RHAG	RPS6KA6
ZNF439	139	ADNP	C14orf135	CCDC93	CRY1	FLJ44894	JMJD1A	KIAA1546	MED17	MGC21881	NARG1L	PCDHB10	PCDHB17	PGBD1	POLG2	PRKD1	PROX1	REV3L	RFX3	STIM2	ZNF10	ZNF100	ZNF121	ZNF131	ZNF146	ZNF154	ZNF160	ZNF167	ZNF177	ZNF193	ZNF211	ZNF227	ZNF250	ZNF253	ZNF254	ZNF26	ZNF266	ZNF333	ZNF397	ZNF419	ZNF43	ZNF431	ZNF440	ZNF479	ZNF528	ZNF530	ZNF551	ZNF559	ZNF562
ZNF226	138	BBOX1	CNGA3	ZNF614	EGFR	RCBTB2	EDNRB	TSPAN6	AURKC	GATM	SLC27A5	ZNF224	LRRC17	ZNF222	BCKDHB	RABAC1	MEOX2	CDADC1	BCMO1	SOCS2	PON2	ZNF576	ZNF223	ZNF671	DCLK1	ARNTL	C14orf45	C21orf34	EIF3K	FNDC3A	KIAA1505	LHFP	MGC13379	MGC3207	NPNT	RLN1	RP11-151A6.2	THRSP	TMTC2	TUBB1	ZIC5	ZNF181	ZNF350	ZNF452	ZNF613	ZNF772	BTBD1	CHMP4A	DDX47
ZNF695	138	TMSL8	CKS2	ZNF135	MYB	KIAA1166	KIFC1	BIRC5	RACGAP1	TTK	TLX1	MCM10	MATN4	MAP3K15	LOC81691	KIF11	UBE2C	BAMBI	ZWINT	RPL39L	C1orf176	H1FX	BUB1B	ACTL8	AGR2	ALB	ATAD4	C14orf115	C21orf58	C5orf38	CGA	CPN1	CTSL2	FAM9B	FGA	FGB	FLJ35767	FLVCR1	FOXA1	GLYATL1	IL23R	IRX2	KLRC4	KRT6C	LOC441601	MAGEA10	MAGEC1	MAGEC2	MSMB
ZNF664	138	ARNT2	ATP6V0A1	ATXN2	CDK2AP1	CIRBP	CLNS1A	DHX9	DUSP16	EPN2	EXOC7	FADS2	FAM80B	FGFBP3	GPR56	GTF2F2	GTF2I	H3F3B	HDHD2	HIBCH	HIP1R	HIPK2	HNRPD	HNRPDL	HNRPM	IGSF3	IWS1	KIAA1211	KLHL25	LDHB	LRIG1	LRRN1	LYCAT	MCCC1	MYO10	NBR1	NOX1	OR2G3	PLXNB1	POLR3B	PRKX	PTPN11	REPIN1	RHOBTB3	SARM1	SCRIB	SOX2	TAOK3	TARDBP
ZNF701	138	MTERF	ZNF614	LYPLA1	TGDS	ZNF415	VRK3	ZNF557	ZNF552	TNFAIP6	ZNF611	RPS19	ZNF576	ZNF442	ZNF468	ALG5	GEMIN7	ALG11	CARD8	CCDC109B	CCDC50	CNIH	COMMD10	DOK5	DPY19L4	FLJ21963	FPGT	GNG5	HBP1	HSCB	IL4	IRAK4	LAMB4	MEOX2	P2RY5	PLSCR1	RAB32	RP11-151A6.2	RP11-217H1.1	SLC35F5	SLC38A6	SNX6	SSBP2	STAM2	TMEM168	TRIM22	WDR51B	ZNF101	ZNF137
ZNF2	138	ACTR8	ALS2CR11	ANAPC4	AP3M1	C10orf72	DARS	DOLK	EIF4G2	EIF5B	ELP3	GSPT1	HNRNPR	IMMT	KBTBD2	KIAA0859	LAPTM4B	MKI67IP	MPHOSPH9	MYST2	NDUFS2	NFRKB	NONO	OR2F1	PAPSS1	PCBP1	PCDHB10	PCDHB3	PRMT5	RBM23	RNF20	SFT2D3	SH3BP4	SMARCD1	SRBD1	STAG1	TMCO7	TNFRSF21	USMG5	WDR20	XRCC5	ZBTB9	ZKSCAN3	ZNF16	ZNF490	ZNF491	ZNF623	ZSCAN12	ZNF197
NKX2-1	137	GADD45G	CTSL2	NDST4	VIPR2	LHX1	DLX5	TOX3	CRABP1	FLJ33790	TLX1	MYCL1	LOC81691	HRK	MNX1	NHLH2	EPHB1	SLCO5A1	DLX6	PFN2	ONECUT2	ADAMTS7	AFF3	CACNA1I	CDKN2A	CNIH2	ECEL1	EPHA10	INSM1	KIAA1545	KIAA1881	LOC253970	MGC13053	MMP17	NEUROG1	NHLH1	NKX2-8	PDXP	PRG2	SLC7A3	SOX3	SPTBN2	TINAG	WNT6	CDR1	POLR3G	NACC1	CROCCL2	CIDEA
SKIL	137	PPP4R2	ACTR3	GABPA	CAPZA1	HIP2	CMTM6	HBP1	CDC40	PDCD6IP	BNIP2	AGPS	C2orf37	C3orf63	C3orf64	CBWD1	DAP3	DCP2	FAM26E	HNRPLL	KLHL5	MALT1	PAPD4	PCDH18	PHF10	PLEKHA8	PRKD3	RAP1A	RNF138	SEC24D	SEPSECS	SLC30A7	SLC33A1	SLC35B3	SNX13	SOAT1	SPPL2A	STT3B	THOC1	TMED5	UBE2D3	UBE2J1	UBTD2	VPS54	YTHDF3	ATG5	ATP6V0E1	C4orf15	CCS
FOXP4	136	AGPAT7	AIP	BARHL2	C11orf76	C16orf13	C16orf54	CCDC9	CES3	CREB3L3	DFNB31	DNASE1	EFNA3	FAM73B	FBXW8	FTCD	GRK6	KIAA0664	KLC4	KLF1	KLK5	KRT14	LIME1	LMX1B	MUPCDH	NOC4L	NOL6	PPM1F	PRB2	PRM2	PTK2B	RARG	RHOF	RNF123	RRP1	SCNN1A	1-Sep	SIX5	ST6GALNAC4	SYT8	TINAGL1	TMEM16J	TOP3B	UBL7	C1orf2	OCLM	FAM100A	LYZL4	TAF1L
HOXC4	136	VAX2	LAPTM4B	SMARCD1	UBE2S	TUBA1A	CDK4	HOXC5	ZNF286A	SMUG1	EN1	HOXC10	MCRS1	SMARCE1	HOXD13	MDH2	HOXC6	ADH6	CEP164	DUSP28	GABRP	GNGT1	HIST1H1B	HOXA1	HOXA11	HOXA13	HOXC8	INSL4	MYL1	NKX6-1	NUTF2	POF1B	POLR2D	PROZ	RAG2	REGL	RWDD1	SEMG1	SPRYD5	TFAP2D	TLX1	TMEM20	TRIM60	UGT2B4	WDR76	ZNF750	HK2	HOXA6	HOXA7
ZNF100	136	ANAPC7	ARID2	C18orf54	CCNB1IP1	ESCO1	FAM76B	FANCM	GPBP1	KIAA1546	METAP2	NARG1L	PCDHB9	PCMTD2	PPM1D	PRKD1	PTAR1	RBBP9	SMARCAD1	TP53INP1	USP1	ZBTB8	ZHX1	ZNF177	ZNF180	ZNF22	ZNF253	ZNF254	ZNF300	ZNF431	ZNF432	ZNF439	ZNF440	ZNF491	ZNF529	ZNF566	ZNF567	ZNF571	ZNF606	ZNF682	ZNF738	ZNF77	ZNF92	ZNF99	CTCF	ZNF266	DDX52	TOPBP1	RNF139
ZNF576	135	ZNF614	POP4	ABHD8	NDP	TMEM147	MRPL4	C19orf42	COX6B1	ZNF226	C19orf60	NDUFA3	USE1	CCDC106	ERCC1	PSMD8	RAB4B	B9D2	SSBP2	ASNA1	COPE	NDUFA7	VRK3	POLR2I	C19orf62	ZNF701	UROD	CA2	ZNF557	MRPL34	YIPF2	NDUFA13	MAB21L2	RABAC1	NDUFB7	UBL5	HOPX	C19orf53	EIF3K	RHOC	MRPS12	ETFB	CLEC11A	FLT3LG	ETHE1	GEMIN7	UQCR	TMED1	ACOT6
ZMAT4	135	TRPM3	SOSTDC1	TBR1	RGS6	PITPNM3	KCNJ6	RGS20	C14orf2	DGKZ	CAMK2A	DRD1IP	RPH3A	CALM1	ACCN1	AP4S1	C14orf156	CACNG3	CAMK1G	CAMK2B	CBLN4	CCKBR	CHD5	CHGA	CHRM2	CPLX2	CPNE8	CREG2	CRYM	ELMOD1	GABRA1	GABRG2	GLI1	GLS2	GREM2	HAPLN4	HCN1	HRNBP3	HTR1E	HTR5A	ICAM5	IL12B	KRT222P	11-Mar	MGAT5B	NRGN	PACSIN1	PDS5B	PTPRR
KLF11	135	C6orf105	LTBR	TXNRD1	RPP25	MYO1D	GPNMB	CD55	SLAMF8	POPDC3	TCHH	PPARG	KYNU	VNN1	NANS	SH3PXD2A	SVIL	ELF4	FBLN2	CD247	PTER	STAT6	IL7R	TBC1D2	ACP5	RAB11FIP1	GJA5	LPGAT1	ARHGAP28	FBLN1	UBE2D1	COL14A1	ARPM1	BHMT2	C17orf67	C1orf59	C5orf25	CDC27	CTHRC1	DOPEY2	DPT	EDIL3	EFCAB1	EPB41L3	FAM20B	G3BP2	HTATIP2	KIAA1729	ME1
LTF	135	FSTL1	SOD2	PALMD	SLC13A3	AEBP1	CEBPD	RAMP3	C1S	CHI3L2	ALPK3	FES	ICAM1	CFB	PBEF1	MEOX2	ACTN1	FOLR1	IFITM2	SYNC1	C1RL	CHI3L1	LRRC2	FMOD	GBP1	ANXA13	ABCC3	ANKRD35	APLN	AQP1	B3GNT5	C14orf50	C1orf88	CA3	CASP4	CCDC103	CNGA3	CRYGS	ECM2	EMILIN1	HLA-C	HLA-G	MXRA8	NOPE	PIH1D2	PLAT	PLTP	S100A4	SAA1
NFIA	134	AKAP1	ANKFN1	ARHGEF10L	ARVCF	ASCC3L1	C14orf93	CCDC97	CHD7	CTNND2	DAGLA	EMILIN3	FADS2	FBXL7	FLJ10324	FNBP1L	FRY	GPR125	GPR56	GPT2	IGSF3	IL17D	KAL1	KIAA1211	KIAA1267	KIF1B	KIF21A	KLHL25	LIFR	LOC129881	MASP1	NAP5	NCOA1	PATZ1	PDDC1	PHGDH	PSD2	RAVER2	RGMA	SAFB2	SALL2	SALL3	SASP	SCRIB	SEMA6A	SLC16A9	SLC41A1	SNCAIP	SOX9
GTF2IRD1	133	STK25	CDC25B	BAZ1B	ZNF212	ZNF3	EHMT2	PRR14	SAP130	JMJD2B	RNF216	MAST2	DVL2	PAXIP1	WHSC2	TRRAP	TCF3	ZNF282	LUC7L2	TRIM24	DLG5	TNPO3	KHSRP	PPP2R5B	AKAP8L	GTF2I	REPIN1	C7orf26	PTPRS	ZKSCAN5	CHERP	ANGPTL2	ARS2	AXIN1	C16orf65	CAD	CASP2	CBS	CDK3	CHST14	CLK3	CLN3	DDX56	EIF3B	GANAB	GMEB2	ILF3	LRP5	MED12
ZNF280C	133	ZBTB33	JARID1B	TCERG1	BAZ1A	POLG2	PHF21B	FAM36A	TADA1L	ADAT2	ZNF786	NHEDC1	C9orf97	ZNF114	ZNF781	ZNF100	MIER3	SPIN3	DNA2	ELF2	BPTF	PAXIP1	ZNF292	NCOA6	SARM1	POGZ	PHF8	SR140	ADNP	TARDBP	SUZ12	MORC3	BRD1	ZNF318	CXorf23	SHPRH	ZNF828	KIAA1267	C6orf182	WBSCR19	TRA2A	HNRNPD	MSL1	C2orf68	ZNF793	CCDC88C	NRF1	PDCL	DBR1
GATA6	132	RBPMS	SLC25A24	PTGER2	PDLIM1	CALCR	PTGFR	LTBP2	EREG	MSC	MSX2	STEAP4	CXCL6	TPBG	SVIL	ADAMTS12	FBLN2	VEGFC	TXK	CXCL12	TEC	NFKB2	C3orf52	ADAMTS2	MCTP2	ATP2A3	RAB11FIP1	IL18R1	CYP1B1	RAG1AP1	PRLR	ANKRD1	KCNJ15	ANGPTL5	ARHGAP28	BNC2	CD28	CLIC6	COL6A3	FBN1	MME	PHLDB2	SELP	SFRP2	TMEM166	TPM1	AP1G2	C7	CALML4
GRHL1	132	ALB	ALDH1A2	BNIPL	C14orf148	C2orf48	CEACAM6	DLX3	EPB41	FAM9B	FBXL21	FGA	FGB	FLJ35848	FLJ46111	FMO5	GPR27	GRAP2	GRHL2	KIAA1161	LGR5	MAGEA9	MAGEC2	MGC45491	MS4A3	OR2B6	PFKFB1	PHF16	PKDREJ	PRDM7	PSG8	PSG9	RAB3B	RELN	RPL32P3	RPS6KA6	S100A7A	SCML2	SERPINA4	SLC2A2	SLC6A14	SSX7	STRN	SUHW1	TFAP2A	VHLL	ZNF367	ZNF238	RNF38
SMAD3	132	PPP1R3D	MAST4	OSBPL3	PKIG	SIRPA	GALNT4	YAP1	GSTM4	FGF1	RGS20	PBXIP1	CTDSP1	TRIP6	CRIM1	BMPR1B	DIS3L	EGF	HIVEP1	LIMCH1	SH3PX3	SLC1A4	TTC23	ACVR1B	ADAM15	AP1M2	ARFRP1	C16orf35	CREB3L1	CREBL1	CRP	CSF1	DGKQ	E2F4	EPOR	FAM65A	FLJ10081	GALR3	GGA3	GLI2	GPR173	IL17RC	LIMK1	MAPK11	MED12	PRSS22	RAB40C	ZC3H7B	FRY
ZNF518A	131	DENND4A	ZNF274	ZMYND17	HECTD2	CTBP2	EIF2C4	RAB12	BPTF	UNC5CL	KIN	NT5C2	GOLGA8A	SR140	SIRT1	HEY2	ZFYVE26	SHPRH	C10orf137	ZNF763	FAM13A1OS	BAZ2B	JARID2	MAP3K4	CTAGE5	MXI1	NEK3	TRIM33	PMS1	ATAD2B	XRN1	CCNJ	40242	ZNF280D	RALGPS2	RNPC3	DOCK10	BRWD2	RPL23AP13	BIRC6	CRAMP1L	KIAA1529	DCLRE1C	TIAL1	NR2C1	ZNF137	ZNF187	ZNF189	C15orf29
ZBTB3	131	BHLHB9	C1orf142	C20orf85	CCDC87	CHRM4	CHRNB1	CRY2	DCST1	DDX10	ELP3	ERAS	FAU	HIF1AN	HPS6	KCNJ11	KRTAP13-1	LOC374569	MED22	MRPL16	PIP4K2B	PRRT3	RNF26	RS1	RUNDC1	SIN3A	SPIN2A	THAP6	TIGD5	TRIM68	UGCGL2	ZBTB45	ZNF137	ZNF142	ZNF619	ATP5L	TDRKH	PSTK	C10orf78	DNAJC24	C14orf28	TMEM18	COX15	EML5	KIAA2018	ERCC6	F7	ZNF485	UHRF1BP1L
ZNF343	131	LONP1	TM9SF4	STAU1	NSFL1C	DDX27	IDH3B	CARS	RNF24	SEC23B	VPS16	KIAA1219	CTNNBL1	CNR1	ATRN	C20orf20	PVR	ADAMTS9	UTP14A	GMEB2	ESF1	POFUT1	ARFRP1	CCDC46	CDC25B	CRNKL1	KBTBD2	NOL5A	PIGU	PLCG1	PSMF1	SPRY4	VIM	ZBTB44	ZNF57	ZNF790	ZRF1	CBL	DNAJC13	FETUB	GCNT2	GPR173	HPX	JRK	KLF15	KLK2	MAP2K7	OCLM	SAMD4B
ZNF275	130	ANKFN1	ANKS1A	ARHGEF10L	ASCC3L1	ATXN2	BCORL1	BPTF	BSDC1	BTBD12	C17orf63	C22orf36	CLEC16A	FAM12A	FLJ22795	GPR125	HCRP1	HIPK1	HIVEP1	HTATSF1	IQCE	JMJD2B	KIAA0240	LOC643641	LRRC37A3	LRRC8A	MAGED1	MDC1	MTMR1	NAV2	NCOA1	NCOA6	NFIA	NRG2	PMS2CL	POU2F1	RANBP10	RIPK5	SARM1	SBF2	SCRIB	SLC41A1	SOX13	SPEN	SYTL4	TCAP	TUG1	WWC3	YY1AP1
ZNF436	130	A2M	ANXA2	ATF6	CCR5	CD14	CFI	DCBLD2	DOK3	FCGBP	FNTB	FRMD8	GALNT2	GPR84	IMPAD1	KIAA0090	KIAA0247	LAPTM5	LRRC25	NEK6	PLAU	PLAUR	PROS1	PZP	RCAN1	RNASE2	SEPN1	SERPINB8	SIGLEC9	SOCS3	SPOCD1	SRD5A1	TCEB3	TMEM50A	WWTR1	ARPC1B	LHFPL2	ZMPSTE24	IFI30	CAP1	CEBPB	CEBPD	CEBPG	NPC2	CTSC	RER1	LRRC42	TBCB	CNR1
FOXN3	130	SORL1	ZHX2	ARID1A	KIAA0329	MTF1	MYST3	TNRC6B	KLF13	ANKS1A	PHF3	DICER1	YLPM1	CDC42BPB	MED13L	HECA	FOXO3	DAAM1	PELI2	RCOR1	SYNE2	TTC28	COX19	CSDE1	ERCC4	FOXJ3	HIPK2	HTATSF1	LOC374920	LOC92017	MTMR3	PACS2	PLEKHG3	POU2F1	SDCCAG1	SNW1	ZFYVE26	ALDH6A1	CLN8	DYNC1H1	FRMD4A	JMJD2B	KIDINS220	PIK3R1	SPEN	THRAP2	TUG1	YTHDC1	NET1
RHOXF1	130	ADHFE1	AMY2A	ANKZF1	BZRAP1	C20orf12	C4orf26	CYP2E1	KIAA1843	LEFTY1	LOC4951	LOC92270	MYH7B	NOS1AP	OVGP1	PRRT2	PURG	RIC3	SAC	SLC24A5	SLC25A27	STRC	TCAP	TNNI3K	UBOX5	YTHDC1	ZNF540	BCL2L10	APOBEC2	CHRNA2	C12orf54	LYZL4	TRIM50	C20orf132	VWA3A	DCST1	FAM71A	ZNF296	LRRN4	EMX1	TMEM31	ESRRB	EZH1	FERD3L	TTLL10	C15orf55	TPSG1	L3MBTL	GATA1
TIGD7	129	BRD7	C19orf57	C1orf77	CCDC52	CREBBP	DHX9	DONSON	EIF2B1	ELAVL1	FAM70A	FLJ22639	GAB1	HNRNPA2B1	IFT81	IWS1	KIAA0133	KIAA1345	KIAA1958	MAGEF1	MNS1	MTHFSD	NASP	NOL10	NSBP1	PALB2	PCDHB11	PGBD1	POLR1B	RFX3	SMARCA5	SNCAIP	SOX2	TAF4	TARDBP	THAP8	TIGD1	TMEM79	WDR19	ZFP41	ZFP62	ZNF146	ZNF174	ZNF19	ZNF227	ZNF232	ZNF256	ZNF311	ZNF509
INSM1	129	MAD2L1	DCX	HN1	MYB	NEDD4L	NHLH1	HMGB3	BCOR	HDAC2	ORC6L	TTK	RNF122	SOX4	TOP2A	VASH2	ARL4D	PKIA	SOX11	CHRNA3	EBF3	EPHB2	IGFBPL1	KLHDC8A	MEX3A	NEUROD1	NKX2-1	PCDHB11	RND3	SCFD2	ZNF300	CRABP1	FARSB	STX6	TUBB3	CCT7	DUSP12	ZNF653	ADD2	CRMP1	CCDC112	DDX11	DGUOK	DHPS	DLX1	DLX2	EIF4EBP1	GPC2	PAXIP1
ZNF18	128	AP1GBP1	ARHGAP1	ARHGEF10L	BPTF	BTBD12	C21orf59	C3orf15	CCDC11	CCDC46	CCDC55	CLCC1	CTR9	DHX33	DNAH9	EFCAB6	ESF1	FAM117A	GALNT11	INHBB	IQCE	JAKMIP2	KATNAL2	KIAA1303	KIAA1407	KRBA1	LOC643641	LRRC37A3	LRRFIP2	NBR1	NCOA6	NLRX1	PCYOX1L	PMS2CL	PTCD1	PTPN21	RFFL	RFX2	RPA1	RPGR	RUFY1	SCRIB	STK33	STK36	UBQLNL	WDR66	WDR81	XYLT2	YY1AP1
ZNF30	128	APC	ATP9B	C1QTNF9	CACHD1	COX19	DZIP1	EML5	FASTKD1	FGFBP3	FZD3	GZF1	HEATR5B	JAKMIP2	KBTBD7	KIAA1219	KIF1B	LOC285382	LOC387911	MARK1	MIA3	MKI67IP	MUM1	PGBD1	PHF21B	RBM26	SAP130	TAOK3	THSD1	TMEM16H	TP53BP2	TSPAN3	TTC28	WIZ	ZC3H7B	ZFP14	ZFP2	ZNF177	ZNF228	ZNF235	ZNF285A	ZNF304	ZNF471	ZNF529	ZNF547	ZNF554	ZNF565	ZNF568	ZNF57
ZNF721	128	ANKRD12	ARNT2	CREBBP	CSRP2BP	DAGLA	DDAH1	EPC2	FBXO21	GPBP1	GPR125	HTATSF1	KIAA0232	KIAA0329	LOC93622	LUC7L2	MOBKL1A	NCOA1	NFYB	RNASEN	RSRC2	TCEAL4	TCEAL5	TRIM33	USP47	WHSC1	ZFHX2	ZFP62	ZNF148	ZNF398	ZNF509	ZNF594	ZNF92	ZNF197	ZNF443	SLC30A9	TCERG1	MRFAP1L1	TADA1L	PDIK1L	ZBTB1	ADNP	SS18L1	LOC285550	SETD2	HNRNPD	C7orf46	ZBTB41	MTHFD2L
ZNF708	128	BDP1	C6orf204	CCDC88A	CHD6	CHD9	CNOT6L	CXorf23	DDX17	DYNC1LI2	FAM126B	FAM135A	FBXO38	FRYL	GARNL1	HOOK3	JMJD1C	KIAA0372	KIAA0892	KIAA1109	KIAA1731	KIDINS220	KIF27	LUC7L	MAP4K5	MGC16384	MON2	MYSM1	NKTR	POLN	PPP1R12A	PROX1	RBAK	RBM25	SCN8A	SENP6	SESTD1	SETD2	SMG1	STH	TDRD6	TNAP	WDFY3	XRN1	ZDHHC17	ZFP2	ZKSCAN1	ZNF117	ZNF221
ZNF624	127	BRD7	CCDC82	CDK5R1	CHD7	CLASP2	CXorf1	DHX9	EPN2	ETV1	GAB1	GLOD4	ICA1L	INTS2	KBTBD6	KCND2	KIAA1546	KIAA1958	LEPROTL1	LOC400590	LRRC37B2	MEX3A	NAB1	NLGN3	OLIG2	PDIK1L	POLR1B	QKI	REV3L	RP11-679B17.1	RUFY3	SENP7	SLC24A5	SLITRK2	SMARCE1	SPAST	TCF12	THAP2	TMCC1	ZFP161	ZNF24	ZNF273	ZNF287	ZNF596	ZNF711	ZNF99	CTCF	VPS45	TADA1L
ZBTB4	127	ABLIM1	ABR	AKAP1	ARHGEF12	ATP2B4	ATP6V0A1	ATXN1	BACE1	BCL2L2	BLCAP	BTBD9	C10orf38	C15orf52	CD99L2	CES2	CLCN6	CLN8	CMTM4	CSRP2BP	CXorf59	DDAH1	DIS3L	DNAJB2	FAM53C	FNBP1	FOXJ3	GAB2	GGNBP2	GNAZ	HIPK1	HIPK2	HIVEP2	HPSE2	HSPA1L	HTATSF1	INSR	KBTBD11	KCTD11	KIAA0226	KIAA0240	KIAA0329	KIAA0368	KIAA0430	KIAA1147	KIF1C	LOC374920	LOC492311	LPIN1
ZNF280B	127	ZNF238	KIF3A	TNRC4	C22orf39	FBXL16	EP300	DOK6	MYT1L	CUX2	GABRB3	GNAZ	FAM126B	ZBTB44	YPEL1	SERP2	AFF3	MECP2	MLL	TMEM151B	MXI1	NAP1L3	NFIB	PI4KA	LRRC49	TUG1	FOXJ2	NKRF	EIF4ENIF1	ZNF248	MAGEE1	SATB1	STXBP1	TCF20	NR2C2	HIRA	ZNF142	ZNF189	C22orf29	C9orf45	RUNX1T1	CBFA2T3	BSN	BTRC	RPS6KA5	CACNA2D2	RALGPS1	RIMS2	ZNF623
HOXD10	127	HOXA5	ATAD2B	ELN	HOXA7	PAX3	HOXD11	HOXD13	HOXA2	HOXC8	TRIM36	HOXD9	ACTL6A	ARHGAP11A	ARSD	AURKA	BRCA1	C13orf34	C14orf145	C18orf24	C8orf22	CA3	CALD1	CDCA2	CENPM	CILP	DIAPH3	E2F8	ERCC6L	FAM46B	FLJ39660	GAS2L3	GINS4	HOXA10	HOXA9	HOXC9	HOXD3	IGF2BP3	IGFBP5	KIF20A	KIF23	NDC80	NKX3-2	OIP5	OSR2	OTP	SHOX2	SLC47A2	SNAI2
ZNF572	127	ACY1L2	ASCL1	BUD13	C14orf104	C18orf18	C4orf27	C6orf130	CDC7	CDCA7	CEP57	CHST9	CYP2U1	GINS3	GSTA4	H3F3A	HACL1	HES6	HFM1	IGSF5	ING3	KIAA1958	KLHL13	KLHL23	LEPROTL1	LOC63920	MARCKS	MLH1	MTRF1L	NARG2	NHEDC1	PPIL1	PPM1D	PRPF38A	PRTFDC1	PXMP2	RAD21	RMI1	SFRS3	SFT2D3	SMARCAD1	SUV39H2	TIGD1	TIGD2	TMEM186	WDR5B	ZBTB26	ZNF22	ZNF300
SALL3	127	ACAD8	ASCL1	ATP13A5	BCAN	BSN	C1orf106	C6orf118	CHD7	CHST9	CRB1	DLL1	DSEL	EPHB3	FADS2	FGFBP3	GAB1	GLCCI1	GPR98	HEY2	ID4	KIAA1549	KIAA1958	KLHL25	LHX9	LOC285382	LOC400657	LOC642864	LRRN1	MAGED4B	MAP2	MEX3A	MGC24975	MYST2	NFIA	NOTCH1	PARP1	PDE9A	QKI	RFX4	RPE65	SARM1	SIM2	SNCAIP	SOX2	SOX5	SOX6	SOX9	TCF7L1
ZNF516	127	ABCF1	BLMH	C1orf106	CCNJ	GNL3	HNRNPU	INTS9	JARID1B	LBR	MBD2	MDFI	MGC14425	MMP15	PARD6G	RARA	RBM15B	RCC2	SETDB1	SIX1	SMARCC1	SOX11	SULF2	TCF3	TCF7L2	TLE3	TM2D1	WDR68	ZNF462	ZNF532	ATAD2B	BRWD1	FIP1L1	GCN1L1	GOSR1	HNRPA3	IGF2BP2	POLI	PTPN13	RKHD2	SEC24B	STON1	THRAP1	ZNF84	ZNF197	SFRS12	STK35	ZNF599	RBM33
SOX6	127	C6orf134	CHD7	CRB1	DCX	DHX57	ENAH	EPHB1	LOC642864	LRRC4	LRRC58	MAP2	1-Mar	MEX3A	NOTCH1	PIGM	QKI	RAF1	REPIN1	SALL3	SETD5	SIM2	SNCAIP	SOX4	SPAG9	SUV420H1	TMCC1	TMEM108	TOX3	ZNF271	ZNF3	ZNF608	ZNF660	ZNF711	AKT3	OLIG2	KLRG1	WDR68	CDK8	ATP8A1	NCOA2	ATE1	SOX21	TNRC4	DDX42	PODN	NEU4	ZNF425	DCT
ZNF273	126	MAGI1	KIAA0895	ZNF682	ZNF85	ZFP37	ZNF184	PHF14	ZSCAN16	ZNF107	SPAST	RFC3	PBK	PNRC2	SRPK2	POLR3B	GPSM2	ING3	ZNF510	KLHL7	THSD7A	ZNF391	MNAT1	THAP10	SCML2	DBF4	PARP2	TMEFF1	PPP2R5E	CEP170	ZNF711	RAD51AP1	H2AFV	TRIM36	KLHL23	CASD1	CRY1	SNX4	C13orf7	ZNF253	ASCL1	C11orf82	C18orf18	C5orf34	C7orf38	CCDC138	CDCA7	CEP57	FANCF
ZNF480	126	XAB2	ZNF350	ARMC6	C19orf2	IL9	ZNF682	C1orf163	DDX19A	TSR1	ZNF432	ADNP2	GTF2A1	ZNF665	KRAS	PPP2R1A	ZNF674	RNF185	CARD8	SP4	ZNF611	PPP5C	TNPO1	SNX5	SGTA	ELAC1	ZNF550	RPAP2	ZNF675	ZNF225	YTHDF3	LARS	GATAD2A	PTBP1	FAM32A	SLC35A3	CDC34	HSD17B12	MARS	ATP13A1	C13orf23	TMEM33	ZNF507	ZNF428	ZNF253	BCL2L12	GTF2IRD2	HIST1H4F	HIST1H4H
DMBX1	126	ABCC2	ACF	AIM1L	AMHR2	APOA4	APOA5	ART4	ATAD4	BLK	C14orf115	C19orf21	C1orf116	CD1A	CEACAM5	CYP2F1	EPO	FAM139A	GPX2	GRB7	GRHL3	GYPB	HES2	HNF1A	INHBE	KRT6C	LOC541469	MGC31957	MLANA	MS4A3	MST1R	NPC1L1	NPPB	NR0B2	ONECUT1	PGC	PRODH2	PRSS21	PTK6	RBM35A	SERPINA6	SERPINA7	SH2D3A	SOST	SNX20	COX6B2	CST9	PDCL2	TRIM50
NOBOX	125	IKZF1	CDX1	BATF	UCN3	CHRND	FAM24A	FAM55A	C17orf46	GIPC3	CCDC105	CPA1	TRIM50	C7orf45	FAM71A	GTSF1L	ADRA2B	FAM71B	FAM71C	P2RX2	TSSK2	GAS2L2	STAC3	FSHB	C15orf55	SPDEF	TPSG1	OR11A1	AMHR2	GJA3	CACNG5	B4GALNT3	FAM83H	TBX21	HNF4A	HOXB1	HOXB5	HTR3A	APOA1	ANO9	TREML3	H1FNT	INSL3	ITGB6	KCNC3	KLK2	KRT81	SH2D1A	KLK14
ZNF662	125	FARP1	ZNF197	RBM6	LHFPL2	CEBPA	ZNF211	RER1	PLA2G16	POLG2	CIRBP	ADSSL1	COL9A2	COL9A3	PIWIL4	ANKRD35	ZNF362	C2orf67	SPIN3	AK2	ERCC3	EXTL2	BPTF	FOXJ3	CARD8	SARM1	SR140	MACF1	FUCA2	ZNF521	ZZZ3	LSM14A	C3orf41	ZNF547	ZNF776	C3orf70	HDAC1	ZNF260	C7orf46	ANKDD1A	IL13RA1	LGALS8	C14orf181	PAX6	TRIM33	ATP6V0B	EXOSC10	POLR2I	PAF1
ZNF645	125	ARR3	C17orf73	C1orf111	C20orf151	CABP2	CABP5	LOC284402	PGLYRP1	SLC22A7	TFAP2E	TNR	CLEC4M	CDSN	CDX1	BTBD9	C20orf166	OR6B1	C12orf67	LOC151121	LOC200261	ESRRB	C7orf62	IKZF2	UBOX5	C3orf46	C6orf123	OR2K2	NR6A1	C2orf61	HNF4A	KRTAP8-1	IRF4	FLJ42289	LOR	MAS1	MPO	MYOD1	NPY6R	YBX2	MYO15A	ZNF771	HYDIN	RARG	C8orf68	T	HNF1A	TECTB	TFF1
RBAK	125	AFF4	AP3D1	B3GALNT2	BDP1	C12orf35	C20orf72	CDC2L5	CEP110	CEP290	CLIP1	CXorf23	DNAH11	IFRG15	KIAA0892	KIAA1109	KRIT1	LARS	LOC100101267	MED13	MGC87315	MID1	NBPF20	NIPBL	NOL8	P2RY1	PKD2	POLH	RBM25	RBM27	REST	RIF1	RORA	SEC63	SFRS4	SON	SPATA13	TRIM73	URB1	USP42	WASL	ZC3H7A	ZFHX4	ZNF12	ZNF121	ZNF264	ZNF345	ZNF417	ZNF562
STAT1	124	HERC6	B2M	TAP2	OAS2	HLA-C	IRF9	BTN3A3	FLJ20035	PLSCR1	LAP3	IFITM1	WARS	RSAD2	CXCL10	TAP1	IFI6	HLA-B	BTN3A1	GBP1	IFIH1	APOL6	CXCL11	IFI44	DDX58	DTX3L	EPSTI1	FLJ11171	IDH1	PARP9	TMEM50A	C6orf62	IFI44L	ISG15	OAS1	OAS3	PNO1	PSMB9	TMEM30A	TRIM22	TXNDC9	GNPDA1	ARL4C	ADAR	AVIL	HCP5	GBP5	BATF2	SERPINA3
ZNF644	124	ALS2CR16	C11orf30	C20orf72	C20orf74	C3orf19	CHD9	CNOT6L	CXorf23	DDX17	EIF2C3	EPC1	FAM73A	FMR1	FNBP1L	HOOK3	JMJD2A	LMO4	LOC375748	LUC7L	MAP4K5	MED13	MGC16824	MIB1	MTF2	N4BP2	NAP5	NHN1	PHF2	PHF6	PRKAB2	PUM1	RIF1	RUNDC2A	RUNDC2B	SET	SF3A3	SFRS4	SLC25A36	SMARCC1	SRRM1	THUMPD1	TMEM33	TROVE2	UBE2G2	USP37	VPRBP	WHSC1L1	YY1
SRF	123	CYR61	DDX27	YY1AP1	FOSL2	GOLGA3	BRD2	RAD54L2	TCOF1	CLIC5	FZD5	BICD2	ABL2	QTRTD1	FBXL11	CDV3	BTN2A1	IPO4	MAML1	GOLGA2	PPRC1	PDCD11	FLNA	ADCY9	AKAP8	ARID5B	KIAA1542	PHF13	PNN	SLC25A25	SLC25A37	STX4	TMEM44	TRIM39	UTP3	ZFAT1	ZRF1	ZSCAN20	ADAM8	CLCF1	DHRS12	EGR1	ELA2B	GPR25	GTPBP2	HIC1	KCNQ4	LDLR	LHX5
NFATC2	123	ASTL	BCL2L12	C9orf96	ETHE1	KIR2DS2	KRTAP7-1	LOC284402	MRPS12	NMUR1	PARP16	RPS19	SLC6A5	TBXA2R	TRAPPC5	UBA52	ZNF480	ZNF524	ZNF780B	CEBPE	PGLYRP2	HMGB4	C20orf165	REG3G	TRIM40	KRT18P44	ADRA1D	C1orf211	FAM71A	C1orf65	OIT3	ADAMTS15	FAM9B	KRT24	SPNS3	FLT4	TPSD1	NR5A1	SPDEF	RIBC2	GATA1	ANKRD2	RGL4	FOXB1	H2BFM	TSP50	HIST1H1A	HIC1	HNF4A
ZNF675	122	ZNF480	ZNF669	ARMC1	LRRC40	SLC30A9	ZNF571	STAU2	PANK3	ZNF22	ZNF195	RNGTT	TRIM23	ZNF141	ACTR6	ZNF253	ABCA11	ADNP	C14orf138	C21orf66	CDC14B	CHD9	DBT	DENND1B	DMXL2	FAM126B	FAM130A1	FANCM	FBXO11	FLJ44894	GARNL1	GGTL3	JMJD1C	KIAA0423	KIAA1841	KRIT1	LIG4	MAP4K5	MIB1	MSL-1	NFXL1	PCDHB9	PHF14	PHF20L1	PROX1	PSPC1	RSBN1L	SACM1L	SCRN3
SMYD3	122	SETMAR	PCCB	TCEAL2	ASH2L	TFDP2	PYCR1	CDC123	ST7	ASCC1	RBM34	TMEM186	VPS72	ACTR1A	PRUNE	PRPS1	COQ3	PARL	CISD1	PCDH21	HRASLS	MAP3K15	LRRC1	CYB5A	AOF2	VDAC3	CACYBP	ASB13	LDHB	TXNL4A	CNOT8	CUTC	STAM	PQBP1	DUSP26	MTHFD2	PPIF	PRPF18	ABHD10	C1orf74	CERK	CTPS2	DNAJC8	DYM	ELP3	FAM20B	FDPS	FDPSL2A	HSF2
ZNF653	122	AES	AKAP8L	AP1M1	ATP6V0E2	C14orf102	C14orf44	CADM4	CCDC22	CENTG2	CHERP	CHST10	CIRBP	CLCN2	CLIP2	CLIP3	DCLK2	DDX49	DHPS	DMAP1	E4F1	FEM1A	FLJ90757	GAL3ST3	GFOD2	GNA11	GNAS	GPATCH1	HKR1	IRF2BP1	KCNF1	KEAP1	KIAA1276	LANCL2	LOC152485	LRFN3	LRRC37A2	MED16	MED25	MLL4	MMP16	MORG1	MYST2	NAG	NOL5A	NSFL1C	PBX1	PCDHB7	PIN1
ZSCAN12	122	ZNF614	SAE2	TUBB2B	CCNB1IP1	ZNF682	THAP9	SPATA5L1	ZNF43	RBBP9	ZNF20	E2F6	HMGN4	INTS12	ZNF606	MED20	DDX49	E2F5	ZNF195	PRR4	FAM32A	EPB41L5	ZNF177	C17orf80	ZKSCAN3	CRY1	ZFP30	ZNF253	ABCB11	F9	GCG	KCNH7	MRPS35	OR2S2	OR4C16	PYGO1	RFC3	RLN1	SFRS3	SPAG4L	SUMO2	VN1R2	YIPF7	ZNF2	ZNF491	ZNF627	ZNF792	BCL2L11	NOP56
ZNF654	121	LONP1	SMC6	CTNNA1	CEP63	PAFAH1B1	PRPF40A	TATDN2	HNRPA3	NGLY1	NCBP2	SFRS1	DCP1A	OPA1	HSPA4	TFG	OXSR1	CAPN7	STAG1	KLHL18	JMJD1A	DLG5	TBC1D5	MED1	HNRPH3	QTRTD1	CDV3	GOLGA4	PAPOLA	TRIP12	ARIH1	HSP90AB1	FER	EIF4H	ROCK1	TTC28	ALKBH8	ANKRD17	BDP1	C3orf19	EP300	FAM44A	NFAT5	PAPD5	RASA2	RBAK	RBM25	RBM27	RIF1
ZBED3	121	ARHGEF10L	ASCC3L1	ATP6V0A1	ATXN2	AZI1	BPTF	CASKIN2	CCDC136	CCDC97	CHD7	CHD8	CTNND2	DDR1	DGKD	EFS	EPB41L4A	FADS2	FBXL7	GOLGA1	GPKOW	GPR125	GPR56	HIPK2	HTATSF1	JMJD2B	KIAA1267	LOC374920	LRIG1	LRRFIP2	MGC27345	MYH7	MYST3	NBR1	NCOA1	NCOA6	NFIA	NFIX	PDE8B	PLCE1	PLEKHH3	POMT2	POU2F1	PPFIA1	PRKX	PTPN13	REPIN1	RFC1	RHOBTB3
TBX18	121	ALOX12	ARSG	C10orf47	C21orf125	C4orf32	C6orf156	CD40	COL12A1	COL15A1	CRIP1	FAM26E	GMDS	GPR124	HMCN1	HRC	HTRA3	LAMC3	MPZL2	MRGPRX3	PRKCDBP	SERPINB3	SERPINB4	STRA6	SVIL	UGT3A2	UMODL1	NXPH4	ODF3	FAM55A	COX6B2	CPN2	C10orf82	FAM71A	FAM71B	TSNARE1	C8orf74	ITGA11	LPAR3	PYY2	C19orf26	C15orf55	SLC13A4	HEYL	CACNG5	TJP3	IL29	P4HA3	NPBWR2
KLF9	121	ZHX3	SEC14L1	CALCOCO2	MAST4	FOXO1	GADD45B	MAN2B2	PER1	SDHA	SIPA1L1	MT1X	HSPA9	PCSK5	C5orf4	ZFP36	MKNK2	GADD45A	FBXL7	C20orf116	ARID5B	ZNF217	TLE1	GLUL	PORCN	FZD1	EPHA4	NOTCH2	FKBP5	MCC	ARSJ	PERLD1	NR2E1	FZD7	C10orf10	PRNP	HIF1A	BCAR3	TRIP6	ELOVL2	PHF15	ZFAND5	LAMB2	SMOX	PHKA1	RNF6	PDGFC	ACSL3	ANKRD42
MEIS1	121	SALL1	PPARGC1A	RGS12	ETAA1	B3GALT1	GNAS	BMP7	DENND2A	SEMA6D	CDK6	BLM	TRIB2	WSCD1	SPRY2	SOX9	ABI2	KCNIP1	RPH3A	ELOVL2	PIPOX	EIF2AK3	TMEM131	B3GNT1	CDK2AP1	FAM19A3	GPSM1	MEOX2	METTL3	PTGFRN	SPRY4	TNFRSF19	ACSL3	BTBD3	CREB5	KCNJ16	MYO10	NLGN4X	VAV3	SPRY1	PDPN	SLC27A3	METTL7B	TMEM201	PLD5	SPRED2	EMP3	SLC10A4	EYA2
GLI4	120	ACAD10	ATG2A	BAT2	BCAM	BMP8B	C21orf56	C2orf24	CASKIN1	CBX4	CDH24	CDK3	COX6A2	CRTC1	DLGAP3	DRD4	DYRK1B	FAM21C	FBXL17	GLTSCR1	GP1BB	GPR150	GPR153	GPS1	GRIN2D	HCN2	HCN4	HES7	INGX	LCE5A	LOC196913	LOC339344	LOC439951	MGC33846	PARD6G	PARP10	PGS1	PHOX2A	PIP5K1C	PTMS	RAVER1	RBP3	RCOR2	SF3A2	SNF1LK	SNX26	SOX1	SOX18	SOX3
TFDP1	120	RBBP7	HNRPF	DDOST	SFRS2	TMCO3	POLD3	RPIA	CUL4A	STK24	PDIA6	PCID2	GART	SLC30A5	TFDP3	ASF1B	CCDC99	CCNA2	CCNE2	CDC6	CENPI	CENPL	ECT2	ERCC6L	HELLS	KIF11	KIF4B	NEK2	PPP4R1	PRIM2	RACGAP1P	RRM2	SGOL2	SMC4	STIL	TCF19	TMPO	TUBGCP3	CAPN7	CAPRIN1	CDK2	EIF2S3	HMGB1	MCM3	MCM4	NCAPG2	PRPS1	RBBP8	RFC3
ARID3B	120	HIC2	PDZD3	GTPBP3	TTC23	ATHL1	JRK	CHD2	OVOL1	HCRP1	GLI2	FUT5	AARS2	ANKZF1	C14orf93	C17orf56	C3orf32	CCDC17	CCDC88C	CEP164	CPA2	CXorf52	DKFZP586P0123	DNMT3B	DPPA5	EDG4	FLJ14107	FLJ43806	FUT6	GCN1L1	GGT1	GPER	GSDML	HP	KIAA1683	KLRA1	LARP7	LAT	LOC285908	LOC643641	LRP5L	MPN2	NANOG	NAT9	RBM35B	RCOR1	RNF183	SLC7A6	SLC7A9
ZNF557	119	RPS28	SNAPC1	POP4	PXMP4	CAPNS1	NR2F6	ELOVL1	APBA3	TMEM147	M6PRBP1	DPY19L4	SLC35E1	SEC11A	LPHN2	DNAJB1	ZNF701	UBIAD1	IRAK4	C19orf10	TRIP10	TWSG1	SNX5	SYDE1	TM9SF1	MGAT2	ZNF576	ARF6	MRPS12	ZNF780B	SLC38A6	ARFIP1	EMP3	RB1	ALG8	ZMPSTE24	PVR	DPP4	CALR	TMED1	RAB8A	C8orf4	CARD8	CCDC123	CINP	DOK5	DPY19L1	ELOF1	METTL8
GPBP1	118	ACRC	ANAPC4	APPBP1	ARID4B	CCDC45	CCDC82	CENPC1	CEP192	CLK4	CXorf45	DDX46	DDX5	FAM111A	GDF9	HNRPDL	LOC442590	MSH2	MTHFD2L	NFYB	PDIK1L	PPM1B	PUM2	RAD17	RAPGEF6	RLF	SS18L1	UTX	XPA	ZCCHC11	ZFP2	ZFP62	ZNF10	ZNF100	ZNF131	ZNF529	ZNF573	ZNF721	SDCCAG10	SLC30A9	PTGES3	KLRA1	TCERG1	POLG2	LEAP2	ZNF599	NFXL1	MIER3	DCP2
ZNF257	118	FUS	TMSL8	SEC61A2	AFF3	ZNF208	NOL4	TSC2	RANBP17	TOX3	ZNF492	H2AFY2	RAF1	MAST1	ACTBL1	ALS2CR11	ANKRD21	APOF	C14orf106	GNGT1	GTPBP8	HIST1H4B	IPMK	LDLRAD1	LIN28B	MIPOL1	N4BP2	NOX1	PDE7A	PHACTR1	POF1B	POTE15	RALGPS2	RBP2	SLC25A21	SLC25A36	SLC5A8	TLK2	ZNF16	C1orf105	CPN2	CYP3A4	GABRP	MC5R	PSG4	SEMA4G	SFTPA2	SLAMF7	SLC14A2
TEAD2	118	AP4M1	ARAF	ASNA1	AUP1	CASP6	CORO1B	CTPS2	DKFZp686D0972	DKKL1	EIF5A	EPHB4	FKBP14	FLT3LG	GNPDA1	HAPLN3	HNRPCL1	HOXA1	LOC728378	LRRC17	NADK	OXA1L	PCDH18	PFN1	PPP1CA	PPP4C	PTBP1	RGS3	SLC35C2	SNRPB	TGIF2	TIMM44	TNRC5	TOR3A	TRIM65	TRIP10	TTC4	TUBA1C	UBE2J2	XRN2	ZNF813	ZNF816A	G3BP1	TRIM28	CDK2	LEPREL2	AGPAT2	LZTS1	U2AF2
ZIK1	118	BARD1	C11orf82	C19orf48	C2orf44	CCDC52	CDCA4	CDKN2AIPNL	CRY1	E2F6	FBL	FBXO5	KCTD15	MTHFD1	NY-SAR-48	PCDHB11	PRMT5	RNASEH2A	RPS5	TIGD1	TSPAN6	XPO5	ZKSCAN4	ZNF134	ZNF256	ZNF300	ZNF311	ZNF416	ZNF419	ZNF473	ZNF530	ZNF551	ZNF606	TRIM28	AKAP8	ZNF211	ZNF274	RUVBL2	PAPOLA	DBF4	KIF2C	CPSF6	WDHD1	ZFP28	ZNF548	ZNF583	ZNF558	ZNF320	ZNF567
LIN54	117	ACTR3	ALG10	AOF1	ARL5B	ATP11B	BRAF	C1orf58	C1orf71	C9orf41	CNOT6L	CTAGE3	DEPDC1	EIF2B3	FAM35B	FNIP1	G3BP2	GABPA	LOC401127	MASTL	MRE11A	NHLRC2	OSBPL8	PAGE2B	PAQR3	PDE5A	PHTF2	PLEKHA8	PRKAA2	QSER1	RBBP5	RBM27	RP11-114G1.1	10-Sep	SFXN1	SIKE	SLC25A40	SMAD5	SOCS7	SRP72	TAF5	TFDP3	TMEM48	ZFX	ZNF740	ANAPC10	SLC30A9	LSM6	PWWP2A
ZNF346	117	AGK	BCL9L	C20orf67	CCNF	CIAPIN1	CXorf34	DNAJC11	EEFSEC	EFNA3	EPS15L1	ESPN	FTSJ1	GATA2	JMJD5	KCTD13	KIAA0406	KIAA0664	KRT86	LOC89944	MDN1	NOTUM	OR1L1	OSBPL7	PLA2G4E	PRR3	PRUNE	PTPRU	RNF123	RPS6KB2	SMYD5	SRP68	TBL3	TRAF7	TRAFD1	TSSK6	UBL7	YARS	ZC3H3	ZMYM3	ZNF367	ZNF496	ZNF747	APC2	BRD8	PHF21B	LRRC37B	C20orf117	ZNF785
ZNF763	117	C20orf67	ELK4	GPR151	KIAA0825	MGC102966	NCOA2	NFATC4	PRTN3	PSG1	SYCP2	ZNF211	BRD8	PLEKHH2	ZNF563	ZNF564	DHFRL1	BPTF	UNC5CL	ZNF652	ZHX3	PAN3	SHPRH	NPHP3	AMY2B	FAM98B	ZNF547	CCDC66	POMT2	BAZ2B	ZNF546	ZBTB34	ASB3	TUBE1	PCF11	LUC7L2	PMS1	GRAMD1C	PTCD3	PCMTD2	ZNF823	DENND4C	ZNF167	ZNF302	RPL23AP13	CLK4	RIMKLB	ZNF529	C14orf93
ZNF350	116	CRNKL1	ZNF228	ZNF480	7-Sep	KIAA0423	ZNF230	NAPA	EPM2A	ZNF331	ZNF432	UTP14C	SPATA2	VRK3	ZNF224	ZNF222	ZNF552	ZNF227	PSCD2	FASTKD5	MIA3	ZNF304	ZNF225	ZNF175	ZNF155	MED25	ZNF223	ZNF45	ZNF180	BCL2	EML5	FOXC1	FOXO1	GGNBP2	KAL1	L3MBTL3	LOC374920	MCCC1	PPM1B	RAB22A	SDCCAG1	SPHK2	YWHAB	ZNF17	ZNF226	ZNF613	ZNF615	ZNF671	ARMCX1
ZNF549	116	ZNF228	ZNF264	ZNF551	ADNP	ZNF154	ZNF8	ANKRD17	TRIM28	ZNF227	ZNF211	KLHL18	ZNF304	WIZ	ZNF134	KIAA0892	ZKSCAN1	MED13	ZNF507	KIAA1546	PROX1	SMCHD1	SPRY4	TAF4	TMEM131	ZNF146	ZNF17	ZNF20	ZNF235	ZNF283	ZNF417	ZNF528	ZNF547	ZNF660	ZNF773	AFF4	AKT2	C20orf67	FKSG44	IFRD2	IL17RC	KCTD20	NFRKB	NRP2	PPP4C	PRPF6	PTBP1	PTPN21	PVR
ZBTB26	115	ABCE1	ALG10B	C6orf58	C7orf38	C9orf156	C9orf85	CCDC111	CCDC138	CEP57	CEP70	CEP76	DCUN1D4	DHFRL1	DHX40	GIN1	IARS	KIAA1328	KIAA1333	KIAA1586	KIAA1712	LOC201725	LOC63920	MED30	MOBKL3	MRRF	MTERF	MYNN	OSGEPL1	PMS1	POLK	PPP1R15B	PRKRIR	RG9MTD2	RNF138	SIKE	SMAD4	SPTLC1	SUV39H2	TADA2L	TATDN1	THAP9	THUMPD2	TIA1	TIGD2	TMEM38B	TMEM68	TRDMT1	TTC21B
ZNF445	115	ALDH8A1	ALG13	ANKRD50	APPL1	BRD3	BRWD3	DAZAP1	GRLF1	GSK3B	HIC2	KHSRP	LATS1	LOC441108	LRRIQ2	MAP4K5	MED13L	MLL	MMP16	MYH10	MYO3A	PCDHA1	PDE7A	PTPN11	PUM2	PYGO1	QRICH1	RGPD1	SMARCC1	SRRM2	TSPYL6	TTC3	UBXD7	XPO7	ZNF462	ZNF620	ZNF704	ZNF197	CTCF	JARID1B	TCERG1	HNRNPA0	KLF12	MCM3APAS	CREBBP	BPTF	POGZ	MIZF	SS18L1
ATOH7	115	ABHD14A	ARL3	ATP6V1G2	B3GNT4	BCL2L10	BEX1	BEX2	C10orf25	C14orf162	C1QTNF4	C21orf87	C9orf165	C9orf23	C9orf4	CDH9	CHCHD6	CHGA	CKMT1A	CNTFR	CPLX1	CRYM	CSMD3	DDN	DOC2A	DRD1IP	DUSP26	EFCBP2	EPHA10	EPN3	FAM19A2	FKBP6	FLJ33590	FXYD7	GABRD	GDAP1L1	HMP19	HRH3	HRNBP3	HTR1E	INA	KCNS2	KCTD4	KIF17	KRTAP12-2	LCMT1	LCN12	LOC253970	LOR
ZNF599	113	C19orf18	C21orf49	C2orf61	GAB1	KCNT2	KIAA1546	METT10D	MGC39715	NLGN4X	NPAS3	PARP11	PRKD1	PTPRZ1	RFX4	RNF180	RPE65	SEMA6A	SETD5	SLC26A7	SOX2	STIM2	TMEM133	UNQ9391	ZFP90	ZNF134	ZNF167	ZNF17	ZNF181	ZNF193	ZNF211	ZNF235	ZNF287	ZNF345	ZNF397	ZNF439	ZNF440	ZNF471	ZNF507	ZNF543	ZNF559	ZNF566	ZNF585A	ZNF608	ZNF615	ZNF660	ZNF677	AKAP8	ZNF274
DACH2	113	ADAMTS19	ANKRD55	ARPP-21	ATRNL1	BASP1	BHLHB5	BRUNOL4	C6orf114	CAMKV	CBLN2	CCDC85A	CDH12	CDH18	CDH9	CKMT1A	CNTN3	CNTNAP2	CUTL2	CYP26B1	DYDC2	DYNC1I1	EPHA7	ERC2	EXTL1	FAM19A2	FBXL16	FGF13	FGF9	FSTL5	GABRA5	GABRB3	GABRG1	GNAI1	GRIN2A	HMGCLL1	HMP19	HSPA12A	INA	JPH3	KCNJ3	KIAA0984	KIT	KLHL1	KSR2	LRRC7	MAGEE1	MAP2K4	11-Mar
ZNF776	113	ARC	C19orf63	CADM4	CCDC123	CCDC80	CNGA3	CRISPLD1	DDX49	DENND2A	KIAA0892	MGC2752	MGC35440	MOGAT1	NAT14	NOTCH4	OTP	P2RY1	PDE7B	PDGFA	POU3F2	PTN	RBM42	RNF180	SEMA6A	SHOX2	SOX9	TSEN34	ZNF132	ZNF134	ZNF17	ZNF234	ZNF304	ZNF416	ZNF417	ZNF419	ZNF446	ZNF543	ZNF671	UBA2	TRIM28	ZNF443	ZNF211	RUVBL2	KPTN	ZNF542	ZNF320	ZNF497	ZNF584
HEY1	112	ID4	ANKRD15	NLGN1	TCF12	ENAH	SOX2	AMMECR1L	TTC28	BMP2	STON1	RPE65	ANTXR1	KIAA1727	BCHE	GOLPH2	DBI	KLHL13	FAM181B	CDYL	MYO10	ZEB1	MRPS28	EDNRB	BAALC	GLDC	BMPR1A	FAM110B	LAPTM4B	H3F3A	PRKD1	ADNP	SPCS2	LRRC8A	PHF21B	FAM84B	ZNF606	POLR2F	AGPAT5	KCTD3	NAV1	NUDT4	LRP1B	F2R	ACPL2	MEX3C	SYTL4	SMCR7L	DECR1
ZNF425	112	ALKBH4	ARNT2	BBS1	C11orf49	CDAN1	CHST10	CNOT4	DPP6	GAS2L1	GPR125	LOC643641	MKRN1	PAX6	PMS2CL	POU6F1	PTPRA	RFX2	SLC16A2	SOX21	STMN3	TLE1	TRIM9	ZNF287	ZNF554	ZNF746	ZNF777	ZNF786	NR2E3	KCNK7	CDK3	TUBGCP2	CHRNA4	EVI5L	ZNF837	PARD3B	AGAP11	ZC3H18	ATF6B	CRX	SAMD10	ZNF688	EEF2	ADCK5	EVX1	FASN	XPO7	MYST4	PRPF6
ZNF660	111	B3GALNT2	BAT2D1	BBX	BPTF	BRWD3	C20orf94	C2orf61	C3orf19	CHD7	CREB5	CXorf23	DGCR8	EP300	FIGN	HNRNPU	JARID1A	JMJD2A	KCNT2	KIAA1407	KIAA1546	KIDINS220	LARS	LRP6	LRRC4	MED1	MED13	MGC87315	N4BP2	NIPBL	NKTR	PARD3B	PCM1	RBAK	RBM12B	SETD2	SETD5	SF1	SMARCC1	SMCHD1	SOX6	TCF4	TCF7L1	TUG1	USP4	USP42	VGLL4	ZBTB20	ZEB1
E2F7	111	ASPM	BLM	BTG3	BUB1	CASP3	CCDC123	CDC6	CENPA	CENPF	CENPK	CHEK1	DKFZp762E1312	DNAH11	DTL	E2F8	EN1	FAM111B	FANCI	FCF1	IGFBP2	ISG20L1	KIAA0040	KIAA0101	KIF23	KNTC1	LAMA1	MELK	MLF1IP	MORC4	MTAP	NDC80	NUSAP1	PI4K2B	PLAT	PTTG1	PTTG3	RACGAP1	RGS16	RPIA	SHOX2	SNRPF	TIMELESS	TYMS	WDHD1	ZC3HAV1L	SMC4	KIF20A	CDK2
ZNF780B	111	PPCS	POP4	BLVRB	GPR32	RP11-217H1.1	CKLF	SMAD5OS	MRPL40	LPO	B9D2	NDUFA1	SERF2	NUP62CL	C11orf30	UROD	MRLC2	ZNF557	PSMB10	MRPL34	RAB32	SFT2D2	C19orf53	RPL3L	C19orf24	GH1	FKSG2	SAR1B	ZNF593	NOLA3	S100A2	HAO1	GDAP1	RLN2	MYL5	APH1B	BARHL1	BOLA3	C13orf29	C14orf179	C17orf44	FAM86B1	FLJ10986	GEMIN6	HSPC171	ICAM3	IFT20	LGALS7	LOC541471
ZNF280D	111	DENND4A	HMG20A	N4BP2L2	ZMYND17	EIF2C4	DDX26B	BPTF	NT5C2	CSTF2T	HERC4	FAM13A1OS	ANKDD1A	CTAGE5	NFYB	RNF111	PPM1B	RNPC3	SCYL3	ARHGAP21	RANBP2	SP2	NR2C1	NR2C2	ZNF187	ZNF189	ZNF236	C15orf29	SLTM	C15orf28	LCOR	RUNX1T1	HERC1	BTAF1	CLOCK	ZNF518A	CTCF	TUBGCP5	PCMTD1	MORC3	SENP6	PCF11	XRN1	POU2F1	FAM35A	PHIP	RCOR3	KIAA1370	BIRC6
TIGD3	111	ASCL1	ASRGL1	BCL7A	BHLHB9	BRSK2	BUD13	C10orf140	C17orf76	CDK5R1	CDRT15	COQ7	CXXC4	DLL1	ENDOG	FADS1	FAM57B	FAM89B	FLJ35220	FRS3	GDAP1L1	GDF9	GNG4	HCN3	HES5	HSPA1L	ICA1L	LCMT2	LOC255374	LOC55565	LRRC20	LRRC51	MANEAL	MAST1	NT5M	PARD6A	PPOX	RHBDL3	SALL3	SURF2	SUSD4	TM7SF2	TMEM145	TMEM25	TSSC1	ZDHHC22	ZNF142	HDAC5	PKDREJ
HOXC13	110	HOXA5	EN2	HOXC11	HOXB7	GATA4	ELF3	HOXA3	AGTR1	NXPH4	PDLIM3	N4BP3	HOXB8	WNT16	HOXC10	CPA1	C8B	HOXA2	HOXB13	PCK1	AGR3	CALML5	CD1B	CRYAA	CYP2F1	FABP6	FAM83A	FGFBP2	GRAP2	HEMGN	HOTAIR	HOXA10	HOXB3	HOXC9	HOXD8	HSD17B2	HTR4	KLRG2	KRT33A	LAMA1	NKX3-2	PAX3	PAX9	PRDM13	PRSS7	RAB25	SCNN1A	UGT2B15	ZFP41
ZNF324B	110	ACSBG2	AMBN	C11orf16	DDX6	EPS15L1	GRWD1	HIVEP3	HRH2	IPO4	KIAA0953	LOC644096	OR1A1	OR2H2	PIP	REGL	REST	SARS2	ZNF574	TRIM28	PAK4	ADAT3	CCDC38	ZNF524	SIX5	ZNF296	ZNF579	POFUT2	CRTC1	IRF2BP1	GRIN2D	VPREB3	HOXC8	AIRE	ENPP7	HEATR7B1	APOC3	CIITA	ATOH1	NFATC4	NFKBIB	NFKBIL2	PRRX2	ZNF446	PYY	PTGIR	BCORL1	RBMY3AP	SOD3
ZNF581	110	AHCY	ALOX15	ATOH1	ATPAF2	ATPBD3	AURKC	BCKDHA	BCL2L1	BCL2L12	ERCC1	ERCC2	ERGIC3	FLT3LG	GEMIN7	HMG20B	HSPG2	KDELR1	LIN37	LOC374395	PNKP	PRKD2	RPL13A	RPL18A	RPL28	RPS19	RPS9	SEDLP	SIRT6	SIX5	TIMM44	TSTA3	U2AF2	WNK4	YIPF2	ZNF416	ZNF524	ZNF526	ZNF584	tcag7.23	TRIM28	PAK4	LEPREL2	PPP1R13L	UHRF2	ZNF787	MOBKL2A	ZNF784	ZNF579
PHF19	109	ABL1	AHCY	BARD1	BLM	C3orf21	CD320	CDC34	CDCA4	DDX31	DDX39	DDX49	DHRS13	DKFZp762E1312	DNAJC17	DOT1L	ETV4	FAM125A	GNL1	IER5L	IGFBP2	KIAA1754L	KIFC1	MTHFD1	NES	NRM	NUSAP1	NY-SAR-48	PMPCA	RALY	RUVBL2	SIRT6	STX10	TACC3	TIMM44	TLE6	TM6SF2	TRIB2	WDR34	WDR5	WDR62	WEE1	SMC4	KIF20A	CDKN3	TM9SF1	CENPA	CENPE	NEK6
ZNF101	109	ABCB7	C19orf53	C8orf76	C9orf96	CCDC109B	CEP27	COMMD4	DPH3	ELMOD2	FAM103A1	GEMIN6	GTF2IRD2	HIST1H4F	KCNJ8	LGALS7	LIN7A	LOC541471	MRPL32	MRS2L	NUP37	OR10G2	PDCD5	PIGL	PRKAA1	PXMP4	RFESD	SEDLP	ST20	TCFL5	TRIP4	TXNDC17	UBA52	WARS2	ZBTB25	ZBTB8OS	ZNF480	ZNF525	ZNF557	ZNF701	ZNF780B	SMC4	NDC80	LYPLA1	CEBPG	CHD1	IKIP	SLC31A1	EME1
ZNF320	109	DHX15	E2F6	LOC400657	NOL11	PNPT1	PPP4R1	PRMT1	PRPF31	SAE2	2-Sep	XRN2	ZNF146	ZNF160	ZNF22	ZNF274	ZNF28	ZNF347	ZNF473	ZNF528	ZNF530	ZNF578	ZNF586	ZNF677	ZNF761	ZNF77	ZNF813	ZNF443	ZNF211	KPTN	SPIN4	ZNF558	C18orf54	ZBTB1	HISPPD1	SR140	ADNP	SUZ12	PRKD3	LCLAT1	ZNF544	ZIK1	ZNF776	ZNF326	HMGN1	HNRNPA2B1	ZNF260	ZNF546	ZNF805
NKX1-1	108	PDZK1IP1	CAPN10	SOX21	ADAT3	ZNF837	C20orf85	SLC34A3	HAPLN3	PRSS36	GTSF1L	ODF3L1	AGXT	ELN	TSNARE1	ESRRB	CRTC1	FUT6	C19orf26	SPDEF	AHDC1	UTS2R	HLA-DQB2	HOXC8	APOC3	ASPG	LOC389199	LSDP5	SERPINC1	NFKBIL2	OVOL1	THEG	PML	SH3TC1	EPN3	PYY	PTGIR	KCNK15	RBMY3AP	TP73	USF2	TRABD	SEL1L2	GFI1B	SYT15	FCAMR	PLXNA4	RIPPLY1	RAB3D
ZNF547	108	BACH2	BBS1	C19orf18	CHD7	CILP	DKFZp666G057	FLJ25791	GPLD1	KCNJ14	KIAA1009	KIAA1345	KIAA1505	KIF1B	LOC285382	LOC400590	LOC644285	MIA3	MLLT4	NFIA	PGBD1	PHF21B	PPFIA1	PTCHD1	PTPN13	TAOK3	TCAP	TSPAN3	ZFP14	ZNF154	ZNF17	ZNF177	ZNF193	ZNF227	ZNF228	ZNF235	ZNF285A	ZNF30	ZNF304	ZNF331	ZNF397	ZNF471	ZNF528	ZNF546	ZNF549	ZNF573	ZNF582	ZNF585A	ZNF594
TSHZ1	108	ACVR2B	C12orf34	CECR6	FLJ22795	FLRT1	GPT2	GRID1	HOXC9	KIAA0427	KIF21A	KIF21B	LINGO1	LRCH3	LRP6	MAGED4B	MED22	NAV1	NLGN1	NPCDR1	PKNOX2	RNF165	SATB1	SOX5	SPEN	STOX2	TBC1D24	TCF4	TRAK1	TTC3	UBE2O	USP11	ZADH2	ZCCHC14	ZNF423	ZNF462	ZNF609	ZNF704	HMG20A	FAM36A	FAM59B	MDGA2	CASC3	SORCS3	TMCC1	PHLPP	NXPH1	tcag7.1177	JARID2
NHLH2	108	CCDC21	HOXA11	CLGN	CACNA1S	PCLKC	GNAL	CTSL2	NHLH1	APOB	CLCA2	ZNF286A	DDC	ST8SIA2	CYP11A1	CRABP1	FLJ33790	NKX2-1	MAP3K15	TBX5	P2RY2	AOF2	VTCN1	CPB1	VASH2	REN	DLX6	ADRA1B	ALDOB	ALPI	BHLHB8	C19orf19	DAB1	DCST2	GIPR	GPR109A	GPR25	KIR3DL1	KRTAP4-14	LTB4R2	MAS1L	MRGPRE	OR13A1	OR4D10	OR6V1	RPL3L	RXFP3	WDR38	ZAN
RORB	107	SNTA1	ALDH1L1	NR1D1	APBA2BP	ABCD2	MFAP3L	FXYD1	HSD17B6	HSPA4L	MTTP	EPHX2	CA2	OGDHL	RGS20	LGI1	LTBP1	TMEM53	ACACB	PIPOX	GJA1	ARNTL	MYL5	C14orf140	S100A13	C14orf174	C1orf51	C5orf32	CYB5D1	EDG1	GPAM	LYPD6	MEGF10	MSI2	SLC35F2	SPINK2	ZFAND5	ATP1A2	PPP1R3D	SLC1A2	SLC7A11	CDS1	SSX2IP	C1orf173	C1orf102	C9orf116	ADSS	EMX2OS	FLCN
SOX17	107	ERG	GDPD5	MAP4K2	KLRB1	DSP	DNASE1L3	ARHGEF15	F2RL3	N4BP3	CD6	RASIP1	KLF2	EDG6	FOXL1	CA5A	SLC9A3R2	P2RY14	PRM2	GJA5	SOX18	CLIC3	TP63	ACVRL1	ADAMTSL2	ANKRD47	APOLD1	ARRDC5	C9orf62	CDC42EP5	CDH24	CLCA1	CLDN5	ESAM	FBXL17	FOXQ1	HCN2	HEYL	MAP3K10	MYOD1	NDST1	NEUROG3	OLFML1	PRR5	SLC43A2	SPPL2B	TEK	ZFPM1	ZNF575
ZNF366	107	ABCB1	ABCC2	ATP13A4	BSND	C20orf160	CDGAP	CLEC14A	CLIC5	ENTPD1	FAM130A2	FILIP1	FRY	GJB3	GPR116	GRAP2	ITIH5	JAK1	KDR	KL	KRT15	MGC21874	MMRN2	MUC16	MYCT1	NOTUM	NPAS3	NTRK3	P2RY14	PAGE1	PLA2G3	RASGRP3	RFTN2	SH2D3A	SLC6A1	SNRK	SNX27	TRIM9	TTYH2	VASH1	ZFP90	ZNF287	ZNF471	ZNF641	CEBPE	TPPP2	JSRP1	KRT18P44	TEKT5
ZNF577	107	C19orf18	C21orf66	CCDC76	FAM76B	GGTL3	KIF27	LUC7L	RP5-1022P6.2	SFRS16	TAF4	ZCCHC11	ZNF337	ZNF345	ZNF404	ZNF417	ZNF44	ZNF562	ZNF571	ZNF585A	ZNF594	ZNF649	ZNF789	ZNF83	SFRS14	ZNF211	RFPL3S	BRD8	TCERG1	WDR17	ZNF785	ZNF418	ARMCX4	ZNF781	AFG3L1	FLJ39653	BPTF	SPEN	POGZ	GPATCH8	TARDBP	ZNF500	ZNF285A	ZNF763	GRK4	GRIA2	GRLF1	PURG	GLTSCR1
NR5A2	106	ETS1	FLT4	LAMC3	PGF	VWF	ALDH3B2	APCS	ASB16	CDA	DEFB4	DPEP1	DRD3	FRMD1	GPHA2	HTR1B	IL24	LOC124220	NAT8B	OR11A1	PCP2	PLA2G2D	SLC22A7	TMEM30B	TMEM40	TNNI1	TPSD1	ACPP	ASGR2	BDKRB1	CYSLTR2	DCBLD2	EIF4EBP2	ERG	FZD4	GUCY1A2	HTR1F	IFNA10	MYO1B	NID2	PCDH12	PLXDC1	SEMA3F	TAS2R13	TRPC4	TRPC6	KCNE3	CALCRL	IVNS1ABP
TIGD5	106	ABCF1	ACOX3	ALKBH4	ASCC3L1	ATIC	B3GALT6	BOP1	C17orf70	C18orf22	C19orf52	DVL2	EFTUD2	EHD1	EXOSC4	FOXK2	GEMIN4	GPR172A	GSTP1	HMBS	HSF1	INTS5	INTS9	LRRC41	LRRC45	MAPK7	MFSD3	MGC14425	MKS1	MRPS34	MTA2	NLE1	PLEKHH3	PSKH1	PUF60	PWP2	PYCR1	RDBP	RECQL4	RNF26	SLC19A1	SRC	THAP11	TMEM79	UCK1	WDR18	ZBTB3	ZKSCAN2	ZNF408
ZNF362	106	CEBPA	ZNF211	TCFL5	CSMD2	COL9A2	MANEAL	FAM59B	C2orf67	ECH1	CELSR2	ZFP30	VASH1	BTBD3	SARM1	ZCCHC11	USP24	FRAP1	C3orf70	POMT2	HDAC1	ZNF662	NASP	NFIA	NOTCH2	TRIM33	POLR2I	PPARD	ARHGEF10L	TRIM62	KIAA1305	SALL1	PHACTR4	ZSCAN18	SUPT5H	PCGF2	ARID1A	B4GALT2	TP53INP1	PHF21B	VPS45	ERH	BPTF	PATZ1	ADCK1	BCAN	MARCKSL1	SMARCA4	SOX4
POU4F1	106	XDH	ACF	TMSL8	SOX1	SLC44A4	C8A	UNC93A	C1orf116	SLC25A21	TCF15	BCL11B	TIA1	AIM1L	SERPINA7	DDC	ISL1	FLJ33790	TLX1	BLK	PKLR	TMPRSS6	LOC441601	FOXA2	NR0B2	CBLN1	KLK13	ONECUT2	ACSM2B	ALOX12	ATAD4	C21orf125	C6orf156	CD1E	CSN1S1	ESX1	FAM9B	FGF19	FGFBP1	FLJ35848	FOXA1	FUT5	GCNT3	GYPB	IL23R	IRX2	KIAA0825	KLRC4	KRT34
CSRNP3	105	AKT3	PNMA2	NFAT5	KIF3A	TNRC4	WDR17	CNTNAP5	LSM11	DGKG	ELAVL2	ERBB4	ESRRG	THSD7A	VSTM2A	RAB3GAP1	MYT1L	MYCBP2	TNRC6B	CEP68	TRIM2	ZNF281	RBM9	LEMD3	GABRB3	SFRS18	LRRTM2	NBEA	PCDH17	GNAO1	GDPD1	FAM126B	GRIA3	HIVEP2	TRIM23	AFF3	RGS7BP	LSAMP	MAPT	MLL	NCAM1	PAK3	HNT	FAM164A	PEG3	PFTK1	PIK3R1	SHC3	KCNK10
HDX	104	ACVR2A	ANGEL2	BRMS1L	C14orf108	CCDC132	CCNC	CCNT2	CMTM2	ENDOGL1	EXTL2	FARSB	GPR137C	GUCY1B3	KCNK2	KIAA1333	KIAA1383	KPNA5	LOC595101	7-Mar	MGC12966	NUPL2	P15RS	PANK3	PGRMC1	PPP2R2A	PTPRO	SNAPC3	SPAST	STARD6	TSPAN13	VBP1	VTA1	ZFP1	ZFP37	ZNF140	ZNF187	ZNF294	ZNF35	ZNF484	ZNF583	SMNDC1	RPP30	DUSP12	ERCC8	SOCS4	TMEM182	CSTF1	ZDHHC15
RARB	103	GAS2	ZNF804A	MAGEL2	TSPAN13	TPMT	EPHB2	PLCL2	DYNC1I1	CD200	UCHL1	ARL15	CASD1	EIF4E3	KIAA1913	MAMDC2	OCC-1	PARL	PGRMC1	RAB3C	RASL11B	TPM3	APOC4	BSPRY	C10orf68	C11orf16	C17orf53	CALML3	CCRN4L	CD8A	COL10A1	CPLX3	DNASE1L3	FMO1	GFI1	GLP1R	GUCA2A	IGF2AS	KCNA2	KLK3	KRT12	LMAN1L	LOC648852	LOC729806+730619:LOC730619	OR1A1	OR2H2	PADI1	PADI3	PAX5
ZNF536	103	TUBB4	ZFYVE16	NEDD4L	BCAS1	ELMO1	FA2H	TMEFF1	ST18	C14orf128	CLCN4	DNAJC6	FAM125B	GALP	GDAP1	INSM2	KY	LHX9	MCF2L	PCDHB4	PGBD5	PRDM2	RPS6KA5	RYBP	SNIP	ZNF583	CLCA4	CNTN2	DYNC1I1	FGF9	GRM3	MAP6D1	PAIP2B	PDE1C	SEMA4C	SH3GL3	SPTBN1	STXBP6	TACSTD1	TMEM16C	TULP4	TMEM178	COCH	EMX2	FUT8	HOXD1	SHISA2	STMN1	MAL
ZFP91	103	ACAT1	ANP32E	ARID4A	ATP5A1	ATP5B	C10orf18	C10orf22	C14orf108	C1orf181	C4orf16	CAND1	CAPN7	CCDC82	CHIC1	CLTC	EXOC5	EXOC8	FBXO11	FMNL2	HNRPH2	HNRPH3	JRKL	KIAA0423	LOC285636	LOC388272	LONRF1	MLSTD2	MRFAP1	NUFIP2	PCTK2	PIGX	PIK3CB	PIP5K3	PRKAR1A	PSMC5	RAB5A	RABEP1	RSF1	SMAD2	SMARCA1	SPIRE1	SSB	ST13	SUV420H1	SYNJ1	TAPT1	TNKS2	UBE3A
DNTTIP1	102	AHCY	C20orf198	C20orf20	C20orf24	C20orf77	CCDC123	CPNE1	CRLS1	CRNKL1	DCTD	ERGIC3	FBXL12	HSD17B10	IDH3B	NOL5A	PIGU	PKIG	PSMF1	PXMP4	RAE1	TMED1	TOR3A	TPD52L2	UQCC	XRN2	ZNF313	CDK7	PRDX4	USP39	UTP14A	C14orf179	TP53RK	PDAP1	ROMO1	DAXX	E2F5	FASTKD2	THUMPD3	TCTN3	MYCBP	TMEM208	N6AMT1	NXT1	NME7	STOML2	EIF6	MAGOH	ATF1
GLIS1	102	ACTL8	ADAMTS16	AJAP1	ATP4A	C19orf46	C1orf172	CCBE1	COX6B2	CYP24A1	DUSP2	FAM83F	LOC388323	MAPK8	MYEOV	PKLR	PKP1	PPP2R3A	PRAMEF8	RHOV	RIPK4	SEMA4G	SLC1A6	SLC6A4	SLC9A5	SLITRK6	TMEM171	TMEM30B	TOX2	TSPY2	TYRP1	XDH	HDAC5	CCDC85A	OR4D2	C20orf166	RLTPR	GTSF1L	CYP1A2	CYP2A6	CYP2E1	TDH	TMPRSS6	DAND5	ERCC6	BZRPL1	FOXC2	GGT1	GPR27
ZBTB41	102	ALS2CR8	ARID4B	BMI1	C14orf44	CHIC1	CREB1	DBT	EXOC8	FAM73A	FAM8A1	FLJ38973	FMR1	GDPD1	GRSF1	HACE1	KLHDC1	LOC339745	NEK1	PNPLA8	SLC30A9	SLC35A3	SLC7A11	SNX16	TGFBR3	TRIM23	YOD1	ZC3H12C	ZDHHC17	ZNF25	ZYG11B	ZNF238	SLC19A2	NCKAP1	TADA1L	KCTD18	PAQR3	LCA5	ZNF721	BPTF	WDR47	SPG20	SR140	SLC41A1	SS18L1	ZBTB11	KCNT2	MTX3	NFYB
ZNF781	102	ABCA11	CCDC76	CMTM2	CRB1	DFFB	FAM27E3	FLJ25791	GRIA2	HFM1	IRAK1BP1	LOC285382	MAGI1	MPPED2	MTHFD2L	NOVA1	PCMTD2	PURG	SENP7	TAS2R14	ZFP37	ZNF10	ZNF167	ZNF177	ZNF235	ZNF285A	ZNF302	ZNF34	ZNF434	ZNF440	ZNF527	ZNF528	ZNF529	ZNF559	ZNF571	ZNF573	ZNF596	ZNF606	ZNF649	ZNF681	ZNF711	ZNF99	ABCC5	BRD8	NUPL2	GLCCI1	ZNF610	ZNF540	ECH1
ZNF777	102	ANAPC1	ARHGEF18	B3GALT6	BAHD1	BCORL1	BTBD12	C17orf63	C19orf7	CES2	CSRP2BP	CUTL1	DDX51	DPF2	FBXO10	FLJ20294	FOXK1	GPER	GPR161	HSF1	INCENP	JAM3	KHSRP	KIAA1303	KRBA1	LOC374920	LOC643641	LRFN3	LSM14B	M-RIP	MED26	MGRN1	NCOA6	ORMDL3	OSBPL5	PMS2CL	PTCD1	PTPRA	REPIN1	RPAP1	SCRN1	STMN3	TATDN2	TCF3	THOP1	UPF1	WIPI2	WIZ	ZKSCAN2
ZNF503	102	HS6ST1	KIF13B	KIRREL	LBA1	MAP3K6	MED15	PVRL2	QSOX1	SIPA1L1	TBC1D9B	TM9SF4	ZFHX3	ZNF526	SNAPC5	NMUR1	CEACAM3	PKP3	CYP4F8	COX6B2	C20orf112	ZNRF4	FAM71A	GTSF1L	FAM71B	C8orf74	P2RX2	PYY2	TSSK2	C15orf55	C10orf67	SPDEF	PRSS33	SEC14L3	GJA3	B4GALNT3	ABO	HNF4A	HOXC12	APOA1	JMJD8	C2orf53	TREML3	H1FNT	INSL3	RNF126P1	KLK2	LOC388630	C14orf180
NR4A3	102	NR4A2	FOSB	OSM	ZFP36	CD83	JUNB	CEBPD	PRUNE2	EBI2	NR4A1	CYR61	FOS	EGR3	ATF3	HBEGF	DUSP1	AXUD1	CH25H	ZNF331	GADD45B	IL1B	THBD	STX11	SNF1LK	KLF10	IL1RN	CCL8	CREM	THBS1	IL6	IGH@ /// IGHA1 /// IGHA2 /// IGHD /// IGHG1 /// IGHG3 /// IGHG4 /// IGHM /// IGHV4-31 /// LOC100126583 /// LOC100134331 /// LOC642131 /// LOC652128 /// VSIG6	CD200R1	DAAM1	CASP5	C14orf45	ZFP36L1	CD80	JAZF1	COLEC12	DUSP27	RDH10	0	TMEM65	IL15RA	VDR	KIR3DL2 /// LOC727787	HES1	LOC100128414 /// RAD54B
ZNF680	101	ADNP2	ATRX	C14orf108	C7orf38	CCDC82	CCNT2	CREB1	ENDOGL1	EXOC5	FAM8A1	KRIT1	MAP4K3	NNT	PEX1	PHF14	PRMT3	RAD17	RSBN1L	SCRN3	SMEK2	SRPK2	TRIM23	TSPAN12	TTC19	ZC3H12C	ZNF107	ZNF117	ZNF138	ZNF141	ZNF273	ZNF391	ZNF510	ZNF571	ZNF595	ZNF650	ZNF665	ZNF678	ZNF799	ZNF85	ZNF92	ZNF99	PNMA2	NUP35	ZDHHC15	MIER3	ZNF596	ZKSCAN5	LCLAT1
HOXA2	101	HOXA5	EN2	HOXC13	HOXB2	HOXD10	HOXD3	HOXA3	HOXC10	PITX2	HOXD11	PRDM13	HOXC8	HOXB13	HOXA9	HOXC6	AQP1	C2orf33	DNAI2	ERP27	H2AFV	HOTAIR	HOXC9	ING3	MYOZ3	PROM1	PRPH	PUS7	RALA	RGS16	SIM2	TAX1BP1	TKTL1	TMEM79	ZKSCAN5	ADAM11	ADAM7	ATXN3L	ATXN8OS	BHMT	BTNL2	CASR	CCDC48	CCL25	CEACAM7	CHRM2	CHRNA3	CLCA1	FEV
ZNF398	101	ANKFY1	AUTS2	BPTF	C17orf63	CHD7	CNOT4	COX19	FAM133B	FLJ10324	FOXJ3	GLCCI1	GOSR1	KIAA1267	KIAA1549	KIDINS220	LOC643641	LUC7L2	MED1	MED13L	MEIS2	MGC27345	MLL5	NCOA6	PMS2CL	POGZ	POU2F1	REPIN1	RNASEN	RSF1	SARM1	SETD5	SLC16A2	SMCR7L	TRIM33	USP42	ZFP62	ZNF131	ZNF318	ZNF324	ZNF397	ZNF462	ZNF573	ZNF721	ZNF777	ZNF92	FARSB	CTCF	ZNF277
ZNF493	100	MAGI1	ZNF518	ZNF10	ABCC5	MBTD1	ZNF682	ZNF248	ZNF117	KLF12	TAS2R14	SNRPN	SFRS18	PTBP2	LOC440350	CCDC88A	LUC7L	GOLGA8A	GRIA2	C8orf44	GARNL1	KIAA0528	C20orf117	MAP4K5	USP6	KIAA1641	PTK2	SENP7	C21orf66	DMXL2	EPM2AIP1	ZBED5	SEC31B	TRO	ZNF236	JMJD1C	ACRC	AMY2B	ASXL3	BCLAF1	CAMSAP1	CTGLF5	CXorf45	DENND1B	GGTL3	KIDINS220	LOC442590	LOC653319	LOC730092
ZNF222	100	ZNF350	ZNF228	ZNF230	ZNF226	EPM2A	C6orf162	ZNF432	UQCRFS1	ZNF302	ZNF227	PPP5C	ZNF304	MNAT1	ZNF473	FLJ10241	ZNF175	ZNF134	ZNF155	ZNF193	ZNF223	ZNF45	ZNF180	ZNF253	CRY1	EIF3K	ZNF14	ZNF181	ZNF285A	ZNF415	ZNF416	ZNF419	ZNF452	ZNF529	ZNF567	ZNF57	ZNF571	ZNF613	ZNF614	ZNF671	ZNF772	ZSCAN16	CSTF3	DBF4	DDX1	ERCC8	EXTL2	MTHFD1	POP4
ZNF678	100	ABCA11	ARHGAP21	ARID4B	C13orf8	CCNT2	CEP170L	FAM130A1	FLJ44894	KIAA1841	KPNA5	PRPF4B	PSPC1	RBM26	RSBN1L	SENP7	SS18L1	TTC21B	ZBTB33	ZNF107	ZNF117	ZNF141	ZNF160	ZNF195	ZNF208	ZNF254	ZNF41	ZNF43	ZNF431	ZNF479	ZNF492	ZNF493	ZNF529	ZNF620	ZNF669	ZNF675	ZNF676	ZNF680	ZNF681	ZNF711	ZNF714	ZNF75A	ZNF85	ZNF99	ZNF273	DUSP12	KLF12	ERCC8	CREB1
ZNF319	100	ACOX3	ANAPC1	ARHGEF18	ASB15	BRD7	BTBD12	C17orf63	CES2	CLEC16A	CREBBP	CSRP2BP	CTR9	DCP1B	ENAM	FASTKD5	GPKOW	GPR4	GPR56	IKZF4	IL17RD	IQCE	IQCK	KIAA1303	LONP2	MAGEF1	MGRN1	MOBKL1A	MTHFSD	NCL	NCOA6	NUDT9	ODZ4	OR10G3	PHF21A	PLSCR2	PSKH1	RANBP10	RNASEN	RPGRIP1L	SLC16A2	TMCO7	UNC119B	ZC3H7B	ZCCHC14	ZNF629	ZNF777	ZZEF1	CTCF
ZNF605	100	SLC19A2	TRAFD1	GCN1L1	UNQ1887	C9orf97	ZNF509	NCOA6	ZNF642	ZKSCAN2	PPHLN1	CCNJ	IL17RD	EP400	DDX55	RFX5	SMARCA4	MGC3032	TAF5	NR2C1	UBP1	ZNF10	ZNF26	ZNF84	ZNF135	ZNF140	ZNF202	ALMS1	BBS10	ZSCAN16	PUS7L	THAP2	COQ5	C15orf41	FBXL10	MASTL	IKBKAP	PAN2	NR1H4	ZNF197	PCGF3	RFPL3S	TCERG1	POLS	STRAP	PHF21B	DNA2	TIGD1	BPTF
TSHZ2	100	ACTL8	ADPRH	CHL1	CHST2	CNR1	EFCAB6	EFNB2	ELMOD1	EP300	FBXO7	GALNT11	GRB10	IFI16	KIAA1305	LRRC2	MXRA5	PIGT	PKD2	PRICKLE2	PRSS7	RPS6KA2	SLC4A3	STARD13	TMEPAI	TSHZ3	UCP1	WISP1	TGFB1	DSC2	PTPN7	CD79A	ACAP1	ANK1	CHP2	CPLX2	PDE1B	F11	FKBP6	CTF1	AGFG2	HIST1H2BL /// HIST1H2BN /// HIST2H3PS2	KRT83	SPIN2A	IL5	KLHL18	CLEC4M	CACNA1C	PROZ
ZNF214	99	RHCE	RAGE	HHLA3	C14orf45	LGI1	TMEM22	ELL3	MMACHC	C10orf57	C5	C6orf130	C9orf68	CCL27	KIAA0895	NLRP14	PPIL6	RP4-692D3.1	SPEF2	TRIM68	ZNF396	ZNF75	ABCC6	ACSBG2	BANK1	C10orf68	C14orf140	C1orf105	CADPS2	CCDC68	CDKL2	CMAH	DMD	EMR3	KALRN	KCNJ1	KRT12	MYL1	NTS	OPRM1	OR1A1	OTC	PLAC4	RNF39	RRH	SCUBE3	SLC14A2	SLC6A16	ST7
SALL4	99	APOA1	APOA2	ASAM	AURKA	BCL2L12	BUB1B	CD97	DPPA4	F2	FAM46B	FOXM1	FST	GATA3	GUCA2B	HOXB3	KIF23	KRT80	LEPRE1	ORM1	OSBPL3	RAB34	SHROOM3	SLC26A6	TEAD3	TM4SF5	TSKU	ZNF217	ZNF587	AGPAT2	TSPAN9	NXNL1	COX6B2	MESP2	TMEM190	ZNRF4	GTSF1L	DRD2	BRD4	LRRC43	C15orf55	GAPDHS	C2orf61	C9orf47	HNF4A	TEPP	C17orf82	MEOX2	MLN
ZNF555	99	BEST4	C14orf143	C14orf179	C19orf42	ELP4	ERH	KIAA1826	MRPL40	NDUFB7	NXT1	P117	PECI	RNF139	RPAP2	RPL36	SEDLP	TMED1	ZNF14	ZNF322B	ZNF383	ZNF416	ZNF461	ZNF484	ZNF557	ZNF558	ZNF561	ZNF57	ZNF614	ZNF627	ZNF77	ZNF772	CEBPZ	PRMT5	JARID1B	POLG2	LRRC58	WDR36	CSNK1G3	TMEM99	LOC169834	ADNP	SHPK	TIMM13	AFF4	ING1	SMAD1	SMAD5	PHOSPHO2
KLF4	99	SERPINF1	CALCOCO2	ITGBL1	CASP4	C7orf23	CD55	CXCL1	ZFP36	FAP	HERPUD1	CEBPB	KLF2	C3orf58	FOSB	DCN	MGC14376	DUSP1	PRNP	PGCP	EVI2B	TAPBPL	CFH	ANXA4	ALDH1A2	AP1M2	C19orf21	CEACAM5	CITED2	CYP2S1	FAM83A	FGA	FGB	FGF19	GATA2	KRT86	MGC102966	PRSS21	RAB25	RREB1	TJP3	APOLD1	KLF9	SDPR	ZFAND5	CTGF	EDN1	FGR	FKBP5
BBX	98	AKAP13	ANKRD11	ANKRD17	AP3D1	AR	ASXL2	BAT2D1	BPTF	CCDC55	DST	FAM44A	FIGN	GOLGA4	GOLIM4	GOSR1	HEG1	JARID1A	KIAA0494	KIAA1618	LTA4H	MED1	MED13	MTF1	PTPN13	REST	RFC1	RP4-747L4.3	RPL11	SBNO1	TEAD1	TPR	TRIM56	UBXD7	WASF4	ZBTB20	ZFHX4	ZNF660	RNF13	C5orf41	KIAA1033	ZNF621	ASTE1	IVD	MUT	NEK1	ANKIB1	STX17	ZNF654
MBD6	98	CTDSP2	HDAC7A	OS9	FLJ14107	CDK4	IKZF4	FOXJ2	SLC26A10	CTDSP1	MARS	DCTN2	DTX3	AVIL	DDIT3	STAT2	CDK5RAP3	CEP164	CYP27B1	MAMDC4	9-Mar	NAT9	ZCCHC8	ACAD10	APOL2	C6orf47	CCDC52	CREBBP	CRYGD	CYP11B2	DHRS12	DNAJC8	DOHH	ELAVL3	FABP2	FLJ22655	FOXO4	GPR110	HEATR6	IGFALS	IQCC	LGALS2	LOC51035	LOC646912	LOC730909	LTB4R2	MGAM	MGC42367	MUC13
DLX3	98	ABP1	ADAMTSL5	AFF3	ALDH1A2	ALPP	AP1G2	AP1M2	AVPR2	C10orf95	C17orf65	C19orf21	C9orf38	CCDC120	CEACAM5	CPN2	CTRB2	CYP2D6	DCT	DUSP9	ESPN	EVPL	FAM83C	FCRL5	FGFR4	FLJ10404	FLJ16369	FLJ46111	GNB3	GRB7	GRHL1	HNF1B	JMJD5	KIAA1161	KIR2DL2	KLC2	KLK11	LDB1	MASP2	MGC10981	MGC16025	MGC45491	MUC5B	NOS3	NOTUM	NPVF	OBSCN	PFKFB1	PLA2G4F
ZNF225	97	ZNF350	ZNF228	C19orf2	ZNF480	ZFYVE9	CREB1	KIAA0423	PHKB	ZNF230	EPM2A	ZFR	PAF1	GNAS	RP11-125A7.3	ZNF432	UTP14C	NCOA3	ZNF235	ZNF224	CLPTM1	ZNF665	NPAT	PRPF38B	ZNF302	GSK3A	CARD8	ZNF227	KIAA1219	SAMD4B	ZNF304	ZNF175	RAB11B	ZNF155	MARK4	SLC35A3	ATP9B	ANP32E	GLTSCR2	ZNF223	ZNF507	LSM14A	FKBP14	KIAA0174	ZNF221	ZNF45	SMCR7L	ZNF180	DENND4C
SP7	97	ACPT	C15orf2	DCAKD	DKFZp434B1231	LOC388419	MORC1	NPVF	PANX3	PEX26	SALL2	SLC45A2	TNRC6C	TPPP2	TSGA13	ZHX2	ZNF491	PKDREJ	CDSN	ACTL7A	CHRM4	CHRNA2	CHRNA4	FOXN4	ASB10	GTSF1L	CYP2A6	DRD2	AGXT	TSNARE1	ESRRB	F13B	FGF4	P2RX2	LPAR3	FUT6	TTLL10	C19orf26	C15orf55	TPSG1	PRSS33	GATA1	CXCL17	HNF4A	HTR3A	ABCB5	MPL	NTF3	OVOL1
SOX30	97	TNNT3	TSP50	HES2	KRT4	KRTAP2-4	PRL	TH	RHAG	CACNA1S	FOXN1	MYH13	GRM6	CBLC	S100A5	OR2J3	TM4SF5	FGF22	MTNR1A	GP5	ELA2B	F2	ARD1B	TULP1	TCP10	GPR77	C1orf14	ABCG5	CNGA2	EMP1	ERGIC1	NLRP5	PDHA2	RNF24	ZNF569	AKR1D1	AVP	C10orf12	C4orf6	CALCR	CAST	CFTR	CRYBB3	ERCC6	ESR1	FAM46C	FGF18	FTCD	GCKR
ZNF317	97	C19orf29	CD320	CHERP	CLPP	CNOT2	EIF3G	FBL	FBXL12	GAS1	MBD3	MED26	MIDN	PTPRS	RANBP3	REG1B	RPS15	SGTA	TCF3	TLE2	WDR18	WIZ	ZCCHC3	ZNF134	ZNF333	ZNF490	ZNF526	ZNF558	ZNF263	DSCR3	TIMM44	ZNF266	HNRNPA0	CSNK2A1	ZNF92	DHPS	DNMT1	EEF2	ZNF627	NR2F6	FARSA	ZNF498	KIAA0892	GABPA	C2CD3	FAM32A	TOR1AIP1	C19orf62	GTF2I
ZNF775	97	ALKBH4	C1QL4	C1orf66	C9orf7	CENTG3	CTDP1	DEAF1	E4F1	GLIS2	GLTSCR1	HES4	HNRNPL	KLHL17	LLGL1	MED24	MGC33846	MMP15	MTA1	NFKBIL2	NOG	PAQR4	PARD6G	PCGF2	POP7	PYCR1	RPS2	RPUSD1	SAC3D1	SBK1	SEMA6C	SNX26	SOX3	SOX8	SPIRE2	TFAP4	TSPAN18	ZNF213	ZNF579	OLIG2	PHF21B	ZNF689	ANKRD13B	CRKL	VCAN	KLHL23	DPP6	DSCAM	GPC2
IRX2	96	ACSM3	AGR2	ALB	APOA5	APOH	ART4	ATAD4	C19orf21	C1orf116	C5orf38	CGA	CXXC6	DNASE1L2	EIF3H	FAM35A	FBN2	FGB	FGG	FOXA1	GFRA1	GLYATL1	GYPB	HOXD1	HOXD8	IRX1	KIAA1166	KLK11	KLRC4	LYG2	MAGEC2	MS4A3	MSMB	NANOGP1	NAT8	NETO1	PABPC5	PASD1	PDCD11	PHF16	POU4F1	PRAMEF8	PRKY	PROM2	RBM35B	S100A7A	SERPINA7	SERPINB3	SERPINB4
HOXA10	96	HOXA5	SIM2	HOXA11	HOXA7	EN1	HOXC10	HOXD11	HOXD13	PRDM13	HOXA4	HOXA9	HOXC6	ACTL6A	ALPK2	C7orf28A	C7orf28B	CENPM	CHCHD3	CHEK2	CKS1B	ENTHD1	ERP27	ESCO2	F2RL2	FMR1	FOXD1	GAS2L3	GBX2	GSC	HOTAIR	HOXA13	HOXA3	HOXB2	HOXC13	HOXC8	HOXC9	HOXD10	HOXD8	LNX1	NFE2L3	PBX3	PLA2G4A	PUS7	RGS16	SGOL2	SRBD1	STIL	TAX1BP3
ZNF326	95	BRD7	CCND2	CCT2	CREBBP	CROP	EIF3J	EPC2	FAIM	GAB1	H3F3B	HMGB1	HNRNPA1	HNRPA3	HNRPD	HNRPDL	IGSF3	LOC285382	LOC374920	LOC440093	LUC7L2	MLLT4	OR2G3	PGBD1	PRO2012	REV3L	SETD5	SLC26A11	SOX2	TARDBP	TMEM16H	TOP2B	ZFP62	ZNF154	ZNF228	ZNF462	ZNF509	ZNF664	AASS	ZNF211	ZNF320	SASS6	MTF2	ZFP30	MGA	HMGN1	HNRNPA2B1	ZNF260	MAP3K1
TRERF1	95	BCORL1	CLEC16A	CXXC4	EFS	ERCC6	FAM117A	FAM13A1	FAM46D	HCRP1	LRRC20	MGC14425	MTA3	PPRC1	RBM12B	RPAP1	SEMA4G	SLC7A6	SLC9A5	WFIKKN1	YY1AP1	ZCCHC14	ZNF707	HDAC5	CEBPE	TNRC4	FLJ40176	ANKRD13B	C6orf159	CREBBP	DUSP9	C6orf163	ZNF25	DOK6	SEMA3D	ANKRD26	HIC2	SIRT1	FLRT1	VAX2	SEC31B	NR6A1	TCL6	ITGB1BP3	RCOR2	ZC3H12B	FIGLA	RBPJ	MLL
HOXA4	94	HIG2	HOXA5	HOXA7	IFRD1	HOXA1	HOXA3	SKAP2	HOXA10	HOXC6	ANXA1	APOBEC3C	APOBEC3F	APOBEC3G	ARPC1B	C14orf132	C3orf1	C5orf39	C7orf28B	C7orf31	CCDC110	CHCHD3	CLIC1	DAPL1	DTYMK	EIF1B	EMP3	FLNC	GLA	GSDMDC1	HIST1H4H	HK2	HOXB2	HOXB4	IFI44	IRX5	LGALS1	LOC493869	LOC93349	LRP8	LSM5	M6PRBP1	MND1	NFE2L3	NNMT	NUDT1	PSMC2	PYGL	RAB42
ZNF138	94	AZI2	C18orf32	C7orf25	C7orf38	C7orf46	CBLL1	DPH4	DPY19L2P1	DPY19L2P3	FASTKD2	FASTKD3	FLJ13195	GIN1	IMPACT	LOC401397	MAGI2	MGC35361	MRPL1	MRPL32	MRS2L	NAPE-PLD	NDUFA5	NUPL2	PANK3	PHF14	PHTF2	RINT1	SEC24B	SUB1	TSGA14	USPL1	VEZT	ZNF107	ZNF197	ZNF273	ZNF277P	ZNF294	ZNF354A	ZNF354B	ZNF433	ZNF442	ZNF596	ZNF650	ZNF680	ZNF92	ZZZ3	CEBPZ	ZBTB6
MESP1	94	ADCK5	ALOX12B	ANKRD2	ANKRD39	APOA1BP	ATOH7	BCAS4	BOLA1	BRF2	BRI3BP	C10orf35	C12orf24	C17orf61	C1orf96	C21orf77	C6orf1	C6orf108	CDK5	CIB2	CLDN9	CNIH2	COX6A1	CRHR1	DGCR6L	DYNLRB1	EMX1	FAM128A	FAM128B	FAM131A	HAGH	HAX1	HCFC1R1	HEXIM2	HYI	ITPKA	LCMT1	LIN7B	LOC198437	LOC554235	LOC644096	LOC790955	LSMD1	LYSMD1	MAGIX	MECR	MEF2B	MGC13053	MRPL38
FOSB	93	NR4A2	KLF4	CYR61	DUSP2	EGR3	FOS	ZFP36	KLF2	NR4A1	DUSP1	CCL3	CCL4	NPAS4	NR4A3	SLIT3	ALOXE3	APOLD1	ATF7IP2	BP75	BTNL3	C3orf36	CASR	CAV3	CCDC48	CCDC9	CCL16	CIDEB	CTF1	CXCL1	DENND1C	DUSP13	EGR1	EMR3	EPS8L3	ESR1	FOXN1	FZD9	GH2	GJA9	GLP1R	GUCA2A	IER2	IL1F6	ITIH2	KCNJ5	KEL	KIAA0284	KLK1
DMRTA1	93	ABCG5	AMTN	ANKRD5	C16orf73	C9orf82	COL4A6	DKK1	FBXL21	GYPB	GYPE	KIAA1797	KRT37	KRTAP3-1	LOC253012	LOC441601	LOC554202	MS4A3	MTAP	NPFFR2	OVOL2	PAMCI	PFKFB1	SYT10	PCP2	TEKT5	DSPP	TPSD1	TAC4	GJA3	GNGT1	TLX2	FAM148B	LOC388588	NPAS1	PLCB3	A4GALT	CYP2W1	RAB2A	RARA	RP11-408E5.4	TUT1	TNXB	C4BPB	ZNF205	MORN1	RBP5	SOX14	STX11
ZNF506	93	AKAP8L	C10orf6	C11orf61	C15orf5	DZIP1	EEF2	EGFL8	GTF2I	LOC730273	LRP4	MARK3	MMP16	MUM1	PNN	SAFB2	SCD5	SFRS15	SNX27	SS18L1	TAF15	TAS2R10	TCERG1	THRAP1	ZNF155	ZNF512B	HDAC5	LRRC37B	CSNK1E	PROM2	TET3	BPTF	PATZ1	BRD7P3	L3MBTL	LOC338799	MSL1	PA2G4	ECSIT	ATP7B	POU6F1	CRAMP1L	EBF4	KIAA1545	RFXAP	BCL7A	SMARCD1	SOX12	TFAP4
ZNF830	93	HMGXB4	ZNF263	CEBPZ	USPL1	CFDP1	CTCF	JARID1B	CBX1	TLK2	LIAS	PRDM4	POLG2	ALKBH2	CREBBP	FAM76B	TMEM199	ZNF555	CCDC12	DHPS	ZNF627	TIGD1	ADNP2	EXOSC2	SUZ12	TMEM186	NOL11	NGDN	MIZF	AATF	NUFIP1	HNRNPU	ARL16	ING1	MYC	MYCN	GLOD4	C3orf19	C12orf47	RRN3	CCDC49	C17orf71	UTP6	JMJD1A	C10orf2	ZBED5	RPL19	RPS6KB1	HEATR6
ZBTB34	92	AMOTL2	BACH2	C13orf23	CCDC112	E2F3	ENTPD4	FBXW2	GPR107	HECA	HNRPH3	JARID2	KIAA0515	KIAA2018	MAP3K4	MAP3K7IP3	MEX3B	MTMR9	PGBD2	PRDM10	PRDM4	PREP	QSOX2	RAD23B	SIX4	SKIV2L2	SMC3	TRIM32	TSC1	TXNDC4	ZMIZ1	ZNF189	ZNF281	ZNF407	ZNF618	SMNDC1	CEP110	ZNF684	LIN54	DNAJC21	ZNF565	PDIK1L	SLC38A9	TIGD2	DCP2	ELF2	SNW1	ZBTB43	USP24
PRDM13	92	HOXA10	C6orf123	HOXA2	HOXA9	ACSM2B	C1orf9	C6orf124	FAM9B	FGFBP1	HOTAIR	HOXB2	HOXB3	HOXC10	HOXC13	HOXC9	HOXD13	HOXD3	IL23R	KRT34	KRTAP1-5	LOC152573	MAGEA8	MAGEA9	MSMB	NANOGP1	NAT8	NKX3-2	PAX3	PITX2	SERPINB3	SERPINB4	SERPINB5	SLC17A2	SLC2A2	UMODL1	ACSM3	ALOXE3	BCL2L14	C22orf33	CABP5	CBL	CD1A	CD1C	CETN1	CHRM2	COLEC10	CPA2	CPB2
GSC	92	ANG	ANGPTL2	ANXA1	ANXA2	APOBEC3B	BAIAP2	BARD1	BCL2L12	C14orf21	CCDC102A	CD44	CLCN5	CLPB	CUBN	DENND2A	DNALI1	DOLK	EDG3	EMP1	FAM86B1	FCGBP	FLJ10357	FZD7	GJA3	GLI2	GPC1	GPX7	HOXA10	HOXA3	HOXA5	HOXB2	HOXC9	HRH1	ID3	INHBB	JUB	KIAA0040	KIAA1754L	LOC124512	MGC40499	MTMR11	NRM	OSR2	PDPN	PLAU	PPP1R3B	PTX3	PYGL
ZNF550	92	ZNF667	C19orf6	ZNF146	C19orf2	ZNF480	ZNF8	ZNF224	ZNF665	ZNF419	ZNF211	ZNF304	ZNF134	C2orf56	ZNF507	UBE2M	AGBL5	ARMCX2	ASNS	CXorf45	EID2	EIF5	FAM135A	HP1BP3	L3MBTL3	LARP2	MED13L	MGC9913	NETO2	NT5C3	PEX1	PPP2CB	SUZ12	ZNF131	ZNF154	ZNF17	ZNF256	ZNF529	JMJD2A	PRAME	GC	FOXN3	CDSN	NR1H4	RORC	MBTPS2	ZNF192	CNR2	NR1I3
ZNF765	92	OVGP1	SYCP2L	U2AF1L4	UBE2M	ZNF223	ZNF451	ZNF468	ZNF529	ZNF761	ZNF813	ZNF83	ZNF85	CEBPG	PDPN	DDX20	ZNF816A	GALM	KDELC2	SLC30A7	EID2	EMP3	EN2	F3	RAD54B	ZNF473	ZZZ3	MYCBP	CHMP2A	ZNF544	GNAI3	GNG5	ZNF776	DPY19L4	ROBLD3	SLC25A24	ANXA2	ZNF260	ACADL	ZSCAN22	ITGB8	ZNF470	PBX3	TXNDC12	HERC5	YTHDF2	PLP2	CCDC109B	PRMT6
ZNF75A	92	ABCA11	ADAT1	C21orf66	C2orf29	CCDC49	CCNT2	FLJ44894	GAB1	KIAA0146	KIF27	MST101	NEDD1	NFXL1	PRPF4B	QRICH2	REV1	RP11-114G1.1	THOC1	TIGD7	UNC84A	ZFP37	ZNF117	ZNF141	ZNF225	ZNF274	ZNF283	ZNF3	ZNF41	ZNF43	ZNF430	ZNF479	ZNF559	ZNF675	ZNF678	ZNF7	ZNF761	ZNF782	ZNF83	ZNF85	ZNF263	ZNF256	AKAP8	ZNF211	SFRS12	ZNF558	SASS6	AFG3L1	DNMT1
ZNF502	92	C15orf49	C1orf61	C20orf152	C21orf34	C9orf19	CCDC76	CDKL3	CDY1B	CNOT10	CRYGS	GNL3	GTPBP8	HEMK1	HMGN2	HSPBAP1	IRAK1BP1	KAL1	KLHDC8A	LEAP2	LOC283693	LOC442582	LOC63920	NME6	OXSM	PPIL1	RAD9B	RNF151	SCRG1	SELK	SPACA5	STK35	TECTB	TIGD1	TMPRSS7	ZNF167	ZNF266	ZNF418	ZNF434	ZNF501	ZNF630	CEBPZ	ZNF197	ZFP3	NUP35	CCDC12	VMA21	ZKSCAN5	ZNF500
MEIS3	92	ABCA2	ANKRD13B	BAP1	C6orf134	CLIP3	COX10	CRMP1	CTCF	DPF1	DTX3	FXR2	HABP4	KLHL22	LRRC4B	MAPK12	MED25	NIPSNAP1	NLGN2	PI4KAP2	PLXNA4A	PODXL2	PPP2R1A	PTOV1	RAB5B	SBF1	5-Sep	SHF	SLC27A4	SPIN1	STK25	TUBB4	UBQLN4	UGT1A6	USP22	USP5	VPS26B	VPS8	WDR82	ZNF175	ZNF510	TUBB3	LMTK3	SNX26	CPT1C	ZNF579	GRLF1	GLTSCR1	NANOS3
ZNF57	91	ACSL3	ANKRD42	BAG5	CDADC1	EML5	FEM1C	FOXO1	GZF1	KLHL29	LRRC16	MORG1	MOSC2	MPP6	NELL2	RNF34	RNF6	SATB2	ZDHHC23	ZNF134	ZNF14	ZNF155	ZNF181	ZNF222	ZNF223	ZNF230	ZNF295	ZNF30	ZNF304	ZNF343	ZNF354B	ZNF45	ZNF452	ZNF548	ZNF555	ZNF558	ZNF569	ZNF77	ZNF772	bA16L21.2.1	ZNF197	SEC23B	OSBPL6	SENP8	TICAM1	LNX2	SLC4A1AP	ZKSCAN5	PKNOX1
ZIC1	91	SALL1	ZIC4	GYG2	ZNF423	BCMO1	AGTR1	ALG8	ASCC3L1	BLMH	C6orf118	C7orf31	DENND2A	ERLIN2	HOXB3	HOXD11	NBEA	NES	POLR1B	SELS	SMO	SOX9	TMEM133	TRIB2	USP42	WDR19	ZKSCAN5	ZNF167	ZNF521	AASS	C11orf61	C14orf135	CCDC46	CHD9	DLG5	F2R	HISPPD1	IFT81	JAG1	LOC729518	LRRC17	LUC7L2	MEOX2	MID1	SMC1A	STAG1	VPS54	ZNF588	ARID2
HOXA9	91	HOXA11	POLR3E	HOXB2	HOXA3	DLX5	HOXA6	HOXA10	PRDM13	HOXA2	7A5	ACMSD	ANKRD21	AQP1	ARHGAP11A	BRCA2	C6orf199	C7orf28A	C7orf28B	CASC5	CCDC136	CCT6A	CEP152	DEPDC1	DIAPH3	ELF5	ERP27	F2RL2	FLJ39660	GALNT3	GAS2L3	HAT1	HOTAIR	HOXA13	HOXA5	HOXA7	HOXC8	HOXC9	HOXD10	HOXD11	ITGA4	KCNH2	LRGUK	MTA3	NBLA00301	NFE2L3	PAX3	PROM1	S100A11
ZNF485	90	ARL5B	ATE1	BCCIP	BUB3	C10orf119	C10orf137	C10orf18	C10orf28	C12orf30	CUL2	CXXC6	DEPDC7	FAM109A	HERC4	HORMAD1	KIN	LOC152573	LOC399818	MBD5	MBNL3	MPHOSPH1	PAPD1	PCGF6	PRPF18	TAF5	TEX14	TFAM	THAP9	TIAL1	UBE2D1	YME1L1	ZNF239	ZNF33B	ZNF740	TDRKH	RWDD2A	CSMD3	TRAM1L1	ZNF572	CREB3L4	ANKRD26	MSRB2	PDCD11	SIRT1	SUSD5	ZBTB44	HSF2	LOC389906
ZFY	90	UTY	USP9Y	EIF4E	DDX3Y	EIF1AY	THAP9	CYorf15B	RPS4Y1	JARID1D	NLGN4Y	KIAA1012	5-Mar	SEH1L	FAM32A	SRY	TMSB4Y	ABCE1	BZW1	C3orf64	CCNT2	CYorf15A	KIAA1333	7-Mar	MTERF	NFXL1	NUP54	PAPD4	PSG7	RP11-114G1.1	RPS4Y2	SEPSECS	SMAD4	SMEK2	YTHDF3	ZNF140	ZNF816A	ACP1	AMPD1	ARFGEF1	ARL2BP	BCL2L14	C12orf39	C22orf33	CAPRIN1	CBL	CHRNB3	CXorf27	CYP4F2
ZNF169	90	AFF2	CFHR4	G6PC	GLRA3	GRHL2	HTR2C	KRT2	LOC441376	LOC51336	NFKBIB	OR5B17	PTGER3	TYRP1	ZFP42	KLRG1	NEU3	CHRND	KIR3DL3	FOXN4	FLJ32214	CYP1A2	ADRBK1	C9orf163	OXER1	E2F4	ELA1	C15orf55	SPDEF	GATA1	NR6A1	ARHGEF16	C14orf70	C2orf61	CTNNA3	PNMA3	HNF4A	C1orf222	ZNF81	MVK	NF1	C21orf49	SCAND2	FEV	UHRF1BP1	BARHL1	RARG	CACNG6	DDX31
ZNF383	90	C14orf143	C18orf21	C5orf28	CNIH	CRNKL1	DDX59	DKFZp779O175	DPY19L3	DPY19L4	FPGT	GEMIN7	GNG5	HBP1	IFT52	IRAK4	MCCC2	MTERF	NUP54	PAPD4	SLC35A1	SNX5	SSBP2	STAM2	TMEM67	WDR51B	ZFX	ZNF137	ZNF181	ZNF197	ZNF283	ZNF354B	ZNF432	ZNF461	ZNF555	ZNF557	ZNF561	ZNF564	ZNF570	ZNF571	ZNF578	ZNF613	ZNF614	ZNF701	ZNF772	ZNF816A	CDK7	TMEM147	CEBPG
ZNF563	90	ANKFN1	C21orf42	CCDC84	CHST12	CRIP3	DDX19A	FUT6	IKZF4	KIAA0953	KIR3DL3	KRTAP13-2	LGALS4	LOC126147	LOC440348	LPA	MGC10814	NANOG	NEIL1	NOS1AP	NRIP2	PRO0478	TTC21A	YBX2	BRD8	TCERG1	ERI2	SPIN3	ZFC3H1	FLJ39653	BPTF	UNC5CL	ZNF652	DZIP1	MTMR15	ZHX3	FNBP4	PPWD1	PAN3	SHPRH	SEC31B	L3MBTL	ZNF451	ZNF337	KAT2A	ZNF763	CCDC66	RNASEN	CTAGE5
ZNF19	89	AP1G1	BRD7	C1orf56	CDKN2AIPNL	CFDP1	COG4	CPNE2	DHX40	FHL1	FLJ22167	GAB1	GPSM2	HIRIP3	IQCC	KIAA0174	MAML2	RBMX	SP2	THAP9	TIGD7	USP21	VPS45	XPO5	XPR1	ZNF20	ZNF208	ZNF41	ZNF479	ZNF510	NR2E3	CLEC3A	GPA33	SCML2	AKAP3	CTCF	ERI2	KIAA1920	APOA5	C14orf148	C16orf46	C17orf69	LOC152742	ELF3	ESRRB	GDF9	OR8D1	RP3-377H14.5	IGBP1
GATAD2B	89	ATXN7L2	BAT2	C16orf67	C20orf67	C4orf30	CACNG4	CENTB5	CHD3	CTGLF1	EHMT2	H1FX	LIMD1	LMBR1L	LOC389517	LRP5	LRSAM1	MDN1	NEK8	PIK3R2	SAFB	SLC35E2	SOS1	TLK2	TRIM28	TSC2	ZNF574	TNK2	SF3B4	SRCAP	HNRNPUL1	ZC3H18	ZNF358	ZNF609	GPATCH8	JMJD3	CEP68	RPRD2	PATZ1	SSBP3	STH	SH2B1	CNNM3	GDI1	USP21	TNRC6A	TMEM145	NR4A1	MECP2
ZNF683	89	CCL5	CXCL9	FASLG	GBP4	GZMH	NR2E3	CEBPE	PRR4	GYLTL1B	CRX	SPAG4L	LOC146429	CCDC64B	PER4	PTCRA	DLX6	DRD2	LOC196993	UNC13D	ETV3	FCN1	FGF6	P2RX2	FSHB	ALPI	SPDEF	ARHGEF16	GLP1R	GUCA2B	UBN1	CTAG2	HNF4A	ONECUT1	APOA1	KRT81	LOC389332	LTB	LOC440330	MYO7B	NEU2	ATP4B	PDE6A	UBASH3A	POU2F2	HEMGN	GKN1	PTPRCAP	PVRL1
PRDM15	89	ATXN7	BCL6	C17orf56	C20orf175	CCDC17	CXorf52	DOCK11	DZIP1L	KIAA1683	LAS1L	MGC16121	TMEM137	SLC26A1	SPACA3	CPA1	EMID2	CREBBP	CRYBA4	CST1	C12orf50	ADAMTS15	AGER	EVX1	FOXK1	FGFR4	NR5A1	FSCN2	NKX2-8	GHSR	TJP3	INGX	GSC2	HCFC1	HOXC12	LCN1	LHX1	NPAS1	IRX4	PITX3	MUPCDH	DDX4	POU4F3	MAP2K7	BAHCC1	ISLR2	EP400	CACNG7	LHX5
ZNF554	89	ACTN2	ALDH6A1	ANKRD24	ANKRD27	ANKRD39	APBA3	APP	ARHGEF18	ARHGEF4	ATP6V0A1	BAI3	C6orf60	C9orf127	CAMK2B	CHD6	CLIP3	CSRP2BP	DDR1	DIRAS1	DOPEY1	EID2B	EPHA4	EZH1	GPATCH1	GPR125	GSK3A	HEPACAM	JUND	KATNAL1	KBTBD11	KIAA0329	KIAA0355	KRTAP4-2	LOC126520	LOC255374	MED26	MLLT1	MTMR3	MUM1	NCOA1	NELL2	NR2F1	OSBPL2	OVGP1	PARC	PPM1L	PTPRA	SGEF
ZNF746	89	ACHE	AP3D1	CEP250	CNOT4	CUTL1	DKFZP434B0335	DLGAP4	ELN	EPAS1	FASTK	GALNT11	HIP1	KHSRP	KIAA0265	KRBA1	LOC100101267	MGC87315	MKLN1	NCLN	NOTCH3	NUB1	PARD3B	PCSK5	PLOD3	PMS2L3	PPARD	PSCD3	PTCD1	RBM28	REPIN1	SLC12A9	SLC6A8	TSSC4	TTYH3	UBC	UPF1	URB1	URG4	WASL	WBSCR16	WDR60	ZNF282	ZNF425	ZNF777	ZNF783	ZNF786	ABCF2	GCN1L1
KLF2	89	ERG	TEK	CCL19	PLIN	KLF4	DNASE1L3	PLA1A	SIGIRR	CLEC1A	LYL1	GIMAP5	CLEC3B	SELPLG	GAS6	PTPRB	TBC1D4	RAPGEF3	FMO2	OMD	ICAM2	STARD8	OGN	LSR	FOSB	SOX17	ACSL5	LMO3	DPEP2	ADAMTSL3	SIDT1	SGK	CA4	CDA	GJA5	CLIC3	LTC4S	A4GALT	C20orf29	C20orf54	CASP10	CCL15	CCL3	DEPDC6	EDG6	P2RX2	PLD4	PSMB10	TFEB
CUX1	89	ZNF746	ZNF498	ZNF346	ZNF777	REPIN1	CNOT4	PCDHGC3	ALKBH4	UCKL1	MEPCE	SLC12A9	ZNF512B	ZNF398	ZNF862	MOSPD3	BMP7	ZKSCAN1	ZSCAN21	PRKRIP1	ZNF212	ZNF767	QTRT1	TRRAP	FAM120A	HIF1A	USP9X	TNFAIP1	PTPN12	STAG1	MAML1	CSNK1G2	JARID2	DMTF1	RREB1	AKAP8	TRIM24	GAS1	HNRNPA2B1	ZNF107	GRIN1	MED6	SMAD1	GABRR2	ANKHD1 /// ANKHD1-EIF4EBP3 /// EIF4EBP3	NCOA6	FBXW2	ZNF268	ALPPL2
HOXC10	88	HOXA5	SIM2	HOXC11	HOXC13	HOXA7	GATA4	HOXA3	HOXC5	EN1	HOXC4	HOXA10	HOXD13	HOXA2	HOXC8	HOXC6	APOB	CPB2	CYP3A7	DMRT1	ELF3	FGFBP2	FOXF1	HOTAIR	HOXB13	HOXC9	HOXD8	IRF4	MNX1	MYPN	NKX3-2	PRDM13	TBX1	UGT2B15	BAPX1	CENTD3	HOXB7	HOXD10	HOXD11	PITX2	TFAP2A	KIF20A	CDKN3	CENPE	TSPAN9	FAM54A	FAM46B	E2F7	NKX2-5
ZNF486	88	APOOL	ATF7IP	CHD9	CSNK2A1P	FAM133B	FANCM	GAS2L3	GSTCD	GTF2A1	GUF1	HIST1H4E	HP1BP3	KIAA1586	KIAA1731	LRRIQ2	LUC7L	MAP4K5	MIB1	PCDHGB3	PROX1	RIF1	SLC25A36	SP4	UBE1L2	USP3	ZBED5	ZNF117	ZNF121	ZNF124	ZNF141	ZNF253	ZNF254	ZNF345	ZNF43	ZNF430	ZNF431	ZNF44	ZNF493	ZNF669	ZNF675	ZNF708	ZNF800	BRD8	TCERG1	ZNF785	UBXN2A	BPTF	ZNF292
ZNF600	88	ARHGAP15	C3orf64	CROT	ELF1	GPR177	PAPD4	PILRA	SLC35D1	SLC35F2	STK3	SYPL1	TANK	TMEM154	TMEM64	ZNF197	ZNF217	ZNF452	ZNF468	ZNF578	ZNF655	ZNF813	RAB32	CARD16	LYSMD3	ZNF816A	GALM	PQLC3	DPYD	ELF4	EMP3	CCDC125	SWAP70	KIAA0323	CD2AP	FUCA2	SLC25A24	ANXA2	ANXA4	GPX8	SLC35B3	PLAGL1	DNAJC10	CCDC109B	WIPI1	SLFN12	SLC47A1	TWSG1	APOBEC3G
NR4A2	88	NR4A3	AMOTL2	EGR3	GALNACT-2	SPOCK1	DIXDC1	RGS1	SMAD7	PLEKHA1	ZEB2	RUSC2	AGTPBP1	NR4A1	FOSB	REPS2	SGK	SIRT1	BASP1	PSCD1	AVPI1	ADARB1	CATSPER2	CCDC68	CCL3	CCL4	EPB41L3	GRASP	JMJD2C	MICAL2	NCOA7	NPAS4	NT5DC3	NUDT9P1	PPFIA2	SLIT3	TCHH	TMEFF2	UNQ9368	CD55	CD83	CXCL1	CYP26B1	EBI2	GALNAC4S-6ST	GHR	HEPH	IER3	MYCBP2
ZSCAN4	88	C11orf21	FAM9B	FBXL21	G6PC	IL23R	ISX	KRT12	KRTAP1-5	LIPK	LOC441376	MBL2	OR5D13	PSG3	RFPL4B	SERPINB5	SLC17A2	SLC2A2	SSX1	SULT2A1	TAS2R48	TSPY2	UGT2B11	UNC93A	WFDC13	XKR5	CDSN	CHRM4	FOXN4	KLF17	GAB4	COL6A6	C20orf96	CSH2	ZNRF4	LOC152024	TMPRSS6	GGN	C17orf74	TSNARE1	ESRRB	C18orf20	BZRPL1	FGFR4	FUT6	C19orf26	C11orf72	HNF4A	HEATR7B1
HES5	88	ASCL1	ASXL3	BRSK2	C20orf58	CDK5R1	CLASP2	CNTFR	CRB1	CSPG5	CXXC4	DGKB	DLL1	DLL3	DPF1	EFNA2	ELAVL4	FAM110B	FAM57B	FUT9	FXYD6	GADD45G	GATS	GDAP1L1	GDPD1	GLCCI1	GNG4	GPR98	GSTA4	KCND2	KCNH7	LOC55565	MAGI1	MMD2	MPPED2	PHYHIPL	PSAT1	PURG	RALGPS1	RP11-679B17.1	SHD	SLITRK2	TIGD3	TMEM145	ZDHHC22	OLIG2	ZNF238	C1orf61	RASL10A
ZNF414	87	ASNA1	C19orf47	C20orf27	DKFZp686D0972	EXDL2	FUZ	GAL3ST3	GIPC1	GPR137	GRIA4	KCTD20	KLHL22	LOC407835	MAF1	MAGEA5	PAK4	PES1	PKN1	PPP5C	PRSS27	PSCD2	RAB11B	RAB5C	RNF185	RNF216	SH3GL1	SLC35C2	TIMM44	TMEM161A	TNIP2	USF2	USP5	VRK3	XAB2	ZBTB22	IKZF1	SOX21	CSF1	CYP2A6	E2F4	ELN	LOC202051	FOXL1	FUS	NR6A1	GTF2I	HNF4A	LOC389199
ZNF492	86	ZNF257	DCX	TTC13	TMSL8	MAGI1	PAK7	SEC61A2	ZNF248	KIAA1166	ZFP37	PCDH11Y	PTBP2	FAM77C	PRR3	ZNF208	SUV39H2	RALGPS1	TEX10	LOC55565	SPAST	NOL4	C10orf137	CRMP1	MLLT11	ZNF643	DNA2L	RAB33A	ZNF286A	BCL7A	FSD1	SCML2	PAK3	AOF2	TMEFF1	ZNF711	SCN3A	H2AFY2	PCDH11X	TNRC4	C6orf134	KLHL23	GSTA4	PODXL2	C1orf176	GNG4	CLASP2	JMJD1C	ALS2CR13
TIGD6	86	HDAC3	PIGG	ZDHHC4	FTSJ2	AGGF1	RUFY1	PCYOX1L	DOLK	CHST10	REST	UBXD8	EIF2AK3	ABCA1	ARL13B	CCDC89	ETAA1	FAM111A	FAM70A	KIAA1345	LOC222699	LOC441054	MKLN1	MSH3	NEDD1	PRRC1	RAB13	RAD50	SAMD9	SMAD5	SMARCA5	SP110	TIGD4	TNPO1	TTC30B	USP40	ZNF12	ZNF79	ATP8B1	C6orf111	CDC23	CDKL3	CEP290	CROP	DDX27	FLJ13231	LSM14A	MKRN3	MUT
ZNF594	86	AFG3L1	ANKFY1	AXIN2	BBS1	BPTF	C17orf85	CRAMP1L	DYNC1LI2	GDAP1	GPLD1	GPR125	HKR1	KCNAB3	KIAA0649	KIAA1688	KIDINS220	KIF27	LOC23117	LOC374920	LPHN1	MAGEF1	MYH3	NCOR1	PCDHB17	PCM1	PPFIA1	SARM1	SETD5	SF1	STH	TAF4	TIGD7	WDR6	ZNF154	ZNF221	ZNF287	ZNF334	ZNF337	ZNF397	ZNF454	ZNF471	ZNF500	ZNF547	ZNF573	ZNF577	ZNF585A	ZNF721	ZNF782
ZNF583	86	ABHD13	ATRX	BRMS1L	C10orf88	C11orf80	C19orf12	CCDC126	CCDC132	CCNT2	DKFZP564O0523	DLG1	FIG4	HDX	KIAA1841	LANCL2	MAPK9	MGC12966	MTERF	NAPA	POLR3F	PRDM2	PTPRO	RAB6C	RIC8B	RNF34	RRAGB	SLC30A9	SRPK2	TRIM36	TTC1	UBE2M	UBLCP1	UQCRFS1	USP33	VPS8	ZFR	ZNF132	ZNF140	ZNF155	ZNF187	ZNF223	ZNF283	ZNF294	ZNF323	ZNF415	ZNF420	ZNF441	ZNF468
ZNF329	86	FBXO11	ZNF135	ZNF682	NUPL2	ZNF606	FANCG	ZSCAN18	ZNF544	GSTA4	TNIP2	CHMP5	MRPS10	RBM15	RHOT1	SEC22A	SNRPA1	TAF2	TIMM8A	TOPBP1	ZBTB11	ZNF184	ZSCAN16	ZNF211	PHTF1	ZNF274	YWHAQ	PDIK1L	EID2	VPS8	ZNF776	ZFP82	ZNF642	ZNF805	LRRC40	ZNF416	ZNF304	ZNF45	ZNF137	ZNF175	IRX1	ZNF256	ZNF418	ZNF473	ZNF180	ZNF230	YY1	UBE2D2	GRSF1
ZNF296	85	PAK4	CEP250	CLDND2	NTN5	ATXN7L2	VWA3A	ZNF524	SIX5	ZNF783	RHOXF1	ZNF579	LRRN4	DMWD	ACSF3	FGFR4	AKR7A3	CRTC1	C19orf26	ZNF324	PTPN23	IRF2BP1	GJA8	HGFAC	LOC339344	ZNF324B	C14orf180	MEF2B	MAP3K10	ATOH1	NFKBIB	NFKBIL2	ATP1A4	OVGP1	PLD2	MIER2	LIME1	CCDC40	ZNF444	ZNF446	SPHK2	PYY	KIAA1257	MARK4	C19orf15	WIZ	CACNG8	SIX3	AURKC
ZBTB45	85	C19orf29	C2orf19	CLPP	COX6B2	DEDD2	FARSA	FUT1	GGTL4	GNB1L	GRWD1	GSK3A	KIAA1543	LOC729440	LRP3	NAT14	NPPC	RABAC1	RASIP1	RNF126	SAE1	SNAPC2	TCP10	TICAM1	TNNI3	ZBTB3	ZNF444	TRIM28	TAF6L	U2AF2	ZNF358	FAM84A	AP2A1	ZNF579	NR2F6	ERCC2	AKT2	CRTC1	HSPBP1	GRIK5	GRLF1	EPN1	HSF1	LIPE	MAZ	NDUFA10	CNOT3	FZR1	POU3F3
CSRNP2	85	RNF41	SEMA4F	DCTN2	AP3M2	MLLT11	PRDM4	ZFYVE27	UNQ1887	CS	CTBP1	STX2	PPM1E	R3HDM2	MYT1L	B4GALNT1	SS18L1	TBK1	LRP12	HUNK	RILPL1	MARK1	ATP2A2	PA2G4	ATP5B	PPME1	POU6F1	UBE2Q1	CAND1	KLHDC5	EP400	C12orf10	PJA1	C12orf43	SPATS2	AACS	ELOVL4	TFCP2	UBE2N	CACNB3	MAPKAPK5	CBFB	SLC4A8	FAM20B	UBR3	HECTD2	TTL	DENND5B	PHLDA1
ZNF804B	85	C15orf43	C18orf20	DEFB114	DGKE	DSPP	FAM55A	FGF5	GABRP	GFRAL	GNGT1	MAGEB4	MYO3A	NRAP	NXNL2	OR51B4	PDILT	POF1B	RNASE9	SIX5	SSX1	WDR87	ZIM3	CDSN	CDX1	SPINK5	TMEM174	CR2	C20orf62	LOC144817	CTSE	LOC152024	TMPRSS6	SLC30A8	P2RX2	GFI1	BMP10	GPR6	NPBWR2	FLJ36208	VSX1	HTR3A	KRTAP8-1	DNHD1L	FLJ38028	LMX1A	MBL2	ATOH1	PAX2
ZNF565	85	C19orf12	C1orf26	CBLN4	EIF3K	FLJ10241	HOPX	LIN37	STK31	TRAPPC2	U2AF1L4	ZNF14	ZNF155	ZNF223	ZNF285A	ZNF30	ZNF302	ZNF304	ZNF331	ZNF419	ZNF461	ZNF527	ZNF529	ZNF571	ZNF583	ZNF613	ZNF211	LEFTY1	RFPL3S	ZNF274	CSMD2	ZNF684	LRRC39	C19orf18	PDIK1L	ASPRV1	EID2	ECH1	ZNF585A	ZNF507	BTBD3	KIF1B	MGA	STX12	FRAP1	TIAM2	ZNF615	C3orf70	LOC285550
ZFAT	83	AP1M2	CLEC4M	SCML2	CDSN	CDX1	MASP2	ADAM29	FOXN4	TEDDM1	LOC138652	SAMD10	MESP2	SLC23A3	LOC152024	CYP2A6	MGC24975	TMPRSS6	DRD2	ELF3	BZRPL1	P2RX2	CRTC1	C15orf55	GATA1	NR6A1	AMHR2	C14orf178	HCFC1	HNF4A	ONECUT1	TLX1	HOXB1	INSL3	KCNC3	KRTAP5-9	SERPINA2	MC5R	TRIM67	MYL1	NPR1	TAS2R7	YBX2	PIGR	RARG	T	B3GNT4	LMAN1L	SPATA16
ZNF420	81	AASDH	ABCD3	ARMC1	C15orf29	C17orf80	CCBL2	CCNT2	CREB1	HIST1H4C	PNPLA8	RRAGB	SCRN3	TMOD2	ZFP1	ZFR	ZNF132	ZNF181	ZNF345	ZNF441	ZNF501	ZNF527	ZNF566	ZNF568	ZNF571	ZNF583	ZNF615	ZNF641	UBA2	SDCCAG10	CEBPG	ZNF573	EID2B	ZNF569	ZNF567	ZNF585A	ZFP30	ZNF507	ADNP	ZNF260	POU3F2	FAM29A	ZNF770	PPP2R5E	NLGN4X	PCDH19	SP4	ZNF131	ZNF136
TET2	81	UTP23	ESCO1	SMC3	BRWD3	GTF2A1	CHD9	SLC25A36	RP5-1000E10.4	VPS13B	MALAT1	IL6ST	PCDHB9	PGBD4	C20orf94	USP10	ERGIC2	SETX	TOP1	TFAM	NFAT5	TADA2L	TAF15	PHF20	GSTCD	ZFYVE9	MLL	NCOA3	CHD4	ZEB1	U2AF1	ATG12	RORA	UBN1	NARG1	SUPT16H	KIAA0100	HDAC8	PLA2G12A	NAG	LYAR	ZC3H11A	CCDC75	RC3H2	SH3BP5L	RNF121	LOC169834	PRKAA2	SUGT1
SOHLH2	81	MGC4172	SLC25A15	EGFR	MAB21L1	EDNRB	PRMT3	CDC16	RP11-125A7.3	TGIF2	MIPEP	TFRC	BCKDHB	ADH5	MEOX2	MASP1	ELP4	GRIK1	MOSC2	SMO	ELOVL2	PIPOX	DCLK1	C11orf63	FBXO17	FBXO36	GLI2	GYG2	HES1	HSPB7	IFT88	KIAA1505	MRPS31	NUFIP1	ROBO2	SLC10A4	SOX9	STK33	TDRD3	TMEM67	TNFRSF19	WASF3	ZKSCAN5	ACSBG2	ANXA10	ARHGAP24	C1orf105	CCL25	CCR4
TCF7	80	APOA2	DSCR6	PRSS8	APOA1	AFP	AHSG	AMBP	APOB	APOC3	CD1B	CDCA3	CLDN4	DPPA4	F2	FLJ40504	GATA3	GDF3	HBE1	KRT15	KRT5	KRT80	MAGEA3	MGC29506	ORM1	ORM2	POU5F1	POU5F1P3	POU5F1P4	RHAG	S100A14	S100A2	SILV	SPANXD	TM4SF5	BTC	C20orf28	C9orf116	CROCC	DIAPH1	ENTPD2	FLJ23049	FOXJ1	GOLGA2L1	LRRC50	MZF1	STIM1	ZBTB7A	MTMR11
OLIG1	80	ABAT	ANKRD15	APBA2	ARC	B3GAT1	B4GALNT4	BAI1	BCAN	BRSK2	C12orf34	C12orf53	C20orf19	C20orf58	C3orf39	C8orf46	C9orf140	C9orf58	CADM2	CDH20	CKB	COL20A1	CRMP1	CSPG5	CTTNBP2	DACT3	DLL3	DPF1	DSCAM	DTX3	EPHB3	EPN2	FXYD6	GATS	GLTP	GNG7	GPR123	GRIK3	HEY2	HIP1R	KCND2	KCNJ10	KCNQ2	LINGO1	LIPE	LOC402573	LPHN3	LUZP2	MARCKSL1
ZFP90	80	ASCIZ	C6orf134	DCLK2	DYNC1LI2	FLJ13305	KIAA1276	KIAA1702	LOC285382	LRRC4	LRRC58	NPAS3	PAPD5	RUFY3	SEC63	7-Sep	SLC35F1	SNX27	SP2	TCF25	TCF4	USP10	WDR22	WDR82	WHSC1L1	YY1	ZFP1	ZNF235	ZNF271	ZNF287	ZNF366	ZNF566	ZNF585A	ZNF599	ZNF667	ZNF689	ZNF91	ZYG11B	CTCF	AP1G1	NLGN1	ZHX2	ZNF292	ATMIN	HSBP1	NFATC3	NFIB	NCRNA00153	KLHL7
EBF2	80	COL1A1	COL18A1	OLFML2A	MMP11	COL4A2	ARHGEF15	SERPINH1	TPM4	THOC6	PCOLCE	COL5A2	MFAP2	COL15A1	RAI14	CD248	LAMB1	SNAI2	MMP9	ADAM19	ADRA1D	C11orf72	C20orf141	CORIN	CRISPLD2	CSH1	CYP11B1	DUOXA2	FZR1	GHSR	HIC1	HRH2	IDUA	INHBC	INS	KCNK9	LMAN1L	LMX1A	MPFL	NOS2A	OR11A1	OR4D2	OR4X2	PAX7	PGLS	PTCH2	RLTPR	TBXA2R	TRIOBP
ZNF71	79	C3orf21	CCND2	CHERP	ERF	GPATCH1	GUCY1A2	HSPBP1	KCTD15	LHX9	LIG1	LRFN3	MMP16	SAE1	SFPQ	UBE2S	ZNF134	ZNF146	ZNF180	ZNF417	ZNF428	ZNF473	ZNF491	ZNF530	ZNF543	ZNF628	TRIM28	MAD2L2	TIMM44	TAF6L	GMEB1	RNPS1	CCDC124	ZNF837	AP2A1	TUBB	NR2F6	CRTC1	NUP62	ZNF549	NOC2L	GRLF1	PRMT1	JUND	MEX3D	MAZ	MBD1	CNOT3	FZR1
ZNF441	79	ABCA11	ALS2CR8	CPEB2	FAM126B	FAM130A1	FAM135A	FBXO9	FLJ44894	KIAA0423	KLHDC1	LRRTM3	MAP4K3	MIA3	MST101	NR2C1	PIK3C2A	REV1	ROBO2	RP5-1022P6.2	SACM1L	SCRN3	SENP6	SNRK	STIM2	SUHW4	TMEM131	UNC84A	ZFP2	ZFP28	ZMYM4	ZNF117	ZNF254	ZNF354A	ZNF420	ZNF43	ZNF430	ZNF433	ZNF442	ZNF527	ZNF564	ZNF571	ZNF582	ZNF583	ZNF596	ZNF615	ZNF625	ZNF650	ZNF667
RXRA	79	PARN	ZFP106	RAPGEF1	SEC31A	PC	SETX	CENTD2	CRAT	SEC16A	FAM102A	FKBP15	FNBP1	AGPAT3	KIAA1539	TFE3	FAM120A	WFS1	PPARD	BICD2	MAP1S	GPR107	NOL3	LARP1	TBL1X	CDK9	DENND1A	DIP	KIAA0494	TBC1D9B	PTPRF	NFE2L1	DNAJB2	ZFAND5	TBC1D13	C6orf47	BCORL1	C6orf106	C9orf90	CHIA	ERICH1	FBXO42	HIPK1	KIAA0240	LRRC8A	MED9	SLC2A8	SLC9A3R1	STX17
OTP	79	AFAP1L1	ALDH7A1	ANXA2	C19orf18	CCND2	CD9	CDH6	CDKN2C	CNGA3	CRISPLD1	CRY1	DSEL	ELN	FAM119B	GRIA2	HEXB	HOXA5	HOXA7	HOXD10	IGFBP5	KDELR2	KIAA0355	KLHDC8A	LOC493869	LYCAT	MEST	MEX3A	NKX2-5	PHF21B	PLA2G2A	PLEKHC1	PTGFRN	PTPRZ1	REG1A	ROBO2	SELV	SHOX2	SOX11	THSD7A	TMEM145	TNFRSF19	UPP1	ZNF134	ZNF193	ZNF333	ZNF521	ZNF558	ZNF772
NACC2	79	GALNT5	ADAT3	GGN	ESRRB	SBNO2	SAMD4A	ZDHHC24	HFE	APOA2	C2orf55	TMEM110	KRT18	C10orf114	NFKBIB	P2RY6	PAX7	OAZ3	PITX1	PML	SH3TC1	SLC2A4RG	QSOX1	C8orf49	RHBDF1	HS3ST6	UBTD1	ITPKC	FOSL1	SLC9A7	IL17RC	AIFM2	RUNX1	SOCS3	LILRB1	DOK1	IL17RA	GAA	LOC26010	GPC1	IL12RB1	IRF5	PIM3	NKX1-1	C2orf18	PRKCD	TTC7A	POLD4	SIPA1
KLF7	79	LRRFIP1	UTP3	MAP4K4	MTR	SERTAD2	NCOA3	RNF24	MAP3K7	BRD2	CTNND1	PCSK7	ASCC3	ZFYVE26	OXSR1	CLIP1	ZDHHC7	PKD1	PCNX	ATXN3	MCL1	FBXL11	FOXO3	ARHGEF10	GOLGA4	TBC1D9B	BCL6	RCOR1	AFF4	JOSD1	HGSNAT	FLNA	ADM	BHLHB2	C14orf49	ERO1L	FEM1C	FER	FOSL2	LDHA	LOC641367	MAFF	MBD5	PAFAH1B1	PPP1R3B	SERPINE1	SLC2A3	SNF1LK2	STARD13
SIX4	79	AMMECR1L	C14orf145	CFP	CPSF2	EDG5	FRMD6	HELLS	HNRNPA1	MEX3B	MNAT1	MYC	PARD6B	RCOR1	SIX1	SOCS4	UGDH	ZBTB34	ZNF146	ZNF284	JARID1B	MAP4K5	C14orf28	FAM69B	CREBBP	C6orf163	NR5A1	GARNL1	MIZF	GATA2	APEX1	CYP27C1	ID1	LAD1	LHB	NIN	EIF3L	PNN	C10orf2	PRDM10	CCNB1IP1	RPL5	RPL7A	RPL19	RPL30	RPS3	RPS24	PKNOX2	TIAL1
HES4	79	BCAN	C19orf47	C20orf58	C9orf142	CBX8	CCDC28B	DKFZp434B1231	DNAJB5	EFNA2	H1FX	ID3	MARCKSL1	MPST	NUBP2	PCGF2	PGF	RP5-1077B9.4	RPUSD1	SHH	SNX26	SOX8	T	ZNF775	HMG20B	IRF9	MAD2L2	LRRC41	GMEB1	CCDC124	ABL1	NOC2L	AKAP8L	GNB2	IRF2BP2	JUND	MARCKS	MAZ	YBX1	PLEKHO1	PLEC1	C20orf27	ARFGAP1	PTMS	RELA	MRPL38	ZFP36L2	TLE3	CDC2L2
ZNF615	78	ABCA11	ACADL	ARHGAP5	CPEB2	EID2	FOXG1	MLH3	PDE4B	ROBO2	SEMA6D	SENP6	STIM2	TRIM9	ZFP2	ZFR	ZNF132	ZNF137	ZNF155	ZNF160	ZNF17	ZNF175	ZNF181	ZNF235	ZNF254	ZNF285A	ZNF287	ZNF350	ZNF420	ZNF432	ZNF441	ZNF527	ZNF564	ZNF568	ZNF571	ZNF583	ZNF585A	ZNF599	ZNF641	ZNF653	ZNF667	ZNF708	ZNF766	ZNF791	ZNF211	ZFP28	ZNF565	ASPRV1	DMD
ZNF610	78	ASCL1	C7orf38	CRB1	FAM80B	GAB1	GDPD1	GKAP1	GSTA4	LOC63920	TOX3	YIPF7	ZFP1	ZNF232	ZNF253	ZNF256	ZNF271	ZNF273	ZNF285A	ZNF397	ZNF415	ZNF510	ZNF542	ZNF572	ZNF649	ZNF681	ZNF711	ZNF99	ZBTB33	ZNF197	CTCF	CBX1	PM20D2	ZNF418	ZNF781	TIGD1	ASF1A	DLL1	YIPF6	HIVEP1	HNRNPA1	HSF2	ZNF678	MYCN	NPAT	C2orf64	PRPSAP2	LRRN1	EPB41L5
ZHX1	78	BCL2	C6orf192	CLNS1A	CPEB4	CTNND1	DCLK2	DDR1	DECR1	ERBB2IP	FAM108C1	FAM84B	FGF2	FMNL2	GBP7	GRAMD3	GRSF1	HEPACAM	HIBCH	ID4	KCNN3	KCTD3	LIFR	LOC492311	MAP3K7IP2	NR2E1	NSBP1	OSGIN2	PAG1	PLEKHF2	PPP2CB	PPP3CA	PRCP	SGEF	SMAD1	SOS2	SPCS2	STARD7	TJP1	TOB2	TPD52	TRIM2	TROVE2	TRPS1	TTC35	UBE4A	USP8	ZBTB4	ZNF100
ZNF608	78	ADNP	C14orf135	C21orf49	CHD7	CUL3	EHMT1	EIF2B1	ELAVL1	FAM5B	FIGN	GAB1	H3F3B	HIST3H3	IPO9	JMJD1A	MAML2	MAP3K13	MYST3	NOTCH1	PCDHB10	PCDHGC3	PPP4R1	SBF2	SETD5	SOX2	SOX6	SP2	SYNE2	TAF4	TCF12	TRRAP	YTHDC1	ZNF146	ZNF193	ZNF211	ZNF227	ZNF333	ZNF439	ZNF532	ZNF599	ZNF606	ZNF773	ZNF84	G3BP1	CTNNB1	CADM4	EWSR1	TARDBP
GSX1	77	BEST2	BEST4	C1QL4	C8orf31	CAPN5	CLCN1	COX4NB	CSPG4LYP1	CYP2A13	DUOXA2	EFNA2	FLJ14816	FLJ43860	GPR6	GPR78	IL17F	KLHDC7A	LENG9	LMX1A	LOC342897	LOC348180	MGC35295	MIOX	MYCN	NUBP2	OR1K1	OR5D14	OR5D16	P2RY4	PRNT	PYY	RCC1	RPL3L	SLC22A12	SLC36A3	SOX8	SPAG4L	TAAR8	TIMM50	WNT9B	ZAN	ZNF491	OLIG2	PEMT	DLL3	DBN1	FAM181B	EPN2
ZNF691	77	AKR1A1	ARD1B	ARHGEF1	BANF1	BCL7C	C1orf109	C1orf56	C9orf142	CBX8	CCDC71	CDK2AP2	COPE	DOM3Z	FAM3A	FHL1	GPS2	HCG27	HHLA3	HTRA2	IQCC	KLC4	LY6G5C	PARS2	PCGF1	POMGNT1	PPP4C	PRKAB1	PRNPIP	RDBP	RNF5	RP5-1077B9.4	ST7	STX5	SURF1	TBL3	TMEM69	TNRC5	TRAPPC1	UBXD5	USP21	VPS52	ZBTB48	ZKSCAN4	ZNF35	ZNF76	ZSWIM3	PREB	CEBPA
ZNF621	77	AAK1	ALS2CR16	BLID	C20orf74	C20orf94	C20orf96	CCNT1	CXorf42	EXOC3L2	FAM137B	FIGN	GGT6	GPR135	ILDR1	INE1	KIAA0892	KIAA1614	LOC283693	LOC440258	LOC442582	LUC7L	MALAT1	MGC10814	MGC21675	NAP5	NBPF20	NKTR	OR56A3	PARD3B	PARP15	PRO0478	RAXL1	RBP2	SCNN1D	SETD2	SLC30A4	SLC35E4	SPATA13	TAF1	UCP3	USP4	ZBTB37	ZNF234	ZNF264	ZNF345	ZNF562	AASS	NME6
ZNF519	77	AADAT	ADNP2	ANGEL2	BRMS1L	C10orf137	C11orf82	C18orf18	C19orf2	C5orf34	CASP8AP2	CDCA7	CDK8	CEP57	CEP70	CNOT8	COIL	COQ3	CPSF6	DCUN1D2	DCUN1D4	DNA2L	ENOPH1	GPSM2	HSF2	INTS2	KIAA1333	KLHL23	KPNA5	LOC388272	LRRC40	5-Mar	MBIP	MTRF1L	NOL11	P15RS	PANK1	PDIK1L	PPM1D	PRKRIR	PRPF38A	PRPSAP2	RAD21	RAD51AP1	RFC3	RIOK1	RNF138	RPL15	RSBN1
ZNF835	77	PAX8	IRF6	PLAGL2	VPS33A	VIPR1	GPA33	BMP6	CEACAM7	RORC	CDX1	CNR2	NRL	FGF4	LCT	THRB	PHF2	RFX3	DSCR4	RNF185	C8orf51	KRT2	GATA2	RP5-886K2.1	GRM6	PSG6	KIR2DS1	MEFV	PRY /// PRY2	CCR4	OR5I1	KRTAP5-8	CDC5L	CDH17	CYP2B7P1	MS4A1	DIO2	SSX4 /// SSX4B	SERPINA1	MGC2889	APBB2	CREB3L1	TAF6L	SPTBN1	MYOZ3	OSGIN2	GYPB	TAT	KRTAP5-9
EGR1	76	IER2	EGR3	FOS	FGFR1	DUSP5	EGR2	JUN	CLN8	DCP1B	DUSP6	FRMD8	IRS2	ITGA7	SLC27A3	TRIB1	CYR61	FOSB	SRF	ZFP36	SPRY1	AKAP13	GNASAS	HBEGF	EFNB2	EIF4G1	TMEM154	SMC5	ARC	NCRNA00084	SERTAD1	JUNB	TNPO1	OSM	SLC25A37	PPBP	FKBP14	DNAJC3	PTGS2	PTMA	NFKBIZ	AXUD1	TRIO	LOC729345	USP4	CXorf21	SLC16A6	CD69	HS3ST3A1
ZFPM2	76	RALYL	DCT	FGF12	PAK7	GNAI1	ZNF804A	UGT8	CLGN	PDZRN4	KCNA5	FAM77C	KCNMB2	GPR85	RPRM	RAB33A	VIPR2	RXRG	STXBP5L	RP11-35N6.1	IL1RAPL1	TSFM	MYOT	FUT9	PTPRO	CRTAC1	B4GALNT1	SCN3A	PKIA	UCHL1	IGSF21	KCNE1L	KCNH8	KIAA1324L	RAB3C	RBMS3	SATB1	SEMA3E	SLC17A8	TMEM35	LRP12	PFN2	PLCL2	WASF1	TTC9B	C3orf59	NUDT10	EIF1AX	MMD2
TBX15	75	AGTR1	ANTXR1	ARF4	C21orf7	C7orf28B	CALD1	CHEK1	DSE	EN1	FAM114A1	FAM26E	FBXO5	FILIP1L	FKBP7	FN1	FNDC3B	GBE1	GLT8D3	HOXA10	HOXC8	HOXC9	HOXD10	HOXD11	LOXL2	MTHFD2	NFIL3	PBX3	PGM3	PLEKHG2	RBMS1	RCN1	RSU1	SEC13	SLC39A8	SPG21	TGFBI	TMEM45A	WBP5	ZAK	BTG3	PDIA5	KDELR3	FSTL1	CYP2R1	IKIP	ERP27	COL1A1	COL1A2
PRR12	75	C21orf29	C3orf42	CHP2	CLDN16	CLEC16A	DHCR7	FAM100A	FARP2	IRF2BP1	KIAA1303	KIAA1602	KIF3C	KRTAP4-2	LMTK3	LOC126147	LOC374920	LPHN1	MARK4	NIBP	RAI1	SPHK2	STRN4	SUPT5H	ULK1	XRCC1	ZNF444	LENG8	SHROOM1	DBP	SPEN	RPRD2	PPP1R13B	PIP5K1C	TMEM145	GRLF1	GLTSCR1	LOC339344	JUP	MAN2A2	MECP2	ZNF580	TRIM33	PTOV1	MAP1S	TRIM62	PNMAL1	TMEM143	ZNF446
SNAI3	75	ACSL5	ASCL2	B3GNT6	C3orf54	C9orf66	CA5A	CCDC69	CCL17	CD244	CD6	CD7	CHRNA6	CHST13	CYB5R1	DENND1C	DIO1	DNASE1L3	DUSP23	EBI3	ECHDC3	EDG6	FAM78A	FLJ21438	FTMT	GALNT6	GLI1	H1FNT	HTR7	KCNJ1	LDHD	MLXIPL	NINJ2	NUDT18	OR1M1	P2RY2	PAOX	PLEKHG6	PRR15	PRRG4	PYCARD	PYDC1	RGS10	SELPLG	SLC25A45	SLC29A3	SPINT2	SPN	SPNS3
HOXD11	75	HOXA5	HOXA7	HOXD10	PAX3	HOXA10	IGF2BP3	HOXD13	HOXA2	HOXC8	TRIM36	HOXD9	HOXC6	ARSD	BRCA2	C13orf34	CA3	CALD1	CCDC15	CILP	DIAPH3	ELN	EMILIN2	FAM46B	FLJ39660	GINS4	HOXA9	HOXC9	IGFBP5	LAMA1	MEOX1	MTBP	OSR2	PGGT1B	SHOX2	SIKE	SLC47A2	TBX15	TIAM2	TUBA1C	WDR51A	ZIC1	CDK6	EN1	HOXC10	HOXC4	PRDM13	COL1A1	COL5A2
ZNF843	75	SOX21	PTH2	FOXN4	TAF8	ATF6B	SAMD10	ANKRD60	SLC34A3	CYP2A6	ADRBK1	ANKRD24	DNASE1	DNASE1L2	E2F4	TSNARE1	JMJD3	CRTC1	STH	C19orf26	C15orf55	SPDEF	TPSG1	USP49	GATA1	GATA4	NR6A1	GJB5	FAM171A2	LOC285191	DKFZp564N2472	NR4A1	AIRE	C1orf222	ZNF81	MVK	ZNF219	GPR173	FBXL19	LENEP	PTGIR	RARG	REST	ZNF335	GAL3ST2	LOC653160	SSTR3	KREMEN2	ATAD3B
FOXL2	74	DPEP1	TBX3	FOXF2	MMP25	AFAP1L1	CCDC97	CCNJL	CYYR1	ECH1	ERG	FOXC1	FOXF1	FZD10	GPRC5C	HOXC9	HRC	LAPTM4B	MAML1	MEX3A	PEAR1	SLC7A5	TCF3	TSEN34	ABCB4	AMN	AQP8	BMP10	BRF1	C22orf29	CDK6	CENPI	CPLX3	CXCR3	CYP11B2	ETV4	FGL1	FHL3	FUT3	GP2	HAO2	INSL5	IQCC	ITIH3	KCND3	KRT83	LGI2	LIM2	LOC401131
ZFP41	74	ALDH3A2	EPB41L5	HIBCH	HOXC13	ID4	IDH2	INTS9	LAPTM4B	MAPRE1	MYCL1	PIGW	PSMF1	RNF122	RPA1	SNCAIP	TIGD7	TRIM31	ULBP3	ZNF225	ZNF232	ZNF263	ZNF780A	PRPF8	TOP1MT	FBXO41	PUF60	ZHX2	SARM1	ZZEF1	ZC3H3	TTLL12	MGRN1	SCRIB	VAX2	RPAP1	ERAL1	DPY19L2	ZNF828	KCNH2	C22orf36	ZNF589	TRIM39	REXO4	NCOA5	ACD	PCGF2	ZNF202	FAM134A
ZNF233	73	ABHD7	AMPH	ANKRD55	B4GALT6	C10orf118	C1orf59	CACNB2	CACYBP	CRHBP	DCLRE1A	DNAJA4	DYDC2	FAM81A	GRM8	KCNC2	KCNV1	KHDRBS2	KIAA0528	KIAA0774	KIAA1377	KIAA1729	KLHL1	KRT222P	LIG4	MACROD2	MAP7D2	NEFM	NKIRAS1	NY-REN-7	OSBPL1A	PCBD1	PLEKHA1	PPP3CB	RIMS2	SLITRK4	SNAP91	SOHLH1	SPEF2	TMEM155	TSPYL5	TUSC3	WDR48	XK	ZNF25	MGEA5	TDRKH	CSMD3	C10orf4
MYSM1	73	ABCC5	ACRC	AHI1	AMY2B	ANKRD32	ARID4B	ASNS	ATR	BCLAF1	BRWD2	C20orf106	CAPRIN2	CCAR1	CCDC131	CCDC66	CCDC76	CCNL1	CENPC1	CLK4	CXorf45	CYorf15B	DAZAP1	DDX26B	DMTF1	DMXL2	DPY19L2	FAM126B	GNRH1	HISPPD1	IFT80	INTU	KIAA0372	LARP2	LCOR	LOC389072	LOC440295	LOC730092	MON2	NAALAD2	ODF2L	OGT	PDE8A	PHF20L1	PRPF38B	PRPF39	RAPGEF6	REV1	RP5-1022P6.2
ZNF385A	73	RAPGEF3	UBAC1	GAS2L1	GPR146	HSPA12B	CLTB	SIRPA	SMG6	AHDC1	DMGDH	AGFG2	ITGB7	GALNTL4	KRTDAP	C2orf82	GOLGA7B	ATP1B2	MINK1	PLD2	PYGM	RXRG	SNTA1	SREBF1	SULT1A2	HNF1B	TFE3	USF2	MMP28	TFEB	ATHL1	KIAA1539	TSC22D4	UBXN11	APBB3	KIF1C	GIPC1	HSPB6	SHROOM1	A2ML1	EPB49	AKR7A3	NCDN	SLC7A8	ZDHHC24	TBC1D10B	CIDEB	TUBG2	UNQ2963
BCL6B	73	AFAP1L1	C16orf30	C20orf160	CCDC97	CD34	CETP	CXorf36	DPEP1	ELTD1	ENPEP	ERG	ESAM	EVI1	FGD5	FLJ39822	FOXF2	GPER	GPR4	LAMC3	MMP25	MMRN2	MYCT1	MYLK2	NOX4	PCDH12	PDLIM5	PEAR1	PRND	RASIP1	ROBO4	STK33	TNFRSF4	TNN	SH2D3C	RAMP2	RPUSD1	CPT1A	TMC4	LOC158376	ARHGEF15	NR6A1	HEYL	SYPL2	NR4A1	HSD11B2	JUP	MYO1C	EGFL7
ZNF333	73	C11orf61	CCDC130	CDKN2AIPNL	DSEL	FBXL12	GAB1	GAS1	HNRPH1	ID4	JMJD1A	KIAA0841	MARK1	NARG1L	OTP	PCDHB10	PHC1	PRKD1	PTPRZ1	SAE2	SATB2	TAS2R5	TLE2	TRIB2	USE1	WSCD1	YTHDC1	ZNF134	ZNF136	ZNF193	ZNF211	ZNF266	ZNF304	ZNF317	ZNF34	ZNF419	ZNF434	ZNF439	ZNF440	ZNF491	ZNF532	ZNF558	ZNF606	ZNF608	ZNF627	TAF6L	AP1GBP1	CREBBP	ATF6B
ZNF331	73	ZNF350	ZNF667	SNRP70	ZIM2	RBL2	PDE7B	MZF1	ZNF175	ZNF587	ABCC5	ADCY4	AMY2A	AMY2B	BCLAF1	BDP1	C20orf106	CCDC131	CCDC144A	FAM106A	FAM126B	KIAA0892	KIAA1109	KIAA1641	LOC387911	MXD1	MYCBP2	NKTR	NR4A3	OTUD3	OVGP1	RBM25	SESTD1	SF1	TUBGCP6	ZKSCAN1	ZNF224	ZNF547	ZNF565	ZNF585A	ATXN7	C11orf72	FBXO46	FGFR1	NR4A2	SLC25A37	DEDD2	GRLF1	IRF3
GLIS3	72	ACPL2	ACTN1	APLN	AR	BCL6	BTN2A2	C10orf81	C19orf18	C20orf26	C9orf19	CA13	CA3	CALD1	CCDC136	CCDC97	CNGA3	CRB2	CXorf39	DAB2IP	DDEFL1	DOCK7	DPYSL3	DUSP18	ELN	FBXL7	FIGN	FLNA	GALNTL2	GBP2	GOLGA1	GOLIM4	GPR177	ITGB4	KAL1	KIAA0355	KIAA1407	MAP3K14	MTF1	MTHFSD	NOL8	NOTCH2	NYD-SP21	ODZ4	PARD3B	PLEKHA7	PLEKHA9	PPFIA1	PRPH
ZNF396	72	ABCD2	ALS2CR8	AQP4	C10orf57	C18orf55	C2orf42	C6orf128	C6orf165	C8orf37	CACHD1	CASC1	CCDC65	CCT6B	EFHC2	FBXO36	FECH	FNDC7	GSX2	KBTBD3	KIAA0895	KIAA1012	KIAA1383	L3MBTL4	LOC400657	MDH1B	MGC50559	MPPE1	NEK11	NEK4	NME5	NUDT12	PPIL6	RAB33B	RAD9B	RP4-692D3.1	SENP8	SPAG16	STARD6	TIGD4	TLR10	TMEM17	TMEM67	TTC30B	ZNF214	ZNF443	ZNF582	ZNF596	ZNF641
ZNF649	71	ASCL1	C1orf106	C1orf75	DLL3	DSEL	FAM33A	FLJ40142	GNG4	HILS1	IRAK1BP1	LAPTM4B	LOC285382	MCPH1	MED17	MEX3A	NUP35	OLIG2	PPM1D	QKI	THAP2	VEZF1	ZFP37	ZNF253	ZNF577	ZNF606	ZNF610	ZNF627	ZNF677	ZNF781	ZNF99	ZSCAN16	ZBTB6	CREB1	CRK	ZNF480	CADM4	SLC39A6	ZIK1	GRLF1	GTF2I	HMGB1	APBB2	PRMT1	ILF2	HNRNPM	40423	NFYA	NONO
ZNF619	71	ACSM2B	ACTR8	ADAM29	BAG1	C11orf47	C15orf28	C21orf87	C3orf27	C6orf130	CCDC12	CNOT10	CXXC6	EXOSC7	FLJ33590	GLP2R	GPR55	HFE2	KRT72	LOC374569	LRRC20	MGC3771	MNAT1	MRGPRX4	MS4A12	OR1J2	OR51B5	OR52B4	OR6C4	OR8H1	OR8S1	PROL1	PROM2	PSG2	RAD51L3	RMND5A	SFMBT1	SLC6A4	SPIN2B	TFDP2	TMEM103	ZBTB3	ZFYVE20	ZNF142	ZNF197	SCML2	UGT3A1	CTSE	CYP2B6
ZFP3	71	C14orf37	EEF1G	GAL3ST3	MAML2	PYGO1	SAPS3	SULT1C4	ZNF141	ZNF197	ZNF3	CTCF	FAM36A	IGSF5	BPTF	WSCD1	COG4	HIBCH	CCDC66	ASCL1	C2orf64	ANKFY1	PDE9A	PFAS	PMS1	C1orf26	C1orf56	CDGAP	CC2D2A	HLTF	SOX12	TAF4	TCF12	ZNF354A	ZNF133	ZNF202	ZNF232	MIS12	C17orf39	HSDL1	C1orf124	ZNF594	ZNF502	SLC25A44	ARNT2	BRD8	VPS45	FLJ25006	ZNF684
THAP6	71	ADAL	ARFIP1	C8orf53	CCDC125	CGGBP1	CTAGE3	DNAJB14	EIF2AK4	ELP3	ENOX2	FCHO2	FRYL	LINS1	MIER1	POLK	RPS27A	SMAD5	UBE1L2	UBXD2	ZBTB3	ZMYM6	ZNF345	ZNF576	ZNF800	ZRANB2	ANAPC10	PGRMC2	SEC24B	HEL308	GNPDA2	AASDH	SRFBP1	TMEM192	RCHY1	FBXO4	YIPF6	MAK	HSD17B11	OTUD4	TMEM184C	UTP3	KIAA1627	RORA	TRPS1	ZNF136	ZNF148	MAP9	NARG1
PURB	71	C6orf106	CCM2	CDV3	COL4A3BP	LOC100101267	MAN1A2	MAP3K2	MTF1	MYH11	NACAD	PPARD	PTPRF	PURA	RALBP1	RANBP2	SKI	SNTB2	SQSTM1	TACC1	TAX1BP1	TGOLN2	TRAF3IP1	TWISTNB	URG4	WIPI2	YWHAG	ZBTB43	ZMIZ2	ZNF263	POP7	ZNF277	AP1S1	PRRC1	CSNK1G3	TMEM161B	EIF2S1	ZNF498	FAF2	ZKSCAN5	KBTBD2	AFF4	PSMG4	LMNB1	NT5C3	TMEM106B	C7orf36	TMEM181	RBAK
ZNF418	70	AMY2B	CECR2	FLJ13231	FXYD6	GABBR1	GGTL3	LOC4951	LUC7L	MGC3207	MYH3	OGT	RBM5	RIC3	TRO	TTYH1	UCP3	ZFP2	ZIM2	ZNF177	ZNF419	ZNF471	ZNF502	ZNF543	ZNF606	ZNF671	ZNF211	ZNF610	ZNF497	ADNP	ZNF285A	GRLF1	TUBE1	ZNF444	VN1R1	ZNF529	RPL28	ATXN2	SOX15	ZNF133	ZNF135	ZNF137	ZNF175	ZNF614	ZNF577	ZNF607	MAP4K3	KIAA0406	PUM1
ZNF707	70	AARS2	ACSM2B	ATP8B2	BTBD12	C3orf35	DCST1	EIF2C2	HSF1	MED26	MFSD3	ORMDL3	PVRL4	RPAP1	SCRIB	TCOF1	THSD4	TRERF1	ZNF592	NR2E3	CEBPE	FAM92A1	CREBBP	TMEM184A	EVX1	FLT4	NR5A1	SPDEF	AATF	PGBD2	GNL1	APOA4	TBX10	LHX1	C8orf59	MYF6	NPAS1	MTERFD1	CES4	TRIT1	CYP2W1	C14orf115	DDX27	LOC645895	SOX12	TAF2	TCF15	NKX2-1	XRCC3
PRDM6	70	CLEC3A	GPA33	GLYAT	CDSN	CDX1	SIX2	SLC22A7	CD160	CLNK	DEFB118	C15orf27	CNR2	LOC138652	LOC144817	C19orf23	LOC149134	SMYD1	C6orf165	CYP2A6	CYP2B7P1	C19orf46	FNDC7	SPRR4	FGF5	TRIM29	ABCA4	TPSG1	GATA1	GGT1	MGC40574	CSN1S2A	IGLV4-3	GYPB	HNF4A	HTR3A	KRTAP8-1	APOB	CCDC36	DNAJB13	LOC400831	NPY6R	OVGP1	YBX2	PIGR	PLG	PNLIPRP1	ALLC	MRAP
HOXB4	70	BATF	CACNA2D4	CAPG	CARD6	CASP1	CASP4	CASP5	CATSPER1	CCR2	CD2	CEBPB	CISH	COP1	CSTA	CXCR3	FAM26F	HFE	HOXA4	HOXB2	HOXB3	HOXB5	HOXB6	HOXB7	HS3ST3A1	IL15RA	INCA	LEPREL1	LY96	MR1	NPC2	PTPN7	PYCARD	RAC2	RHOH	S100A4	SIT1	TBC1D10C	VAMP5	VAMP8	VGLL2	CXCR6	CRX	FAM71A	DRD2	ESR1	SPDEF	GJA3	NOX1
HOXC9	70	ANXA2	APOBEC3G	CCDC109B	CCDC136	CENPF	CXCR4	E2F8	EIF4G3	EN1	ERCC6L	FGFBP2	FOXL2	GBE1	GLCE	GSC	GYG2	HK2	HOTAIR	HOXA10	HOXA2	HOXA3	HOXA5	HOXA7	HOXA9	HOXB2	HOXB3	HOXB7	HOXC10	HOXC13	HOXC8	HOXD10	HOXD11	KIAA0286	KIF18A	KIF23	LAMP3	LEMD1	MARVELD1	MR1	OSR2	PAX3	PDLIM3	PLAT	PLP2	PRDM13	PTTG2	PTTG3	RAB27A
PITX2	69	XDH	TFAP2B	PITX1	MFI2	SLC44A4	C8A	RETN	UNC93A	HOXB9	WNT11	SPTA1	HOXA3	CCKAR	FGF23	WNT16	DIO1	FGB	MYH2	ODZ3	HOXA2	PKP1	C2orf54	ACSM3	AGTR1	ALB	ATAD4	C21orf125	FAM9B	FGF19	FGFBP1	GPR174	GYPB	KRT6B	KRT6C	KRTAP1-5	MAGEA8	MAGEC2	MGC45800	MS4A3	MSMB	NANOGP1	NKX3-2	PAX3	PRDM13	SERPINA7	SERPINB3	SERPINB4	SERPINB5
ZNF681	69	ADNP	ARID2	ARID4B	C10orf18	C13orf8	C14orf138	CASP8AP2	CEP170L	DHX36	DMXL2	EIF2A	FAM130A1	FANCM	FBXO11	FLJ44894	GARNL1	GPR137C	KIAA0408	KIAA0423	KIAA1841	MGC21881	MIB1	MSL-1	MTHFD2L	PHF14	PHF20L1	PRDM10	PUM2	REV3L	RICTOR	RSBN1L	SENP6	SENP7	SHPRH	SS18L1	TAF2	TAS2R14	TAS2R48	TCERG1	TCF12	TTC21B	USP49	ZNF10	ZNF117	ZNF195	ZNF208	ZNF248	ZNF254
ZNF677	69	C20orf152	E2F5	FAM33A	GAB1	IFT52	MKI67IP	PARP11	ZFP37	ZNF137	ZNF140	ZNF181	ZNF320	ZNF440	ZNF461	ZNF571	ZNF578	ZNF596	ZNF599	ZNF606	ZNF627	ZNF649	ZNF772	CDKN3	RPP40	CPSF6	WDHD1	OIP5	ERCC8	ADSL	DNMT1	FBL	XRN2	FASTKD2	ADNP	GALR1	ZNF473	FAM32A	ZIK1	DPY19L4	MRPL42	HELLS	FKBP7	LSM7	POLE2	ZNF434	HEATR1	ZNF416	MYNN
ZNF469	68	AMOTL2	ATCAY	C20orf112	C22orf9	CACNA1C	CLN8	COL11A1	DARC	DIAPH2	EHD1	EHD3	ELMO1	FAM53B	FBXO7	FRMD4A	GALNAC4S-6ST	GALNT13	GPR17	KIAA1274	LRRC62	MYO5A	NANS	P2RX7	PKNOX2	PLXDC2	PPAPDC1A	PSCD1	RASGEF1C	RHOBTB2	SHROOM4	SMAP1L	SMOC2	SOX10	SULF2	SYT6	TMEFF2	TMEM163	TNS3	USP43	WDFY4	WWC1	WWP2	ZDHHC3	ZEB2	OLIG2	ACAN	NR0B1	TPCN2
FOXP1	68	ABCA6	ANKRD29	ANXA11	C10orf118	C2orf12	CACNA1C	CBX7	CMTM8	CPEB1	FGD6	FGF18	HECA	HIVEP2	IQSEC2	KIAA0430	KIAA1217	KIAA1377	KIAA1913	LPGAT1	MAFG	MEF2A	MGC24103	MICAL2	MYLIP	NHS	NUAK1	NUDT9P1	PPEF1	PPM2C	PSCD1	PTPRM	PXK	SETDB2	SH3BP5	SH3PXD2A	SLIT3	TACC1	TBC1D9	TEK	TMTC1	NET1	KLF2	NCOA7	DUSP2	NT5DC1	MYCBP2	MKX	HPRT1
EGR2	68	HBEGF	EGR1	EGR3	SLC20A1	DUSP5	PDLIM7	MCL1	TRIB1	JUNB	ADAMTS1	CCL4	CH25H	EBI2	IER2	IER3	IL1B	NRBF2	TFPI	LHFPL2	GPR183	EMP1	ADAM32	FOS	FJX1	GBP2	CXCL2	LOH3CR2A	IL10RA	INHBA	PMAIP1	PTGS2	PTPRC	RGS1	CLEC7A	TNF	TPM1	C3AR1	ZFP36	GAL3ST4	CXorf21	DOCK8	SUCLG2	SPOCD1	CD83	CYTIP	CD53	CD69	DCBLD2
OSR2	68	EPS8L1	SIX1	SERPINF2	JPH2	COL6A1	ANXA13	AOX1	BMF	BMP4	C19orf51	C8orf22	CA3	CHEK1	CPXM1	EDG3	F2RL2	FOLR1	FSTL1	FZD2	GJA3	GSC	HAS2	HOXC9	HOXD10	HOXD11	IGF2	KIAA1822L	LEFTY2	MCM2	MFAP2	MFAP4	MYC	NKX3-2	PAX3	POLD1	PPP1R13L	S100A2	SEC61B	SLC47A2	SPATA17	STC2	TFAP2B	ZNF552	C14orf45	C9orf156	CEP110	DEK	ECM2
ZNF114	68	DDHD1	DPP6	GAB1	GDAP1	ITPK1	LIG1	LRRTM3	LYCAT	MATN2	MEST	MTHFD1	NOPE	PATZ1	PLEKHC1	PRKD1	SELV	TRIM24	WSCD1	ZNF134	ZNF146	ZNF180	ZNF227	ZNF228	ZNF311	ZNF45	ZNF473	ZNF197	ZNF211	CTCF	PHF21B	SOCS4	ZNF100	ZNF627	ERH	SARM1	ZC3H4	ADNP	GRLF1	PNN	ATAD2B	PCMTD2	ZNF280C	ZNF253	YLPM1	METTL3	TRMT5	ZNF462	REV3L
ZNF347	68	ADAM32	AGPAT5	CARD8	CCDC123	CDH2	ENPEP	F2R	GPR177	MEX3C	NEDD9	PIGG	PKD2	SALL1	SMC5	SPRY1	SPRY4	TNPO1	WDR35	ZAR1	ZNF137	ZNF160	ZNF320	ZNF426	ZNF528	ZNF530	ZNF551	ZNF578	ZNF611	ZNF665	ZNF761	ZNF813	WDHD1	ZNF816A	ZNF542	ZNF558	FASTKD2	SLC35A3	ZNF473	ZNF677	ZNF568	ZNF470	MAB21L1	PLAGL2	ZNF701	ZNF83	ZNF410	DMRTA2	TGIF1
ZFP42	68	ADAM2	ADH6	AKR1D1	APOF	CCDC83	CPB2	G6PC	HORMAD1	KRT12	LOC200261	MBL2	OR51B4	PDILT	POF1B	PRLR	RASSF6	RBMXL2	RORC	SLC17A2	SSX1	SSX7	UGT2B4	ZNF169	ZNF750	TRIM10	GLYAT	CDX1	OR4D2	C20orf166	CYP2B7P1	TMPRSS6	DIO1	ELK4	ESR2	F9	C10orf49	DAOA	GFI1	GRIN2B	GYPA	RAX	HNF4A	IGHE	INHBC	MAGEA8	MPL	MYF6	MYOD1
ZNF548	68	AKAP8	CHMP2A	EHD2	GADD45A	GADD45B	GLIS3	GRB10	HES1	INHBB	IRS2	JUB	MID1	NGLY1	NSUN7	PCSK5	PTPN21	RAB3GAP2	TNC	ZNF12	ZNF134	ZNF17	ZNF211	ZNF295	ZNF417	ZNF45	ZNF490	ZNF554	ZNF57	ZNF790	ZSCAN20	TRIM28	ZNF274	UHRF2	ELF2	FBL	ADNP2	FBXO46	GABPB1	ZIK1	ING1	ZNF586	ST7L	MYNN	VN1R1	ZNF304	RPS5	ZNF175	WDR32
ZNF501	68	ASCL1	ASTE1	C15orf29	C17orf80	CYP2U1	DDX59	FAM5C	HES6	LOC642864	NOVA1	PLXNB1	TSPAN12	USF1	ZNF167	ZNF22	ZNF3	ZNF300	ZNF420	ZNF502	ZNF572	ZNF630	ZNF197	TOPORS	ZBTB6	DIDO1	PACRGL	PM20D2	CRKL	MIER3	NCBP2	ADNP	PATZ1	SIN3A	ACAD8	C6orf182	GPSM2	C17orf65	TUBB2B	GLOD4	KCTD3	DBR1	RRN3	C20orf11	CENPQ	PBRM1	VANGL2	SENP7	USP37
ZNF564	67	BAG5	BTBD3	C2orf42	CRNKL1	ELOF1	ELOVL2	EMCN	F2R	FNDC3A	PLEKHC1	RAVER2	RRAGB	U2AF1L4	VRK3	ZNF132	ZNF136	ZNF137	ZNF14	ZNF181	ZNF20	ZNF224	ZNF383	ZNF441	ZNF442	ZNF452	ZNF561	ZNF562	ZNF571	ZNF576	ZNF615	ZNF641	ZNF772	ZNF791	SNW1	ADNP	AHCTF1	ZNF763	ZNF546	ZNF823	STARD7	SCYL3	ZNF350	ZNF10	ZNF43	ZNF133	ZNF180	ZNF227	ZFP112
NANOG	66	PRO0478	TAS2R4	NPFF	SFRS18	INE1	SCAND2	ZNF573	ZNF500	C8orf44	JRK	RPL23AP13	C20orf117	TCL1B	KIR3DL3	DMWD	KCNH6	SF1	NKTR	TAS2R10	ZNF221	C15orf5	RAB40A	ZNF337	LOC440295	GPLD1	AGER	AHSG	ARID3B	C19orf44	CYP2B6	CYSLTR2	DKFZP586P0123	FUT6	HBE1	MGA	PRAC	PRSS8	RAXL1	RBM35B	SMCR5	VIL1	VISA	YBX2	ZNF563	ABCD4	ARHGEF10L	BRWD2	CDK5RAP1
ZNF630	66	C1orf19	C21orf119	C7orf38	CCDC111	CDKL3	FAM118B	FAM44B	FUNDC2	GBAS	HADH	LOC63920	MYNN	NXT2	ORC4L	PIGF	PSMD10	SAMD13	TMEM116	TMEM50B	TRIM69	TTC30A	ZNF200	ZNF434	ZNF501	ZNF502	ZNF673	ZNF197	EBP	RAB39B	CLCN5	NUP35	TMEM182	GRPEL2	TMEM68	FAM122B	MGC42105	TIMM8A	GSPT2	LCLAT1	BBS9	IFNAR1	NSDHL	CPSF3	ANKMY2	ARMCX5	ZNF354A	VBP1	ZNF2
CXXC5	66	ALDH6A1	ARHGEF10L	BAI2	CABIN1	CNTNAP1	CTNND2	ELN	FLJ35220	FOXJ1	HEPACAM	ID2	MLC1	MYH7	NFIX	NR2F1	PDGFA	PLEC1	PLXNA4A	PSD2	PURA	REEP2	RFX2	SPNS2	STON2	SUPT5H	TRIM47	TSNAXIP1	ZNF444	TSSC4	ZNF653	PAQR4	DHPS	DIAPH1	E4F1	C7orf27	FDXR	OBSL1	GTF2F1	DDX41	PKD1	ALKBH4	UCKL1	DUS3L	ATP13A1	ZNF608	PHRF1	C14orf4	SOX9
HSFX1	66	IL17A	CYP17A1	LRRC3	CRYGA	SLC4A5	TRIM17	KLK2	TREH	KIAA1086	TSHB	DNAI1	SLC7A4	EVPL	ADCY1	ALOXE3	ANKRD41	AQP12B	B3GNT7	C10orf91	C2orf53	CELP	CLDN17	CSHL1	CYP27C1	DGKQ	DUOXA2	ELA2A	FKSG43	FLJ13137	FLJ25404	FOXL1	GPR113	GPR173	GPR21	GPR52	GRIP2	GRM6	GYS2	IL17RE	ITIH5L	KCNC4	KRT4	LOC643905	MORC1	MUC17	NPBWR2	ODZ1	OR1B1
LHX9	66	ATP8A1	BCAN	C8orf22	CCDC136	CCDC97	DAB2IP	EFCAB3	HAND2	HOXA13	HOXD3	HTR7	IGSF5	KAL1	KIAA0355	KIAA1026	KIAA1706	MEX3A	NBLA00301	NFIB	QKI	SALL3	SCN1A	SLC9A2	SOX11	SOX4	XKR6	ZNF536	ZNF543	ZNF71	ZSCAN5	SLC26A1	GADD45G	TREX2	GSC	ADAMTS15	AGXT	FANCA	HOXA11AS	FERD3L	JMJD2B	GUCA2B	GZMM	HIST1H1A	HOXA6	HOXA11	KLHL17	MEF2B	TRPM1
THAP8	65	ALS2CR2	APBA3	APLN	C19orf50	C22orf23	C8orf22	CCR10	CHRNB1	CHST9	CLPB	DARS	DDEFL1	DPF1	ECH1	FADS2	FAM125A	FAM70A	FHL1	FLJ39378	HHLA3	HS1BP3	ID2	ID3	KCNQ2	KHK	KIAA1706	LINCR	LMAN2L	MSX1	PARS2	PGAM2	PLEKHH3	PSENEN	RAB3IL1	RFXANK	RGS9BP	RND2	SAP30BP	SLC47A2	SLC6A8	SNCAIP	TIGD7	TJP2	TRIM47	TTLL1	UAP1L1	AKR1A1	PRAF2
ZNF709	65	ABCA11	ADNP	C11orf61	C14orf138	CCDC76	CCNT2	CDC14A	CDK8	EXTL2	FLJ44894	GSTCD	HMG2L1	KCNRG	KIAA0907	KIAA1012	MAP4K3	MTBP	MTG1	NFXL1	POLG2	PRPF39	REV1	RFX3	RSBN1L	SACM1L	SEC24B	SFRS2	SUHW4	SYCP2L	THAP9	TTC21B	TUBE1	UNC84A	USP3	ZNF117	ZNF137	ZNF177	ZNF187	ZNF195	ZNF253	ZNF266	ZNF3	ZNF43	ZNF430	ZNF434	ZNF439	ZNF44	ZNF441
ZNF805	65	ZNF256	AKAP8	ZNF211	ZNF274	UHRF2	ZFP28	C19orf18	ZNF417	ZNF320	ZNF497	ZNF507	ZBTB1	LSM14A	GLT8D3	ZNF776	C19orf54	ZNF615	ZNF260	ZNF404	ZSCAN22	ZNF321	PLAGL2	GPATCH1	ATP5SL	ZNF331	ZNF416	ZNF83	ZNF304	ZNF350	SALL1	ZNF574	MGC2752	ZNF20	ZNF45	ZNF136	ZNF137	ZNF155	ZNF175	ZNF230	ZNF329	ZNF419	ZNF665	ZNF606	MIA	USP48	ZNF528	ZNF551	ZNF766
ZNF461	64	BXDC5	C15orf29	DKFZp779O175	LOC376693	LOC644096	MRPL54	MYNN	POLR3F	RPAP2	RPS19	SAE2	SLC35A1	SNRPD2	SSBP2	WDR51B	ZNF137	ZNF140	ZNF143	ZNF266	ZNF383	ZNF410	ZNF452	ZNF525	ZNF542	ZNF555	ZNF565	ZNF567	ZNF570	ZNF571	ZNF596	ZNF614	ZNF627	ZNF673	ZNF677	ZNF799	ZZZ3	tcag7.23	NCOA2	SUPT16H	ZNF480	C22orf27	DNAJB7	DCC	C1orf71	HNRNPUL2	IKZF2	HNRNPK	TRIM23
FOXQ1	64	C1orf64	CACNA1I	CAMK2N2	CD19	CRTC1	CSAG1	EGFL7	FAM70B	HAGHL	KIAA1545	MARVELD2	MVD	N4BP3	NKD2	OTUD7A	SCRT1	SLC38A5	SLC7A5	SOX17	TBKBP1	TNFAIP8L1	ZFPM1	ZNF575	ABCC9	HSPA12B	TMEM45B	TMEM155	C20orf160	EDN3	ERG	GPR116	FOXF1	FOXF2	KANK3	PART1	GRM3	KCNIP2	GALNTL4	KIT	ABCB1	ROBO4	TESC	KIAA1462	SLC6A1	SLC6A12	SLC7A1	TBX3	TIE1
SETDB2	64	ATP5L	B3GNT2	BTLA	C13orf1	CCDC122	CCR6	CDADC1	COMMD6	DNAJC3	DSTN	EDG2	FAM82A	FGD6	FNDC3A	FOXP1	ITM2B	JAK2	MBNL2	MTIF3	MTMR6	PCMTD1	PHF11	RCBTB2	RNF6	RP11-50D16.3	SUCLA2	TBC1D4	UCHL3	UFM1	ZIC5	ZNF185	ZNF354B	PIBF1	SUGT1	WBP4	CREBL2	FAM82A1	WDSUB1	SLC38A9	DMXL1	ERCC5	ETFDH	NUDT13	HERC4	FBXL3	INTS6	SLC46A3	SLC35B3
AKNA	62	ATM	ATXN7	C7orf54	COL7A1	CTA-246H3.1	DOCK11	FAM116A	FAM63A	FRAT1	GPR171	HELB	IGKV1-5	LAX1	LOC158830	MYO1C	PARP15	PHF8	POM121L1	RASSF4	SFMBT2	TPCN2	UNC13D	ZBTB37	ADAM28	ARAP1	CSF1R	CTBP2	HMHA1	PILRA	HCLS1	AOAH	IL10RA	INPP5D	LCAT	RIN2	PELI1	TBC1D14	C10orf54	DPEP2	RASAL3	BTG2	TFEB	SETD7	ANTXR1	CD4	RCSD1	PLEKHM1	HCK
ZNF483	61	ABBA-1	ALS2CR16	B4GALNT2	BRUNOL6	C7orf51	C9orf139	C9orf4	CBX7	FLJ12993	FLJ37357	GRIN1	GRK7	HMG20A	IL26	KCNJ9	KIAA0256	MGAT5	PURA	SAMD14	SHANK3	SLC8A1	SPRYD3	SPTBN4	SYT17	SYT7	THEM5	TMEM175	UQCRB	AKT3	NFAT5	PRRT2	C5orf41	MEGF9	EZH1	CLUAP1	RABGAP1	MLL	ALDH6A1	MXI1	PDPK1	ZNF44	ASH1L	RORA	ATXN1	hCG_1993592	KLF9	hCG_2008140	ZNF221
ZNF782	61	AFG3L1	ANKS6	C1orf77	CABLES2	CCDC93	CDC14B	CDK5RAP2	CLK2	CRAMP1L	DHX9	EHMT1	FCMD	GOLGA1	GTF2I	HNRNPA2B1	HNRPD	IKBKAP	IWS1	KIAA0649	LOC606495	LUC7L2	MDC1	NUP153	PCDHB10	POGK	PRKDC	REV3L	RNF20	SFRS1	SLTM	SMC3	SP2	SR140	SSRP1	TARDBP	TIGD7	TRIM33	TRIM39	TUBGCP3	USP24	XPO5	ZC3H11A	ZFP62	ZNF135	ZNF146	ZNF154	ZNF202	ZNF208
SP6	60	NR2E3	CDSN	CDX1	GYLTL1B	C20orf166	LOC138652	CRX	CSF3	FAM26D	P2RX2	RNF214	NR6A1	P4HA3	HNF4A	HOXB1	KCNC3	LOC400831	C10orf62	MYOD1	ATOH1	NPY6R	OVOL1	YBX2	RARG	GAS5	SFTPB	SULT2A1	CNTD2	C2orf16	GPR128	FAM83A	KLK4	AP1M2	TRIM10	CHRM4	SLC34A3	LOC148696	TMPRSS6	ALS2CL	GFI1	SPINK4	HSPC072	KRTAP8-1	KRTAP11-1	BMP8A	LOC388948	MGC34774	MOS
GTF2IRD2	60	APH1B	APOBEC3B	ARL4A	BCAP29	BUD31	C5orf39	C6orf153	C7orf30	CCDC109B	CCNB1	COMMD4	DBF4	DLG7	DNMT3A	DTYMK	EYA3	FLJ14803	GPX7	GRPR	HIST1H4F	HIST1H4H	HUS1	KDELR2	LSM5	MAGOH	MEOX2	MRPS12	MRPS14	MRPS17	MRPS24	MTP18	NOX4	NXT1	OIP5	PDCD5	PMS2	PMS2L11	PMS2L5	PPIC	PRKRIP1	PXMP4	RFC2	RNF216L	SEC61G	SMAD5OS	SNX12	SSBP1	TBL2
SP8	59	ABCG5	AGR3	AMTN	APOF	ARMC4	C16orf74	C1orf172	C2orf34	C6orf32	CEACAM6	CPB2	CYP4B1	DLX2	ELOVL2	FZD1	ICEBERG	INSL4	KITLG	KLK10	KLK8	KRTDAP	LCT	LOC130576	LOC441601	LOC554207	LRRC16	LYPD6	MBL2	MPP6	MYO5C	NDUFA5	NPFFR2	NTF3	PGR	RDHE2	SLC17A2	SLC35F4	SLCO1B3	SOSTDC1	SPTA1	SULT2A1	SYT10	TMEM47	UGT2B15	ZIC5	ZNF452	SCAND3	FOXG1
ZNF611	59	ZNF83	ZNF551	ZNF480	ZNF528	ZNF235	GRLF1	ZNF701	ZNF137	ZNF227	ZNF473	ZNF175	ZNF587	XPO4	ZNF136	ZNF347	ZNF417	ZNF426	ZNF530	ZNF578	ZNF761	ZNF773	AP2B1	KIF3B	MRP63	DBT	UNC84A	BPTF	XRCC2	ATM	CROP	METTL7A	CD24	CFDP1	KIAA0101	QKI	TCF7L2	RBBP6	NFATC2IP	FBXO9	ATP8B1	ZNF160	BRD2	IBTK	PGF	ZNF44	SMA4	GSDMB	ADFP
L3MBTL3	59	AHI1	BCLAF1	C16orf72	CHIC1	FAM18B	FZD3	HACE1	HECA	HNRPH2	HSPH1	ITFG1	KLHL15	MAP4K3	PIGK	PPM1B	REPS1	RRP15	SENP6	TMEM157	USP16	WDR44	ZNF350	ZNF550	CTCF	ARID2	ZNF449	ERCC3	ZUFSP	PPWD1	SHPRH	IBTK	NFYB	REV1	PHIP	ZNF673	ZNF334	CTPS2	PDSS2	CLK4	BIRC6	INTS2	ANKRA2	RASA1	NR2C1	ZNF10	ZNF182	ZNF75D	ZNF133
ZIM2	59	MMP16	MAGI1	NOVA2	MAP2	ZNF331	GRIA2	PEG3	BRSK2	CSNK1E	DCX	DPF1	EFNB3	ELAVL3	MYT1	NXPH1	RUFY3	SYN3	TMEM132B	TMEM145	TRAK1	ZFP14	ZNF418	ALOXE3	BCL11A	BHMT	BSN	C1orf105	CBLN1	CD1B	CER1	CILP	CYP2C9	CYP3A4	DLGAP2	GFRA4	GPA33	GRIN1	HECW1	HTR1E	IRF4	KCNC1	KIF21B	KIF5A	KRT2	LUZP4	MS4A1	NEUROD6	OR1D2
ZNF793	59	ZNF211	TCERG1	KPTN	ZNF599	ZNF569	ZNF585A	EZH2	ADNP2	ZNF345	HKR1	ZNF260	TRIM33	PKNOX1	GPATCH1	ZNF280C	ZNF529	SMARCA4	ZNF14	ZNF20	ZNF85	ZNF131	ZNF146	ZNF175	ZNF193	LRFN3	C14orf138	ZNF606	ZSCAN16	ZNF607	ZNF566	ZNF30	ZNF439	ZNF682	THOC1	DMTF1	HMGXB4	PCGF3	PHF21B	SOCS4	ZNF583	ELAVL1	ORAOV1	HIC2	POGZ	CECR5	ZNF445	ZNF662	PNN
MKX	58	ADH4	ARMC4	ARMETL1	C12orf42	C21orf77	CYP2C8	ECHS1	EXDL1	FLJ11235	GPAM	GSTM3	KIAA1622	KLHL11	LOC554202	MATN1	MGAT4C	MPP7	MSRB2	OR2T12	PCP4	PIK3C2G	PLCXD3	PTPRM	RAB37	RELN	RLN2	RNF32	SEMA3D	SERTAD4	SIRT5	SLC2A4	SLCO4C1	SLU7	STOX1	TMEM56	ZNF533	DENND4A	SORBS1	ADCY2	SYNPO2	RANBP3L	FNBP1	CBX7	HEY2	FOXP1	ID3	C6orf190	CNTN3
BATF2	58	ANXA5	APOL3	APOL6	BST2	C11orf67	CCDC88B	CD82	CXCL11	DHX58	EGFR	ETV7	FLJ11286	FLJ20699	GBP1	GBP4	HLA-B	HLA-C	HLA-E	HLA-G	IFI35	IFIH1	IL18BP	IRF7	IRF9	LINCR	LMO2	NLRC5	OAS1	PARP9	PHKG1	PSME2	RARRES3	REEP5	RTP4	S100A16	SAMD9L	SMAD1	SP110	SUMF2	TAP1	TAS1R1	TGFB3	TMCO4	TMEM140	TRIM21	FLT3LG	IDO1	PML
ZNF613	57	AQP4	BBS12	CA2	DIO2	EIF3K	GALC	HOPX	KCNJ8	MKKS	NDUFA3	RDH11	RLN1	SEPW1	SLC39A9	SLCO1C1	SOCS6	TRAF6	ZNF137	ZNF14	ZNF222	ZNF226	ZNF350	ZNF383	ZNF415	ZNF484	ZNF557	ZNF565	ZNF614	ZNF701	ZNF772	BCAM	REST	TRO	ELAVL3	GABRA6	MMP25	SFRP5	C3orf27	GP1BB	MGC31957 /// TNFRSF10C	AHSG /// LOC100131613	SPDEF	ATP8B3	TFR2	ATP2B3	KIR3DX1	0	SMC1A
ZNF438	56	B3GNT6	BAT4	C10orf56	C10orf76	C14orf93	C21orf82	C9orf90	COQ7	DDX50	DISP1	EPC1	ERCC6	FBXO42	HCFC1R1	LOC400566	LRRC27	MEIG1	MSRB2	MXI1	NSUN6	PBLD	PLEKHH3	POLR3GL	RPP38	SUFU	TRIM8	YY1AP1	ZNF688	ZMYND11	RNF32	RAB18	DIP2C	LARP5	GDI2	GYS2	LOC387647	ARNT	NFIB	WAC	POU2F1	C10orf18	CSGALNACT2	PARD3	CABC1	LOC645984	ZEB1	ZNF22	ZNF32
RAG1	55	PDZD3	ICAM3	KRTAP2-4	TBX4	LILRP2	RAPSN	GP2	HABP2	EPHA2	AMHR2	RUNX1	SIX5	TSKS	CRX	SLC15A1	DSG3	AP1S3	CXorf27	DSCR8	FABP2	HES2	KLRG2	KNG1	MARVELD2	MYH2	NLRP5	PAGE1	PSG4	SULT2A1	TBX21	C10orf59	C19orf40	CRISP3	DDC	FAM12A	FAM46C	FGF18	GP5	GPR87	HRASLS2	HUNK	ICOS	ITIH3	KRT24	MAGEB4	MATN1	MTL5	OR51E2
DMRTA2	55	VAV3	PDPN	FDX1L	CHRNA1	SCAND3	FBXO17	ANKRD9	NKX2-5	U2AF1L4	ZNF584	ETV4	ETV5	FOXG1	SEC61G	NPNT	GLI2	HIF1A	HES1	IGFBP2	JUN	C14orf23	C5orf39	MEOX2	ROR1	PIPOX	POU3F2	ELOVL2	SLC2A4RG	RHOJ	PLEKHG1	SHROOM3	SOX9	TBX2	TEAD3	TLE1	NR2E1	CA2	ZNF134	ZNF217	ARSJ	DPF3	TXNDC1	FZD7	ZNF347	PSRC1	ZNF211	PTPN21	ZNF784
GRHL3	55	AGR3	AGXT2L1	ARHGEF10L	BFSP2	C20orf58	C9orf61	CASQ1	CCDC6	CXCR7	CYP3A4	CYP3A7	DAAM2	DAND5	DKFZp434B1231	DLEC1	DMBX1	IGSF5	KCNN3	KIAA1706	KLB	LIX1	3-Mar	MARVELD3	MASP1	MGC13057	MYLK2	NMB	NR1H4	NTSR2	OSBPL11	PI16	PLCD1	PSAT1	RAB6B	RGS9	SNCAIP	TKTL1	ZHX2	C1QTNF3	40240	HEY2	IRF8	MYCL1	VPS13D	SALL2	MEIG1	SNRPE	OSGIN2
ZNF490	54	ARHGEF18	ATP11A	C14orf102	C19orf7	C20orf11	C20orf71	CHERP	CNOT4	CSAD	ELAVL1	EXOC2	GPR107	HNRPM	KIAA0859	MANSC1	MED26	NBR1	NHSL1	ODZ4	PCBP1	RUFY1	SGEF	SS18	TFCP2	TMEM34	UNC119B	UPF1	WIZ	ZFYVE1	ZNF2	ZNF227	ZNF317	ZNF45	ZNF548	ZNF786	ZNF790	ZNF197	GPA33	SCML2	COX10	ZNF100	ZNF627	DIS3	ADNP	PCMTD2	RNF114	ZNF77	ZNF10
ZNF618	54	C13orf23	CARD10	CCNJ	DCP1B	EFNB1	GPR124	HMGA2	IL2RB	ITGB5	KIAA1666	MED1	PLEKHG5	PPFIBP1	QSOX1	RCC2	REP15	RRP1B	STRA6	TCOF1	TMEPAI	TNS3	WWC3	ZBTB34	ZFHX3	CTDSP2	CEBPA	CNPY3	AKAP13	TMEM106A	KCTD12	KLF6	CSF1R	ELF1	ETV6	40427	FZD2	KIAA1274	HDAC1	HIP1	NDE1	C14orf106	JARID1A	TGIF2	CREB3L2	SOX5	SP1	TEP1	TGFB1
KLF8	54	CLUL1	ANKRD5	MCTP2	FBLN1	EDA	AMIGO2	BTC	CACNA1C	CCNA1	COL21A1	CXorf22	F5	FAM110C	HEPH	KIAA1913	KIF6	LRRIQ1	MCF2	MYO1D	NACAD	NRG1	PAWR	PPFIA2	PTPRF	RPESP	SAMD3	SAMD5	SH3PXD2A	SLC22A15	SLC7A8	SLC9A3R1	SPEF2	TMC8	TPO	TSPAN2	UBXD3	ZNF215	AQP2	ART4	BTNL2	CYP2C9	FEV	IL1F6	INPP4A	SLC17A1	WNT10B	CNGA1	TRIM29
ZNF697	53	ACVR2A	ADARB1	ANKH	ARF1	ARMCX5	C5orf23	CSDE1	DOK4	FRAS1	IRS1	KCNS3	LASS6	LPGAT1	LRP12	LYAR	MEX3B	MLLT11	NOLC1	NUP50	PFDN2	PPAPDC2	PREP	RAB2A	RBM9	RNF128	RNF144A	RNMT	TAF5	TCP1	UBE2Q1	UBFD1	UGDH	WDR32	ZNF354C	CDC42EP3	DHX15	TRIM32	RAI14	HSBP1	CYP27C1	ZBTB34	MRPL51	FKBP7	POLR2B	TEX10	CERK	ZNF643	SOX11
BHLHE22	53	SPIN1	OLFM3	SYNPR	FLJ25076	CRABP1	SLC32A1	JAKMIP1	DLX2	DLX6	EMX1	MYT1L	TCERG1L	GAD2	CHD5	LHX6	GLS2	KLHL35	PACSIN1	HTR5A	SH2D5	LMO7	NEUROD2	NKX3-1	A2BP1	CYP26B1	BRUNOL4	C14orf162	TULP4	SLC17A7	SLC17A6	KIAA1239	NGB	PVALB	NEUROD6	SYT4	TAC3	PRDM2	CAMKV	KIAA1853	CCKBR	HSPB3	SYT7	CCDC64	ST18	SV2B	CDC42	STMN2	GNAZ
FOXP2	52	AMMECR1	ARHGAP28	C10orf96	CLGN	DAZ4	DAZL	DGKE	DNA2L	DSC3	GNGT1	KIAA1804	LGR5	MAP3K15	POF1B	RALGPS2	SLC5A8	TAF5	TEX15	TRPA1	CDX1	AGAP11	MESP2	TMEM190	FNDC7	DRD2	ESRRB	TCP11L2	SPDEF	TPSG1	C14orf70	UBN1	HNF4A	H1FNT	IGHE	C6orf174	PNMT	HES2	DNAJC11	IGSF9	ALX4	FLJ30064	SLC7A4	FBXL18	SLC22A8	NCR2	KLK4	ZBTB40	TRIM50
THAP3	52	RP5-1077B9.4	NTHL1	DPM3	LOC339229	ING4	PARK7	GLRA1	ZNHIT1	CYC1	SMCP	GHRH	Magmas	PARD6A	NDUFB7	NUBP2	BOLA1	AKR7A3	CCDC56	HAX1	ATP5G1	TRMU	APOA1BP	BNIP1	BRF2	C17orf37	C2orf7	CDK5	CMTM1	CWF19L1	CYP26C1	DEDD	DPH5	FAM54B	LOC644096	LSM10	LYSMD1	MECR	MRPL38	MRPS7	PPP1R14D	PQBP1	PSMB3	RNF113B	SLC25A33	ST3GAL3	TIMM17B	TMEM9	WDR8
FIGLA	52	FLJ33590	LOC200383	MARK4	REG3A	TXNDC6	MASP2	RBPJL	PARD3B	GYLTL1B	COL11A2	TRIM50	KLF14	C20orf118	MIPOL1	CCDC17	C9orf163	ATN1	FAM123C	FGFR4	P2RX2	FSTL4	C19orf26	CXorf27	NR6A1	GDF9	CACNG5	B4GALNT3	GRIN1	GYPA	HCRTR2	HNF4A	C10orf99	LGALS4	IQCF3	SH2D1A	CUTC	CLDN18	GCNT4	UPB1	TRERF1	SLC4A5	CYP3A43	RANBP17	TIAL1	NKX2-1	UPK2	CASR	SLC22A16
ZNF404	51	AMY2B	C19orf18	CCDC76	FLJ31438	LEAP2	ZNF181	ZNF577	ZNF83	POMT1	SLMO1	RFPL3S	ZNF274	SASS6	SMG1	NCOA6	ZNF285A	GOLGA1	ZNF260	ZNF805	TUBE1	DYNC2LI1	PKNOX1	CCDC93	CEP192	ZNF302	ZNF529	BACH2	XYLT2	ZNF354A	LOC728537	ZNF23	ZNF135	ZNF137	ZNF177	ZNF202	ZFP112	ZNF229	THAP9	ZNF606	KIAA1712	MAP4K3	BTAF1	TIGD7	THOC1	NFXL1	L3MBTL	DNAJC27	BRWD1
HOXC6	49	HOXA5	EN2	HOXB7	HOXA7	UBE4B	HOXB2	HOXD3	HOXA3	HOXC5	AGTR1	NXPH4	EN1	HOXC4	HOXC10	TBX5	HOXA10	HOXD11	HOXA2	TFAP2A	HOXC8	HOXA4	ALDH3B2	AMH	ATP6V1B1	BPIL1	CBX8	CCNF	FGFR4	FLJ20254	FLJ46111	HOXC11	HOXD8	KRT86	MGC102966	MNX1	NFKB2	NOTUM	PKMYT1	PKN3	RREB1	SCNN1A	1-Sep	SERINC2	SMAD6	BAPX1	IGF2BP3	PROM1	SLC16A1
ZNF530	49	AKT2	AURKC	C21orf66	ERF	GGTL3	HKR1	KCTD15	KIAA0841	KPTN	LIG1	MIDN	NRF1	PRPF31	SMEK1	SYNE2	WRN	ZIK1	ZNF134	ZNF137	ZNF146	ZNF154	ZNF155	ZNF160	ZNF180	ZNF193	ZNF20	ZNF225	ZNF256	ZNF283	ZNF3	ZNF320	ZNF347	ZNF417	ZNF419	ZNF431	ZNF432	ZNF439	ZNF440	ZNF473	ZNF528	ZNF543	ZNF551	ZNF559	ZNF562	ZNF587	ZNF611	ZNF682	ZNF71
ZNF491	48	ALKBH2	BCAN	C1orf106	C2orf44	C9orf97	CECR5	DCLK2	DSEL	EPHB3	GRID2	GSX1	KLHL25	LOC388419	LRCH3	LSM4	MEX3A	NOVA1	NOX1	OLIG1	OLIG2	PTOV1	RAF1	RUVBL2	SOX11	SOX4	SP7	SRR	WDR85	ZBTB22	ZNF100	ZNF2	ZNF300	ZNF333	ZNF440	ZNF606	ZNF71	ZSCAN12	ZSWIM3	FANCA	ABCB5	MGC57346	TOP2B	ZFP37	POLR1B	GALR3	PTH2	C11orf72	LUZP4
FOS	48	CYR61	IER2	EGR1	ZFP36	BTG2	NR4A1	FOSB	KIAA0355	TMED10	JUNB	CNR1	HSPA1A	SIPA1L2	CCNL1	DUSP1	IRS2	JUN	KLF6	MCL1	PDE4B	EGR2	FCGR3B	PRKD2	PF4	PPBP	SRGN	RGS1	SGK1	CLEC7A	AXUD1	PLEKHG2	C5AR1	NR4A3	TNFRSF10C	KLF4	CD69	KLF2	CTGF	NR4A2	RCN3	CCL4	DNAJB1	LOC100134190 /// LRP1	HSPA1A /// HSPA1B	CCL3 /// CCL3L1 /// CCL3L3 /// LOC728830	GADD45B	TYMP	HBEGF
ZNF544	48	ZNF551	ZNF8	ZNF606	HSPBP1	ZNF552	ZNF419	TIMM13	PRPF31	ZNF671	ZNF329	ARL16	CXorf40B	DHPS	HSPC159	MED27	TMEM121	ZNF134	ZNF416	ZNF542	KPTN	USP4	ZNF211	ZNF320	FGFR3	ZNF776	ZSCAN18	ZNF45	ZNF135	ZNF180	ZNF765	ZNF256	FOXG1	C14orf23	CDCA7L	LRRC16A	ACTL6A	ZBTB1	ZNF304	TAF11	UBE3A	PDCD2	ZNF302	NUP43	ZNF562	ZSCAN16	ZNF432	DENR	ZNF83
ZNF511	48	AKR1A1	ANKRD2	ARD1A	ARD1B	ARL6IP4	ATP6V0B	C10orf125	C10orf84	CCDC23	CWF19L1	ECHS1	EXOSC1	GSTO1	LOC124446	MLX	MRPS15	MRPS16	NBL1	OAZ3	OTUB1	PI4K2A	POLM	RAG1AP1	RPL39	SNX11	SPAM1	SSNA1	TIMM17B	ZFYVE19	ZNF622	TUBGCP2	COMTD1	40422	PPRC1	TMED3	GFER	NFKB2	C12orf10	DUS1L	ZDHHC6	TIAL1	C10orf119	CHMP7	HSPB9	GNA15	DNAJB12	TEX13A	NKAP
HOXD4	47	INSL3	PDE7B	PRSS22	SERPINF2	SH2D3A	SLC25A31	SLC30A2	TJP3	TROAP	CPA2	E2F1	HOXA6	HOXA11	HOXC5	HOXD3	KIFC1	KRT14	C21orf58	FAM120C	IGSF9	LOC645249	SIM2	TP73	LOC729683	SLCO5A1	PKMYT1	ONECUT2	BRD3	CDC25A	ESPL1	SOX11	PDE9A	HOXD9	HOXC4	FANCI	IPO9	GPR161	HOXD11	HOXA9	PHC1 /// PHC1B	HJURP	CHD7	HOXC10	TCF7L1	C2orf68	KIF18B	STRADA
ZNF470	46	CDK7	CEBPG	ZNF816A	ZFP28	ZNF542	ZNF567	ZNF383	CLCC1	MGA	SEC61G	ZNF473	PRPF31	CHMP2A	ZIK1	ZNF568	MAGOH	FAM152A	ZNF416	TMEM48	FEM1C	PTPN12	RLF	RORA	TGIF1	USP1	VEGFA	ZNF45	ZNF134	ZNF230	ITCH	ZNF347	ZNF468	PIAS2	ZNF765	ZNF480	ZNF548	CTDSPL2	C20orf111	EGLN1	ELP2	WDR41	ZNF471	ZNF222	ZNF227	ZNF160	PDCD5
ZNF385B	46	TBR1	OLFM3	TPRG1L	SLC32A1	EMX2OS	EMX2	EPHB6	RUSC1	DKK3	ANXA3	HIVEP2	HSD11B1	PLCXD3	ITPR1	LOC401097	MEF2C	NEUROD2	NPY1R	PAK1	PDE1A	SERPINI1	FXYD1	GPR88	SIDT1	AUH	NIPSNAP3B	C1orf133	SLC12A5	PPP4R4	STAT4	TPD52L1	VSNL1	XK	ST6GALNAC5	RERG	SELENBP1	LGI1	ENTPD3	GDA	MICAL2	GCC2	SV2B	ANKRD35	TMEM74	PHYHD1	SLCO1C1
ZNF385D	46	FHL2	CHSY3	IDS	ATP1A1	JPH1	DYNLT3	HK1	TACSTD2	DNAJB12	0	DHRS12	CD79B	ADRA2C	LTB	POFUT2	NKX2-8	MSC	CARD10	MGC31957 /// TNFRSF10C	NOX1	HGC6.3	FGFR2	IL5RA	IGHG1	ZBTB7A	SPDEF	SCNN1A	WFDC8	LOC100133572 /// LOC650293 /// OR7E87P /// UNC93B2	TFR2	ATP2B3	CYSLTR1	IGHA1 /// IGHD /// IGHG1 /// IGHG2 /// IGHG3 /// IGHM /// IGHV4-31 /// LOC652494	TM6SF2	KRT8 /// KRT8P9 /// LOC149501 /// LOC647954	NPAS1	MLL4	ESR1	SIX5	STEAP4	FER1L4	SLC22A7	CSNK1G1	KANK2	ZNF771	PKLR
DLX1	45	ARX	BCL11A	C10orf140	C9orf40	CDK5	DLX2	DLX5	GALP	HOXB3	HOXB7	KCTD1	MGC12966	NDST3	NEDD4L	ORC4L	SCGN	TAC3	TUBA1B	SPAG5	SPC24	E2F1	FOXG1	OTP	UBE2T	HOXA2	HOXA6	HOXC13	HOXD3	INSM1	HAPLN4	MYBL2	NRGN	FAM64A	PPEF1	SEMA4C	FBXW7	SMYD2	TOP2A	YWHAG	NUF2	CDCA7	TMTC4	PTTG1	TMEM44	DLX6
ZNF626	45	ALG10B	ATP5S	C17orf80	CHAC2	GGH	GRB14	HIST1H4B	IMMP1L	IRAK1BP1	KCNE1L	LYRM2	PUS7L	ZNF253	ZNF302	ZNF527	ZNF627	ZSCAN16	CDK2	CEBPG	SPTLC1	POLD3	ROMO1	ZNF570	DHX15	DR1	C4orf46	GABPB1	MYCBP	GNAI3	NXT1	HMGB2	MYNN	RPA2	ALS2CR4	SNRPF	TGIF1	ZNF45	ZNF146	DEK	BXDC5	ACTL6A	TAF1A	PTTG1	KTI12	MTFR1
ZNF474	44	C2orf50	CSF3	TMEM190	SIX5	NKX2-5	C6orf165	FNDC7	VWA3B	FOXJ1	TRIM29	SPDEF	CCDC153	C5orf46	LOC441005	NEUROG1	NFKBIB	OTX1	ZMYND10	CEACAM1	TP73	VDR	C20orf195	CSRP3	DNAH11	SLAMF9	KRT75	C2orf39	DLEC1	C1orf182	C2orf73	FLJ39061	TPSD1	ANKRD2	DNAI1	C10orf51	LOC388780	LAMA3	KLK14	RNF43	PRSS22	LHX5	DNAI2	C1orf89	SPATA16
DACH1	44	CLIC5	LSR	TNNI3	CNTN3	FAM133A	FAM89B	FGF9	FLJ22655	GPR85	KIAA1324L	PAK7	PCDH20	RASL11B	RUNDC3B	RUNX1T1	SEMA3D	SH3BGRL2	SLITRK5	KCNS1	KIF21B	LIN28	MRPL42	RELN	RIMS3	STXBP5L	SUB1	UBAP2	RNF217	MSRB2	TMEFF2	SATB1	NAP1L3	FRMD4A	ZNF804A	PLCB4	DACH1	SLC16A7	SPAG9	AKT3	CAMSAP1L1	LRCH1	GOLGA1	MTPAP	C4orf30
TSHZ3	43	ANKRD27	ATP2B4	BRD1	C16orf72	CHSY1	DCP1A	ELL2	GALNAC4S-6ST	HIVEP2	HSPA5	IRS1	ITFG1	KCMF1	MAN2B2	MYADM	NPAS2	PAM	PLAU	PRICKLE1	RAB22A	RAPH1	RBMS1	SETD7	SLC20A1	SLC2A14	SLC2A3	TGOLN2	TMEM184B	TSHZ2	TTC9	UTP3	ZC3H11A	ZNF295	ADCY9	SLC26A2	ALDH1A3	RGS17	ATG16L1	RARRES1	NFKBIZ	TTMA	CLDN1	EMP2
ZNF655	42	ALOX5AP	ANKRD49	ARMC10	ARPC1A	C7orf23	C7orf47	CD53	CLEC4A	CREBZF	DLD	DMTF1	PMPCB	PSMC2	PTPRC	RP11-50D16.3	SAMSN1	TMEM126B	ZNF600	tcag7.1314	AASS	PAXIP1	NUP205	ZKSCAN5	GABPB1	WDR91	MKLN1	CNOT4	GATAD1	RYK	TMEM168	PRKRIP1	CBLL1	TRRAP	C7orf64	ZNF394	BUD31	KRIT1	BAZ1B	UBE3C	COG5	AGK	WASL
ZNF354C	42	ADAMTS7	BARX1	CSDE1	FLJ45717	FOXB1	FOXC2	GP1BB	HEATR1	HOXA11	KISS1R	KRTAP5-1	LCE1D	LOC339809	MGC45922	MMP17	SEMA6B	SNF1LK	TUBB	UCN2	ZNF697	ZSCAN10	hCG_1657980	SUPT16H	DHX9	FUS	SLC39A6	AFF4	GTF2I	HNRNPK	PCDHB11	BMP7	METT10D	VASH2	ZNF672	PIP5K1A	ZSCAN12	NCOA2	ATE1	ADAM22	GDAP1	ANP32A	MAPK8IP1
ZNF568	41	C1orf27	C20orf26	C5orf33	EID2	ESF1	MOSC2	NR2E1	NUDT9	RORA	ZFP2	ZNF181	ZNF228	ZNF283	ZNF30	ZNF420	ZNF546	ZNF567	ZNF615	ZNF790	CDK7	AKAP8	WARS2	CEBPG	POP4	ZNF558	ZNF569	ZNF570	ZNF383	CLCC1	HKR1	ZNF260	ZNF470	ZNF571	TASP1	ZNF45	ZNF347	PDCD5	POLI	ZNF57	UBQLN1	USE1
ZNF560	40	DENND4A	ZNF274	LOC134466	C9orf97	SLC44A5	MTF2	KLRK1	USP24	RBPJ	KLRC3	C4orf48	POLR2B	POU2F1	CHD7	ATF7IP	ENAH	DCLRE1C	DEM1	SOX4	ZNF193	ZSCAN16	NETO1	KLRC4	KLHL13	USP3	IRX2	GTPBP4	UPF2	DLL1	HNRNPH3	C10orf18	ZC4H2	ZNF248	RPL22	CLSTN2	RANBP17	TCF12	NARS2	TRIM11	MGC16291
ZNF773	40	BICD1	FIGN	GNAS	GPATCH1	GPR4	GYS1	KIAA0892	LOC100101267	MBD3	MGC87315	MID1	MIDN	NFKBIB	PROX1	PRPF31	RBAK	RBM42	RFX3	SYNE2	TNKS	USP4	USP42	ZFHX4	ZNF134	ZNF160	ZNF17	ZNF211	ZNF264	ZNF417	ZNF419	ZNF426	ZNF507	ZNF547	ZNF549	ZNF551	ZNF566	ZNF608	ZNF611	ZNF667	ZNF766
ARX	40	ACOT6	ADRB1	B3GNT8	BBOX1	C6orf32	C9orf47	CASQ1	CCDC27	CGB1	CPNE9	DLX1	FLJ25439	FLJ38723	FOXG1	GALP	HOPX	IL8RA	KCNT1	MAP1LC3A	MGAT5B	MMP21	NPHS1	PCDH8	PLA2G2F	RAP1GAP	RASGRP1	SIRPB1	SIRPG	SLC16A11	TEX12	FAM71E1	ZDHHC23	HIST1H1B	NPPC	PITX1	TAC3	LOC730098	TSSK6	PHF5A	DGKZ
ZNF827	40	CHD4	BPTF	RUFY3	TNRC6B	GPATCH8	LPHN3	PATZ1	SFRS18	ANKRD17	PCDH17	KLF15	RBPJ	LRP6	MLL	SYT17	CHD7	C17orf63	TTC17	PCDHB9	CHD8	ZNF462	IKZF4	LOC645513	SOX2	TCF7L2	ZKSCAN1	PCGF2	ZFHX4	COIL	ARMCX4	JMJD2B	HIC2	TANC2	KIAA1267	SAP30BP	MMP16	RBM26	SFRS8	LOC654780	ING5
ZNF713	39	ZNF573	CREB1	EGFR	NSL1	TNPO1	SMAD5	ING3	MED1	ZNF562	RIF1	MLL5	THOC2	TAOK1	SEMA6A	ZNF462	RP9	SOX11	SP4	TCF4	ZKSCAN1	ZNF136	ZNF148	VASH2	UTP23	STAG2	KRBA2	FOXO3	MGA	PCDH17	MLL	NFIX	ATRX	KLHL28	MLL3	RRAGD	XRCC2	ZNF195	CSRNP3	FAM161A
FOXF1	35	HOXA7	MMP25	ABCB1	ABCG2	ACE2	AFAP1L1	C1orf64	COCH	FOXL2	FZD10	HOXC10	MYLK2	RASIP1	SLC7A5	TCF15	WISP1	GPR116	RGS5	NOSTRIN	EMP2	ERG	LPHN2	PDE7B	ICAM2	RASL12	ROBO4	SLC2A1	TIE1	CLDN5	SOX7	MFSD2	ESAM	FOXQ1	ITM2A	TEK
JAZF1	35	ADORA3	ALOX5AP	ANKMY2	AQP11	ARMC10	ATP6AP2	ATP6V1B2	BAG4	C6orf65	CCR6	EPDR1	FAM134B	GUCY1B3	MFSD1	MGC12966	MYLK	NR4A3	PPAP2A	RAB14	RHBDL2	SAMHD1	SGPP1	SNAPC3	SNX10	SUMO3	TMEM65	TPK1	UBLCP1	YWHAH	ZNRF2	GRB2	MPP1	SERPINA1	HAMP	C6orf142
ZNF28	34	ABCB4	C1orf121	C7orf28A	C8orf41	CENPL	DBR1	DKFZP564O0523	EXOC2	FUBP3	FYTTD1	HMGN1	KBTBD2	KIAA0495	MEST	MOAP1	PIGW	PPP4R1	PROSC	PRPF38A	RFC2	RHOBTB3	RPS5	SEC23B	SNX4	SPCS2	SS18	UBTD2	UBXD4	USP28	YBX1	YES1	ZBTB2	ZNF320	ZNF45
ONECUT3	34	CDX4	FTCD	U2AF2	KBTBD5	FAM71A	EIF4E	TMEM184A	C8orf74	ESR1	EVX1	SPDEF	GATA1	FAM170A	TBX10	FAM148B	NPAS1	NPPB	PRODH2	TBX1	TP73	BARX2	MSLN	SLC22A7	CHRNA2	NKX2-3	PSORS1C2	ELA2	RGL4	RGS9BP	ANGPT4	SLC5A4	TNXB	FZD5	UCN2
ZNF17	33	C14orf135	EML5	FZD3	GPATCH1	GPR4	MGC9913	NPAS3	RFX3	ZFP28	ZNF132	ZNF134	ZNF155	ZNF160	ZNF181	ZNF211	ZNF228	ZNF304	ZNF350	ZNF417	ZNF419	ZNF507	ZNF547	ZNF548	ZNF549	ZNF550	ZNF554	ZNF599	ZNF615	ZNF667	ZNF671	ZNF773	ZNF776	ZNF8
ZNF497	32	A1BG	LTK	TRIM28	ZNF211	ZNF418	ZNF324	PARS2	ZNF776	ZNF805	ZNF444	ZNF416	ZNF446	NAT14	ZNF304	ZNF574	MZF1	ZNF137	ZNF175	ZNF419	MED25	CCDC97	KIAA0355	SLC27A5	ZNF653	ZNF784	ZNF285A	LOC339344	ZNF581	ATP5SL	ZSCAN18	ZNF426	ZNF665
ZNF484	31	C14orf118	C7orf38	C9orf156	GIN1	HDX	HSDL2	IMPACT	INTS12	LOC63920	MRPL50	MYNN	NCBP1	NUP35	PPIL1	PTAR1	RAB14	RABEPK	RIT1	THAP2	TIMM9	ZBTB26	ZFP37	ZNF189	ZNF20	ZNF322B	ZNF555	ZNF606	ZNF613	ZNF614	ZNF627	ZNF658B
EBF1	31	AKAP4	CBLB	CD248	CLINT1	DOCK11	GPR124	ITGA1	IVNS1ABP	MYO1B	NID2	PRPF40A	PXDN	CYYR1	AMOTL1	CLEC14A	EIF4EBP2	ERG	ETS1	HEY2	NR5A2	GHR	PDCD4	PEAR1	KDR	MAP3K3	PDGFRB	APPL2	MICAL1	GJA4	PLXDC1	FAM38B
ZNF229	30	ATP5L	CASP8AP2	DVL3	MSH6	ZNF227	ZNF274	LOC134466	ZFP28	ZNF558	ZNF320	ZNF285A	ZNF404	DEM1	ZNF20	ZNF45	ZNF75A	ZNF222	ZNF137	ZNF140	ZNF180	ZFP112	ZNF232	ZNF606	ZNF382	TIGD7	PRPF3	GOSR1	ZNF233	ZNF225	ZNF235
ZNF831	30	MIA2	TRIM50	RP1-127L4.6	KCNG3	ISCU	TAS2R39	VENTX	LOC285733	ANKRD33	KRTAP5-9	PRAMEF12	FLJ90680	MOS	MPL	C12orf37	MYOD1	OPRM1	PAX2	MYO15A	C18orf2	PTGER3	SERPINB4	MGC26356	UCP1	ZSCAN20	LMAN1L	TTTY11	DGKE	MBD3L1	MMP20
FOXS1	29	LAMC3	LZTS1	FOXF2	LRRC32	HEYL	GPER	HSPG2	KDR	NFKBIL2	NOS3	ATP2A3	LEF1	PDGFRB	ANO1	CD248	SEMA3F	TBX2	TNFRSF4	MMRN2	CYTH3	CLEC14A	NID2	GPR4	FHOD1	PGF	BGN	ZAP70	TMEM204	COL18A1
OSR1	29	ABCC1	BMF	C1QL1	C1orf106	CBLB	COL11A1	CXCL12	DAB2	FAM20A	FUBP1	HAS2	IL1R1	MPZL1	MYC	OBFC2A	OLFML2B	PRICKLE1	SFRP2	SLC44A1	TBC1D2	TBX21	TMEM166	TMEM26	TSPAN2	ZDHHC3	FABP4	GPC3	CPZ	MSC
ZFP57	29	LOC151760	ELF3	SPDEF	AMHR2	GLP1R	B4GALNT3	KLK2	PRLH	SPATA16	KLK4	CEBPE	TRIMP1	CCDC17	NKX2-8	HNF4A	HOXB1	NLRP10	PAX5	FOXP3	ZBTB7B	PITX3	RNF43	MMP26	LRTM2	TP73	UPK2	USHBP1	NR1I2	SLC22A8
ZFP82	28	CEBPG	YWHAQ	ZNF599	ZNF569	SRGAP2	TIAM2	TRIM33	PKNOX1	ANKRD50	DEM1	ZNF643	SOX11	ZNF354A	ZNF10	ZNF135	ZNF137	ZNF146	LRFN3	ZNF329	ZSCAN16	ZNF607	ZNF566	FAM20B	NOP56	HIC2	ZNF532	FASTKD5	ZNF131
ZBED1	27	APC2	BCAN	C19orf22	CDC42EP4	CHST10	DDEFL1	DDR1	DPYSL3	GPS2	HDGF	IDH2	NES	PKN1	POR	RP5-1077B9.4	SCAMP2	SMO	TAF6L	UBTF	USP21	CHD4	TRIM26	HMG20B	TEX261	RBM10	FLJ10357	TCF7L1
DMRT2	27	ANUBL1	C1orf176	C7orf13	CABYR	FA2H	GJB1	HOXD1	KIAA1598	KIAA1729	KLK6	PCSK6	PTPDC1	TMEM125	UGT8	CNP	FAM19A4	COCH	ZCCHC12	GPR12	PLLP	SOX10	PKP4	NR0B1	SHISA2	SLC6A15	PTPRD	PPP1R14A
HOXA13	27	ACMSD	ADAM2	ALDH3A1	ATP6V1B1	C1orf83	DLL3	GNGT1	HAND2	HOXA10	HOXA11	HOXA9	HOXC4	HOXD3	IGSF5	LHX9	MYCL1	NFIL3	NXN	RASSF6	SERPINA10	SIKE	TFAP2A	VIPR2	AOF2	GPT2	GADD45G	GLCCI1
IRX1	24	C17orf55	C5orf38	FOXE3	INHBE	IRX2	LOC388323	MAGEA5	OR2G2	OR51I1	PTK6	RNF39	SERPINF2	SH2D3A	SLC12A3	SLC29A2	THSD3	TMPRSS13	C2orf67	MSRB2	HEY2	PARS2	ZNF329	VANGL1	DEM1
TBX20	21	EPHA6	FAM46D	GLP2R	OR56A3	SLC6A7	hCG_1651160	ATXN7L1	RIBC2	MGC33407	HOXB8	HOXC12	HOXD12	APOC3	LCN1	PRM3	TRPV4	TH	hCG_1818231	FAM186B	FAM9B	H2BFM
IRX3	21	ADAM15	CILP2	GPR157	GZMM	HOXB8	IRX5	LOC541469	LYPD3	MGC35295	PRR17	RHBDL1	RORC	S100A2	SCARF2	TNS4	C21orf34	LIFR	GMNN	NHSL1	CBLB	hCG_1815491
EBF3	21	ACTC1	ACTG2	ARHGAP28	BVES	CHRNA3	COL11A1	CRABP1	DCX	DLX5	HDAC2	HN1	HOXD3	INSM1	MEX3B	MYB	OGN	SOX4	TMSL8	40431	ISL1	NHLH1
BHLHE23	20	SFRS16	SOX21	CCDC13	C20orf201	ESRRB	FUS	GRIN1	C6orf174	RPRML	LIPE	SPAM1	TEF	TP73	PDZD7	PIP5K1A	N-PAC	ADAM6	ZFYVE9	MAPK8IP1	AP2B1
AHRR	20	C21orf90	C3orf32	CCBE1	CEP72	EDN2	HFE2	KLF5	LEFTY1	LETM1	MAGEA8	MAGEC1	MAP3K7IP3	PPP1R13B	PRKAA2	PSG1	RNF183	SERPINB4	TUFT1	UGT2B11	UMODL1
SOX7	20	C20orf160	CRIP2	DAAM1	HSP90AA1	NUMB	TAL1	ZNF580	ERG	FOXF1	PPP1R13B	CYP4X1	GATA2	LHX6	CARD10	JAG2	KIAA1462	TIE1	FOXQ1	ABCB1	ESAM
ZNF718	17	ZSWIM3	C22orf27	GNRHR	HSPC072	GYPB	FMO6P	PNLIPRP1	RNF121	DHX32	CYSLTR2	ZBTB3	CCDC109A	LOC138652	SLFNL1	LOC400831	SEMA4C	SEMA7A
TBX22	17	ADAM2	AKR1D1	C10orf96	CCDC83	CPB2	EPGN	MAGEB3	MOGAT2	MUC13	RASSF6	TEX11	UGT2B4	CHRND	DDI1	CNGB3	KLHL1	TTTY11
SPZ1	15	CD40LG	CGB1	FGF17	FLJ38723	FMR1NB	SLC10A1	ULBP1	ZBTB46	SPIC	STARD6	C9orf84	GNRHR	FLJ42289	C10orf119	KIAA1383
FOXD4	15	APOBEC2	CNOT3	CROCC	EPN1	FIBCD1	LOC90379	MLL2	NCAPH2	NUP188	PES1	RPL3	SIX5	SYT8	XAB2	hCG_1657980
ZXDA	11	AP1G1	DDX21	ELP3	FLJ14668	FLJ14803	HMG4L	HSPA8	KCNK15	MRPL3	REGL	XRCC2
ZNF846	11	TRIM22	TFEC	MYCBP	OSTM1	MAF	ZNF217	RNF135	B3GNT9	NMI	PIGB	ASL
LHX8	2	PPP1R3A	HRH4
[truncated: 2,283 more columns]
