# Supplementary material for: CEBPD is a master transcriptional factor for hypoxia regulated proteins in glioblastoma and augments hypoxia induced invasion through extracellular matrix-integrin mediated EGFR/PI3K pathway
Source: Cell Death Dis. 2023 Apr 14;14(4):269. doi: 10.1038/s41419-023-05788-y (PMC10104878; doi:10.1038/s41419-023-05788-y)
Supplement: Supplementary file 4 — Supplementary Table S3 [file 41419_2023_5788_MOESM4_ESM.txt]

TF	AllTargets
CEBPB	754	S100A11	SERPINE1	TNFRSF1A	C5AR1	CD44	JUNB	MVP	S100A4	PLTP	FOSL2	TIMP1	ICAM1	CCL2	PPP1R15A	PLK3	S100A10	EDEM2	PTP4A2	SERTAD3	PLAUR	TNFAIP3	SERPINA1	TCIRG1	SQRDL	BCL3	ARPC1B	CTSB	ITGA5	RAB20	IL13RA1	P4HA2	IER3	ALOX5AP	GNA15	LY96	ANXA2	RRAS	RAB27A	IL4R	CAPG	HMOX1	CXCR4	STEAP3	C1S	CASP1	SH3BGRL3	MSN	MGAT1
MAZ	560	SEPHS1	KIF22	SMARCD1	CACNB3	CXXC1	HDGF	PRR3	NOC4L	PTMS	SUV39H2	U2AF2	PIK3R2	TMEM97	RNPS1	SF3B3	NKIRAS2	SMARCB1	SOX12	DOLPP1	B4GALT2	SPATS2	FGD1	SF3B4	CCDC28B	CDK2	MARCKSL1	ZNF668	PRCC	RALY	FAM89B	SNRPA	PCGF2	H2AFX	DBN1	PPP2R5D	WDR18	HNRNPL	TRAP1	BOP1	GTF3C5	RANBP1	DCLRE1A	DPF1	NT5DC2	PTOV1	CCDC101	UBAP2L	H1FX
SPI1	497	GYPC	BTK	HLA-DOA	AMPD3	FPR1	FMNL1	GALNT6	MAPKAPK3	PSD4	SP140	SLC15A3	RHOG	SLC7A7	IL10RA	MAF	NINJ1	CIDEB	LY96	IL2RG	RENBP	ARHGAP4	CAPG	SLAMF8	WAS	PLCG2	DNASE2	GPSM3	LYL1	RHBDF2	DENND1C	MYO1F	RNF130	MFNG	PSTPIP1	CSF3R	C3	GPR132	TNFRSF10C	FCGRT	CD74	SYTL2	JDP2	CSF1	GMIP	GNA15	SLC7A8	TYROBP	P2RY6
CTCF	473	ZEB1	STK25	FBXO11	MMP16	SUV420H1	CAMSAP1	SQLE	SEPHS1	MDC1	CBX4	POLR1B	CREB1	PTPRG	PCDHGC3	ADNP	TLK2	RSF1	XPO7	ARID1A	ZNF764	SMARCD1	SFPQ	FUBP3	NUP93	CXXC1	ZNF318	EHMT2	ZCCHC14	PATZ1	WWP2	ZNF250	CRKL	INCENP	KATNB1	USP7	OPA1	CBX1	PUM2	BRPF1	BRD7	HMG20A	RNPS1	SLC7A1	TOP2B	UBTF	HNRNPA1	SF3B3	CDYL
IRF1	397	CASP1	SECTM1	APOL1	ANXA2	HLA-C	RNF19B	HLA-A	IFITM3	ISG20	BIRC3	PLSCR1	IL32	PLAUR	CSF1	WARS	PML	TRIM21	ICAM1	CEBPB	CIITA	CASP5	TNFRSF1A	GCH1	IL15RA	ITK	TNFAIP3	CXCL10	FAS	TAP1	IFITM2	GBP2	EDEM2	HLA-B	ETV7	CLIC1	GBP1	SOCS1	FLT3LG	CCL2	SERTAD3	NMI	PSMB9	C17orf62	CD276	DNPEP	DOK1	GALM	HLA-E
GATA1	392	PDZD3	B3GNT3	SAG	KRT35	CALML5	ELF3	FAM104A	FAM83A	FCER2	GATA4	HMGA1	KLF1	KRT13	MLPH	RAB25	SCNN1A	TAF8	ZNF556	C17orf59	CAMK4	CARD10	CARD14	CCDC9	CD79A	CEBPE	CEL	CNGB1	COL11A2	CRYBA4	CRYGC	CSF2	DND1	DPEP3	EDN2	ERCC6	FGF21	FGFR4	FOLR3	FOXC2	FOXH1	GCKR	GP9	GRM4	GSG1	GZMM	HIST1H1D	HIST1H3C	HIST1H4B
GTF2B	374	SUMO1	CETN3	KRCC1	ISCA1	PSMA5	ST7L	SNX11	HCFC2	POLR1D	GIN1	NIT1	CDKL3	PIGK	TIMM8A	RABIF	C1orf43	SMNDC1	MRPS35	EIF2B3	MAT2B	MRPL44	TBCC	ATP6V1G1	CCNH	ATP5C1	TUBD1	SUPT4H1	THAP1	LIPT1	MRPL13	MRPL48	MYNN	VDAC3	ATP5L	RPL5	CRIPT	ZCCHC10	GTF2A2	GLMN	SS18L2	TFB2M	ATP5O	MED28	DR1	TM2D1	ANKRD49	C12orf60	CDKN2AIP
CREB1	374	FBXO11	RAB5A	ALG9	TBL1XR1	EIF3J	RNF111	KLHL20	RAB28	LIN7C	STX6	PHKB	ZNF230	OSGEPL1	PLEKHF2	KPNA5	KCTD20	DEDD	MED17	NCBP2	RBM22	ZFR	E2F6	CDC5L	TMEM168	G3BP1	CAND1	ARL2BP	HSPA8	ZNF7	GNA13	ME2	RBM34	ATF2	SSR1	RAB1A	NUP205	POLR2E	FBXO28	RNASEH1	CDYL	SLC30A9	SPTLC1	EXOC5	YWHAE	NPAT	PARP11	AASDHPPT	REV1
GABPA	367	CUL4B	WDR26	BLZF1	ACTR3	MAPK14	DSCR3	CSNK1G3	PGGT1B	ZFX	SLC25A40	KPNA4	GSPT1	SSR1	MANEA	STAM2	SKIL	RECQL	YIPF4	USP16	PEX13	RNASEL	TMF1	TRDMT1	ARFIP1	KCMF1	SGCB	BNIP2	FGFR1OP	ACTR2	ADAM22	ALG10	BACH1	C10orf88	C1orf27	C21orf91	CCDC50	CD164	CXorf38	CYP20A1	EIF3M	ELMOD2	GNA13	HAT1	IRAK4	LIN54	MBTPS2	MRE11A	NEDD1
TFAP4	230	PYCR1	PRR3	EXOSC5	FSD1	UBE2I	BOP1	KLHL23	H1FX	CBX2	CCNF	CDK3	EPB41	FOXRED2	FRAT1	MED12	OSBPL7	PDCD11	RECQL5	RREB1	RSL1D1	SLC44A4	TMEM57	TRAF2	ZNF668	ZNF768	ZNF775	CPLX3	GLI1	KCNIP2	MPP3	PRDM2	SCNN1A	SLC9A5	TG	WNT10B	ZKSCAN3	STARD10	HRH3	AGAP2	ANKRD13B	CNR2	RAET1E	CRH	CRY2	RNF151	CCDC64B	BNIPL	CYP2A6
ETS1	220	SEMA3F	EIF4A1	NID2	POLR3D	FN1	MYC	STK10	ENTPD7	UCK2	IGFBP4	DPP3	PGF	TM4SF1	HEATR1	CD248	MYO1B	MPZL1	COL4A1	BMP1	COL4A2	MCAM	DCUN1D5	TRIM27	EBF1	MMRN2	ALDH18A1	FKBP7	SSR2	CDV3	RARS2	PXDN	MMP9	EFTUD2	SERPINH1	GJC1	CDCA2	PYCR1	PHLDA1	MFSD9	HNRNPUL2	GUCY1A2	MTSS1	TK1	DCPS	RBM4	MMP2	PLXDC1	THG1L
FOSL1	219	ZC3H12A	TNFRSF12A	ALDH3B1	LMNA	AHNAK2	CLCF1	LIF	PPL	IGFBP6	GPR3	SLC22A18	EPHA2	CSF3	SERPINE1	UPP1	ITGA3	PTPRH	CA12	KLF5	MAP2K3	ARSJ	GPRC5A	ANK1	NFKBIE	LRRC8E	TIMP1	CLIC1	PHLDA2	KRT7	SH3BGRL3	MMP10	COL13A1	RIN1	HIVEP3	REXO2	KCNN4	CCDC9	CD276	GALNT5	HMGA1	ITGA5	KRT80	MLPH	MMP1	NR1D1	PPP1R15A	RHOD	SHC1
MYOD1	218	XCR1	HCN2	PITX3	GZMM	FNDC8	NDOR1	SGCA	SARDH	SYNGR4	FGF22	FBXL8	CLIC3	MMP17	ACBD4	ADAT3	AHDC1	ARRDC5	ARTN	ATAD3C	B3GAT3	C20orf144	CASKIN1	CNIH2	CRTC1	DUSP15	FCRLB	GPR150	GPR153	HES7	HRK	IFITM5	KISS1R	KLF16	MCAT	NFATC4	NFYC	NHLH1	PARP10	PEX10	PGF	PRR5	PRR7	RHBDL1	SAC3D1	SCRT1	TBKBP1	TNXB	TP53I13
TCF3	211	MEX3D	SMARCA4	FZR1	GTPBP3	GTF2IRD1	LRP5	ELAVL1	DVL2	SOX12	VAV2	PPIL2	LMNB2	FOXK2	BRD4	MTA1	TRIO	WIZ	GATAD2A	THOP1	MED16	KRI1	PTBP1	CIZ1	MBD3	WDR18	MEX3C	MAML1	PIAS4	ILF3	DOT1L	GMEB2	DNMT1	CHERP	ACOX3	ALMS1	ANAPC1	CCDC97	CDC25B	CHAF1A	DDAH2	DHX33	DLG5	EEF1D	EIF3B	FBL	GCN1L1	ITFG3	LEMD2
CEBPA	208	BTK	IGSF6	LYL1	ADRB2	LGALS9	APOE	SLC29A3	BIN2	APOC2	TFEB	ST6GAL1	ITGAL	MLXIPL	RPS6KA1	PADI2	APBB1IP	APOC1	ARHGAP27	ASCL2	CSK	GPSM3	KLHDC8B	PRAM1	PRR15	PTPN6	SELPLG	TMEM63A	ABCA2	ARRB2	CDC42EP1	DNASE2	GAS7	GSN	IL17RA	INPP5D	P2RX4	SLCO2B1	SRRM1	SEMA4D	CNPY3	NEK6	ADAM28	RCBTB2	TMC6	KCTD12	RNF166	ANKRD22	CLU
FOSL2	207	EHD2	SOCS3	CLIC4	TMEM43	FLII	CYR61	EEA1	CCRN4L	KLF6	ABCC3	PYGL	CLCF1	C1S	IMPDH1	ABCC1	PLAUR	ARID5B	FLNC	SERPINH1	TPM4	VCL	ITPKC	BCL3	CEBPB	CD44	PTRF	ELL	TNFAIP3	THBS1	CHSY1	RUNX1	HSPA6	GBP2	IL6	ACTB	MYH9	FLNA	SRF	CA9	CEBPE	GPR84	ITGA5	JUNB	KLF7	MAFF	METRNL	MYADM	P4HA2
JUN	206	MYO9B	TM9SF4	BICD1	EHD2	GADD45B	PPP1R15A	UBE2H	HRH1	CYR61	MAFF	HBEGF	KLF6	PYGL	LIF	ZFP36	GADD45A	ADM	DNAJB1	ARID5B	SERPINE1	SMC5	ITGA5	CA12	ARSJ	CHSY1	VIM	HSPA6	PHC2	PLOD3	MCL1	PLEKHA4	GYS1	PTPN14	FEM1C	B4GALT5	ADAMTS9	ZYX	ZDHHC18	POFUT1	FLNA	PGPEP1	AKAP13	ARL4C	FJX1	GLG1	HSPA1A	IER5L	MACF1
FOXA2	206	XDH	GRB7	C1orf116	GCNT3	PNMT	KAZALD1	FABP1	BLK	SAMD4B	ABCC2	SIT1	SLC17A2	ACSM3	ANKS4B	APOA5	BAIAP2L1	BNIPL	CALCB	CLDN4	CYP24A1	DQX1	ENO3	FAM83F	FUT5	GRTP1	ICAM4	ITLN2	MYEOV	PPARGC1B	PRDM7	PRSS33	PVRL4	RHOV	SH2D3A	SLC44A4	SLC7A2	TJP3	TMEM105	TMEM30B	VIL1	ALDOB	ALOXE3	AP1M2	B3GNT3	BAAT	BMP4	C10orf95	C17orf59
PAX5	199	TBX10	MYL4	PTGER1	SLC5A5	RPL3L	NPBWR2	A3GALT2	BCL2L12	MRPL36	RAPGEFL1	ALLC	C17orf53	CAPN11	CCDC9	CLDN9	FCN3	FOSB	FOXH1	GFOD2	INPP4A	ITPR3	KSR1	LETM1	MMP25	P2RX1	PAFAH1B2	PPAN	PVT1	RARG	SCN4A	SH3BP1	SOCS7	SULT2B1	TFAP4	UCP3	ZBTB7B	NEU3	CAPN10	NACC1	LRRC56	DEGS2	ANKS3	COL11A2	APOBEC3D	SAMD10	FAM109A	RLTPR	RNF151
CEBPD	193	CEBPB	TNFRSF1A	CD44	C1RL	TNFAIP3	JUN	NFKBIA	FOSL2	KLF6	ZFP36L1	ZFP36	SOD2	ACTN1	BCL3	PLTP	GADD45B	FNDC3B	RNASE4	CAST	CA12	EHD2	LOX	TRIP10	ABCC3	FAS	TNIP1	GYS1	CALD1	CXCL2	PPP1R15A	CPD	FLNC	SLC25A37	THBS1	RAB27A	DDIT4	BCL6	BHLHE40	VIM	TRIM56	ANXA2	NNMT	CLIC1	CTSB	SERPINE1	ATF3	LRP10	LATS2
FLI1	187	SLCO2B1	ASAH1	JAK2	ELF1	AXL	SAMHD1	RASGRP3	LRMP	MAF	ARHGAP24	FLVCR2	CREBL2	PLCG2	FAM105A	TGFBR2	KCTD12	CSF3R	CD302	FCGRT	HHEX	PRKCH	SCARF1	DOCK2	PTPRB	TBXAS1	ENG	TBC1D4	TM6SF1	ARHGAP25	GIMAP6	STARD8	GIMAP4	BIN2	MAP3K5	PDXK	ETS2	TBC1D2B	PDGFB	ACSL5	MFSD1	KCNJ2	TGFB1	SLC29A1	ENTPD1	TCN2	GUCY1A3	PLCB2	IKZF1
JUND	183	FZR1	CC2D1A	IRF2BP1	ERF	STK11	HEXIM1	HIPK1	NR2F1	SUPT5H	AAMP	ACTB	ADRM1	AKAP1	ALDH4A1	ANP32A	ATN1	ATP6V0C	BLOC1S1	BTBD2	CAPNS1	CBX4	CCNI	CDC42EP1	CDK9	CFLAR	CHMP1B	CIZ1	CLPTM1	CNOT3	CUEDC1	DAPK3	DGKZ	EIF1	EIF5A	ELN	FKBP8	FKRP	G6PD	GANAB	GPR137	GRWD1	HHLA3	HUWE1	HYOU1	KPNA4	LEPROT	LIAS	LRP5
E2F6	178	HDAC3	SLMO2	ERCC8	PRMT5	CREB1	POLR2D	COPS8	HMGN4	PRMT1	SSBP2	WEE1	SPATA6	RFXANK	KBTBD2	USP39	RAE1	RNF34	POMGNT1	E2F5	PPP4C	C17orf80	DUSP12	HAT1	ZNF207	BZW1	EIF2AK3	TMCO1	C2orf42	CDK6	CRY1	EIF2B1	HIST1H3C	HIST1H3G	MEST	METTL2B	RSPRY1	SFT2D3	ZIK1	ZNF320	ZNF627	ACTL6A	ADSL	ALG8	ATP6V0A2	COPZ1	FTSJ2	GORASP2	HDAC1
BHLHE40	171	BCAP31	ATP6AP2	NDRG1	IFITM3	CEBPB	YKT6	SLC12A7	KDELR2	C1QTNF1	VASN	CLU	ADSSL1	CRABP2	CSNK1D	CYB561	DEDD2	DUSP5	EMP3	ALDOA	GANAB	FOSL2	SSBP2	PPP1R15A	CHRDL2	GAPDH	TBL2	GNB2	PTRF	MKNK2	SLC43A3	CXCL2	PARVB	SEC61A1	GYS1	EFEMP2	EHD2	DNAJB1	ILK	IRAK2	ITGA3	ITGA5	ITPR1	ARF4	ARF6	LDHA	LGALS1	LGALS8	LMNA
ATF3	168	SOD2	GADD45B	PPP1R15A	CYR61	MAFF	ANG	RGS1	SYTL2	DNAJB1	PDLIM3	CEBPB	GEM	BET1	NFIL3	SLC2A1	PGK1	DDIT3	KLF10	ARRDC3	FAM126A	IFRD1	KRT75	TMED5	ADAMTS1	CCNL1	GBP2	IER3	IL1RAP	JUN	NRBF2	P4HA2	PIGA	PIM1	RGS16	SLC39A14	UAP1	ARPC5	PRDX4	IQGAP2	SEC24A	CHI3L2	FILIP1L	ALPK2	CLIC1	KLF6	ADM	CSNK1D	GLIPR2
NFIC	160	MYO9B	CD82	SKI	MAN2B2	SIPA1L1	DNMBP	SHARPIN	ACTN4	PXN	MKNK2	SLC35E1	PRKACA	GNAI2	FAM129A	ACP2	ARID5B	SLC4A2	RRBP1	APLP2	UNC45A	PTRF	ELL	TRIP10	SCAMP4	MCC	LTBP3	FKBP10	MRC2	ZBTB7A	LRP10	PKN1	OTUD7B	AKT1	APP	ECE1	PTPN14	PIP5K1C	DNM2	STK11	AFF1	CRIM1	LAMA5	EIF4G1	AP3D1	AKAP13	POFUT1	FLNA	PGPEP1
USF2	160	TBC1D17	PLA2G4C	ABHD8	CCDC106	RAB4B	GCDH	GSK3A	RAB11B	PNPLA6	DNM2	TBCB	NFKBIB	PEPD	AKT1S1	APOE	CORO1B	ERCC1	GIPC1	ISOC2	MAPK3	PNPLA2	TSC22D4	ZNF358	ABHD4	AIP	ALDH4A1	ANAPC2	APC2	ATP6V0A1	ATP6V0C	C9orf16	CD4	DBP	EHD1	FASN	G6PD	GAMT	GPS2	HYOU1	JUND	LSR	MAP7D1	MAZ	METRN	NR1D1	NRBP1	NRSN2	PLD3
ASCL1	154	CRB1	SALL2	TSPAN12	TOX3	ABAT	NRXN2	TCF12	KCND2	VPS72	DGKB	HES6	DLL1	LRRN1	GLCCI1	DSCAM	SOX4	PDE9A	FLRT1	BCL7A	HES5	VIPR2	RBM4B	APBB2	ZNF510	ZNF22	REPIN1	RALGPS1	CCDC28B	GATS	SHD	ZDHHC22	ZNF821	FXYD6	CHD7	ZNF711	SCN3A	CLASP2	NKAIN4	NCAN	GADD45G	ANKRD13B	CKB	ZNF775	GPT2	CDK5R1	NFIB	ZFYVE20	PRPSAP2
E2F1	151	CDT1	EXO1	SFMBT1	ESPL1	CHEK1	KIFC1	POLA1	PTMA	RFWD3	PKMYT1	DSN1	RECQL4	SLC25A10	POLA2	MYBL2	DTL	MCM2	CCNF	CDC25A	CDC20	TOP2A	FEN1	RAD54L	MCM6	CDCA8	TPX2	CDC6	ZWINT	GINS2	C16orf59	ASF1B	KIF2C	NCAPH	AURKB	C17orf53	CCNJL	CDC25C	CDCA2	CDCA3	CLSPN	E2F2	FAM110A	GINS4	KIF11	KIF22	MCM10	MYB	NUP93
MAX	149	PPM1A	OXA1L	NEK9	IRF9	SAV1	GMPR2	ANGEL1	NAPA	TGFB3	ATP2B1	BAG5	PSMA3	WARS	CTAGE5	TM9SF1	MGAT2	EIF5	PSEN1	ARF6	ATP6V1D	ACOT2	AMD1	CDKL1	CHMP4A	CSRP1	GOLGA5	NUDT14	RPL36AL	ZFYVE21	AP2B1	BCL2L1	BSG	CAPRIN1	CEP68	DCTN4	DDX3X	DLG1	DLST	GCNT1	GLUD1	GNA13	GPHN	HIRA	KPNA4	MAP3K2	PICALM	PIP5K1A	POLDIP3
TCF12	148	TRAF4	LRP5	COL9A3	BCL7A	CHD7	ZNF22	MYO10	KLHL25	CDK2AP1	NOTCH1	VEZF1	SACS	GAB1	ADNP	APBB2	BEST3	C17orf80	CDK6	CDYL	EPHB3	LIMA1	MEX3A	POLR2F	RSPRY1	SPAG9	USP3	ZNF608	C1orf61	IPO9	JMJD1C	RBM12	PPIF	DLEU1	IVNS1ABP	SDCCAG3	STARD10	SF3B2	PHB2	CIRBP	RAB3IP	CLNS1A	ALKBH2	SAMD10	FGFBP3	FBXL16	CREB3L4	DECR1	DNASE1L3
ZBTB7A	139	EPN1	NR1D1	LPP	MKNK2	VASP	PRKACA	FURIN	BCL2L1	STAT5A	OPA3	ELL	ADRBK1	NFIC	EML2	PNPLA6	CYB561	PIP5K1C	MAP2K7	TICAM1	RIN1	PLD3	PNPLA2	ABCA7	ANKRD13D	AP3D1	CBX6	CC2D1A	CCM2	CSNK1G2	EGLN2	FBXW5	IDUA	ITSN2	KIAA0319L	LARP1	MAP1S	MAP7D1	MARK2	MED15	MON1B	NFAT5	NFE2L1	NISCH	ORAI2	PACS1	PLD2	POLRMT	PPARGC1B
ERG	139	ICAM2	PRKCH	TIE1	LXN	CDH5	TBC1D4	APOLD1	GNG11	FGD5	MMRN2	BCL6B	SCARF1	FZD4	RGS5	PEAR1	RASIP1	HSPA12B	PTPRB	ROBO4	ABCB1	PAPSS2	CETP	PDGFB	CD34	RASGRP3	FAM124B	PLAC9	MMP28	MGST2	MMRN1	MMP25	MATN3	FAIM3	EPAS1	ERG	ESAM	TM4SF18	ADCY4	SOX7	TMEM204	GPR124	C4orf32	GPR4	LRRC32	PCDH12	SHE	FLI1	HSPG2
TFAP2C	130	PTGER2	BFSP1	CD7	LYPD3	PRRX2	P2RY2	TDGF1	ATP2A3	PMAIP1	RORC	GPR68	SPINT1	PRLR	APOA5	CD55	CORO2A	CYP24A1	DGAT2	FAM83H	IRF6	KCNK6	LY6K	PAX8	PLA2G3	PLEKHG4	PRSS21	PTGES	SOAT2	STARD5	TUFT1	A4GNT	AP1M2	CALCB	CISH	CST7	FUT6	GCHFR	GDPD3	GP9	ITK	JMJD4	LCK	LRRC8E	MLPH	MPL	NRL	PARP16	PDE4C
SP1	129	C15orf39	FNDC3B	DNMBP	MVP	SHC1	GALNT2	EEF2K	ELK3	ITGA5	RUNX1	SH2B3	SLK	SSH1	TCIRG1	TPM4	WWTR1	EML4	PCBP2	CTDSP2	MAP3K2	LMAN2	ILVBL	RAB35	GANAB	TMEM194A	ST6GALNAC4	NT5C	HNRNPC	HNRNPF	IRF2BP2	MDM4	NFATC3	BFAR	SLC25A39	MED1	PPIB	PPP1CA	PPP4C	BIN3	PTBP1	PDP2	PTMS	BRD2	SLC12A4	TBL1X	TMBIM6	TSPAN4	UBE2G2
ESR1	116	ZBTB7C	TNFSF15	SKAP1	PLEKHG6	CASZ1	NOS3	TJP3	ATP2A3	EPHA1	BDKRB1	C3orf52	CD55	HSH2D	KYNU	LAMC2	POU2AF1	PTGES	ACSM3	ALDH1A2	ANXA9	AQP3	BFSP1	C1orf43	CSF3	CYP1A1	DNAI1	EDN2	EFNA5	ELF3	ESR2	ETNK2	FAM46C	FOSB	FST	FUT1	GHRHR	GUCA2A	HRASLS2	KALRN	KRT36	KRT86	KSR1	LAD1	LGALS4	MALL	MGAT3	MUC2	NR0B2
PBX3	111	TOR1B	WBSCR22	MAPKAP1	TMEM39B	CEP55	SYNCRIP	NCBP1	ARPC5L	COTL1	CTNNAL1	DYNLT1	FANCC	GNAI3	GNPAT	NCAPG2	LHFPL2	SPRY1	IFI30	NPC2	IGF2BP3	IGF2BP2	CTSC	NEK6	IQGAP2	VAMP5	PDIA5	PRSS23	DDX20	FAM129A	ANTXR2	CLIC1	JAG1	ANO6	EMP1	EMP3	EPS8	EFEMP1	ZNRF2	PALLD	SWAP70	ATP6V0A2	RAI14	GBP2	MYOF	COQ2	SH3PXD2B	PHPT1	ORMDL2
HNF4A	109	LY6G6E	INHBE	GRB7	PLEKHG6	MSLN	RBPJL	SLC22A7	CBLC	INHBC	ANXA9	MYLPF	CLDN9	ALDH3B2	PRAP1	ZP3	BCL2	MGAT3	SARDH	SKI	TRIM31	XYLB	CHRNA2	WFIKKN1	DCST2	CST9	FAM83C	GLYCTK	COX6A2	TRIM40	SAMD10	BANF2	SLC34A3	MESP2	DCST1	SLC23A3	CYP1A2	ELK4	F2	C19orf26	MYADML2	DNAH1	SPAG8	AMHR2	NDOR1	TP53TG5	C11orf72	CCDC88B	CXCL17
KLF1	102	HRC	EPS8L1	AIM1L	CDH16	ICAM4	SPN	RAB25	SULT2B1	ALDH3B2	ABCB9	LLGL2	PRAP1	PTK6	SIX5	ADAM11	ADM2	ATP2A3	BIK	CACNA1I	CD19	FNDC8	GDPD3	KCNH4	KREMEN2	LY6G6C	MUC5B	MYLPF	NEU3	P2RX1	P2RY2	PKLR	PRDM11	RUNX2	S100A5	TSPAN32	COX6B2	POFUT2	MDGA1	C9orf50	ZBTB7B	PNPLA2	TP73	UCP3	VIL1	FAM167B	ANKRD24	SLC22A23	SLC5A2
POU2F1	101	ZNF324	OTUD3	MED12	HDAC4	ZNF500	SNAPC4	AVPR2	MICAL3	DMWD	BCL9	ZMIZ1	TRIM33	BAHCC1	CAMSAP1	DCP1A	FOXN3	INE1	KIAA0430	MALAT1	MDC1	MGEA5	RAD54L2	RANBP10	REC8	ZFHX2	ZNF70	LMBR1L	SH2B2	SLC4A8	TARBP1	ZMYM3	ZNF44	RBM6	CLK2	NCOA6	MAST2	BRD1	GGA1	GNB3	MSL1	NASP	NUMA1	HES6	OSGEP	PARP6	ZNF862	ILKAP	RBM10
RUNX3	91	MAN2B1	IL10RA	DENND1C	DSE	CD74	LCP2	SLC16A5	ITGB2	RAC2	ARHGAP30	ARHGDIB	HMHA1	PTPN7	RCSD1	RHOH	TBC1D10C	CD48	CD52	MAP4K1	PTPN22	SLC7A7	SH2B3	CAP1	AVIL	CTSC	ARID5A	BTN3A1	ANTXR2	PIK3AP1	AMICA1	ERP27	AIF1	MPEG1	FCER1G	FKBP15	LY96	FUCA1	TNFAIP8	TES	VMO1	PYCARD	EEF2K	ANXA1	HLA-DMA	HLA-DMB	TMEM173	IGJ	IL2RA
NR2F2	89	MMRN2	C1RL	DUSP6	GOLPH3	LRRFIP1	SWAP70	ZNF217	SH2B3	SPRY1	LAMC3	MYL9	CDR2	SPON2	KDELR2	RBPMS	CHST14	COL1A1	COL5A1	CRIP1	CSPG4	CDC42EP5	FAM109B	SLC38A11	DDB2	OLFML2A	JAG1	DUSP5	EPHA2	EMP2	EMP3	ENG	ALDH1A3	CHSY1	KANK2	GPR124	TES	LRRC32	RBM20	EFEMP2	HEXB	EHD4	HSPG2	ICAM3	IGFBP7	ISG20	LAMB1	LAMC1	LOXL1
ATF1	86	DPM1	VPS4B	TBC1D15	EPS8	MBD5	ZFAND1	NRBF2	ANAPC10	GDAP2	METTL4	PCBP2	SPTY2D1	TIAL1	UXT	CCDC59	CD2AP	HAT1	IFT57	LRBA	MAGOH	RNF111	RNF7	RPL41	ZBTB11	ZNF330	TSFM	RBM7	CDK4	EMG1	CCT4	CCT2	USP39	YME1L1	MRPS30	CLP1	RPP14	ECD	DNTTIP1	NEDD1	CCDC127	VPS37A	DGUOK	ALKBH3	RRAS2	XRN2	COPZ1	GFPT1	GTF2H1
MXI1	85	ALDOC	UNKL	PHF1	SEMA4G	HDAC5	WBP2	C6orf136	FBXL15	NF1	YPEL3	ZFYVE27	CBX7	CRBN	CRYAB	CTBP2	DCTN1	DIXDC1	RAB5B	S100A1	SGK3	SSBP3	STARD10	USP20	POLR3A	MORN4	ADD1	TARSL2	CRY2	EFNA3	LDHD	EIF4A2	DOPEY1	NMNAT2	LPIN1	PELI3	CSDC2	NKIRAS1	LCN12	HSPA1L	RNF141	GMPR2	SUFU	DNAJB12	VPS11	LRRC8A	ABHD6	NLGN2	AVPI1
FOXM1	81	KIF4A	LMNB1	CCNB2	INCENP	RACGAP1	AURKB	GTSE1	MKI67	ASPM	KIF20A	KIF23	PRC1	CCNF	KIF11	CDC20	TOP2A	CENPF	TPX2	CDC6	SNF8	PLK1	KIF2C	TROAP	AURKA	CDC25C	CKAP5	MXD3	SALL4	UBE2I	USP39	NEK2	PTTG1	RNASEH2A	RRM2	CDKN3	CENPA	UBE2C	CHEK2	CBX3	SPC24	CKAP2L	ECT2	AHCY	TUBB	EZH2	PHF19	ATAD2	UBE2T
IRF4	78	LTA	PLSCR2	MYO1G	PVRIG	RAB25	RREB1	SH2D3A	STARD5	ACSM1	AQP3	ASB4	CCDC9	EFNA5	GABRR2	GEMIN7	GP1BA	GPLD1	GPR35	HIST1H1A	NCR3	NLRP1	NR6A1	NRL	PRDM1	PTGIR	RARG	RGS3	SCARB1	SYNGR4	TLR6	TNF	TRAF1	ZCWPW1	TMCO2	VWA3A	CCDC155	GPBAR1	ATN1	SIT1	IL16	TBC1D10C	EFCAB5	HRASLS2	CDC42BPG	ALLC	SLAMF7	PVT1	CXCR5
ELK3	76	GMPPA	IGFBP7	LIMS1	NRP2	ITGA5	RAB3D	SHC1	TMEM185B	TGFB1	TIMP1	POLD4	LGALS1	RIPK1	CATSPER1	ECE1	SLC35C1	SP1	TPP1	ATF7	CHRM4	IKBKE	MINK1	MPZ	RREB1	TCIRG1	COL5A1	TMEM71	S100A16	CSNK1D	ENG	OAF	PLXND1	LRP10	SLC39A1	SLC43A3	LOXL1	MCL1	MMP14	MYH9	SERPINE1	PML	MAP2K3	PXN	RAC2	RALB	SIPA1	SLC1A5	TGM2
ARID3A	76	APOA2	CEP250	CSNK1D	DPP9	FLNB	KCNK6	KRT18	KRT8	PIM1	RNPEPL1	ST3GAL1	AP1G2	BAZ2A	CCR6	FNBP4	GNL1	PDE8A	PGS1	STK10	UBR2	FCHO2	LTB4R	ZNF513	FCGRT	ACIN1	PPIL2	TBC1D10B	CPSF1	PCBP1	UCKL1	RSAD1	PRR14	CCDC130	CHD1L	HELZ	MMP14	PXN	SCARB1	POLD4	MEF2D	PDLIM7	EML3	CEP164	LRCH4	PLK3	TRADD	TGFBR2	TTLL5
FOXA1	72	ABCC2	ACSM3	BAIAP2L1	BCL11B	BLK	C4BPB	GATA3	GPR126	GPX2	KRT15	KRT23	LAMA3	RAB25	RAET1E	TTN	VIL1	ZSCAN2	ARL15	BTC	CNTD2	COQ7	DIO1	HSF4	IRX5	PARP11	TAF5L	TARS2	TMEM159	CREB3L4	MB	TFF3	C4BPA	FER	RAB30	ERN1	SPINK4	ATP5G2	IL5RA	HIST1H1E	DCLRE1A	FRMD8	DYRK3	KLRG1	FUT6	GRB7	TMCO6	SQLE	CIB2
PBX1	70	NFIX	GNAZ	SSBP3	PIK3R3	ATP6V0E2	CCT3	DPF1	GATS	GTF2I	HES6	MAGED1	PIK3R1	PTOV1	SAMM50	UBQLN4	USP21	VPS72	DBN1	KCTD15	SNN	ZBTB20	PMVK	DDX42	ZC3H18	KLHL23	DNAJC18	ZCCHC14	RCOR2	OSBP	ANKRD16	ZNF821	DOK4	RNF5	ZNF704	TLE4	TSSC1	MEX3A	FOXN3	NFIA	PDE9A	TOP2B	EPHB3	GNB1	ANP32A	SMARCC1	NET1	RFX5	ALDH5A1
KLF5	70	MOCOS	PLP2	PLAGL1	AHNAK2	IGFBP6	FHL2	TPBG	FOSL1	CCDC109B	AHRR	CHMP4C	GCNT1	MET	PERP	PHACTR2	PPL	ITPR3	LAMA3	MC1R	PKP2	TMEM30B	AGPAT2	TOMM34	KDELR3	CNN1	COL13A1	SMC5	SIPA1L1	ABL2	SLCO4A1	PTRF	CCDC59	PDIA3	ANXA2	IDS	NOV	TNFRSF12A	PMM2	ERRFI1	C19orf10	PMEPA1	RAB27A	LEPRE1	FNDC3B	PHLDA2	CA9	VKORC1	SLC39A7
ELF1	68	SLC15A3	MGAT1	KIAA0247	MYO1F	ZFP36	GRN	WAPAL	NFE2L2	PTPN6	MCL1	ARPC1B	TMEM123	GM2A	SCAMP2	RAB8A	HMHA1	CEPT1	ARL6IP5	TMEM106A	WDFY2	CTBS	CXorf38	SERPINB1	FCER1G	SETX	FAM120A	SEC11A	FPR1	GALNT2	TMOD3	HLA-DMA	HLA-DMB	MR1	IFNAR2	INPP5B	JAK1	ARHGDIB	KRCC1	TNFRSF12A	CRLF3	LEPROT	CDV3	PSME1	PTPN1	BAX	RAC2	S100A4	TLR5
RXRG	67	ARRB1	DGKA	DUSP28	HIST1H1T	RECQL5	RNF144A	SNCG	UBL7	KCNN1	TNK2	CDKN1C	RAPGEF3	FRS3	ADAP1	CAPN10	PTH2	CNP	ADHFE1	CYP11A1	MAPKBP1	WDTC1	ALDOC	ATP13A2	SH3BP1	FKBP8	GAS2L2	PELI3	GNAT1	ABR	APBB1	YJEFN3	KCNK4	FAM178B	ATP6V1G2	SLC48A1	PRKCZ	PLEKHH1	PTK2	SLC14A1	SMARCD3	VAMP2	CACNB1	SEMA3B	CAMKV	ARMC7	RAB11FIP4	PPP1R9B	DNAH17
MYB	66	HN1	STMN1	E2F2	KIFC1	PTMA	BIRC5	RACGAP1	BCOR	TTK	NEIL3	E2F3	VASH2	REC8	PIK3R3	EPB41	BUB1B	APOA2	CDC7	DNMT3B	E2F1	IGSF9	LBR	RECQL4	SOX4	ANP32B	ATF7IP	BYSL	CBX5	ESPL1	NXN	PTTG1	SAG	TRAIP	TROAP	SLC25A17	RNASEH2A	SPAG5	YWHAQ	CDCA5	RTKN2	KIAA0922	NCAPH	UBE2T	MKI67	PAFAH1B3	FAM64A	RNF219	RNFT2
TEAD4	64	FOSL2	RUNX1	LAMB1	TMEM44	BCL3	HIST1H3D	PVRL2	SH2B3	IGF2BP3	FSTL1	GPN1	COL1A1	GADD45A	CHSY1	TES	FBXW2	DSE	ANXA1	ANXA2	HMOX1	IL1R1	IRF1	ITGA5	ARHGDIB	LOXL2	LTBP2	MYH9	SERPINE1	PCOLCE	TNFRSF12A	PFN1	OLFML3	RBMS1	ACTA2	S100A11	SHC1	FNDC3B	PLEKHG2	THBS1	VCL	FRMD8	STK40	TAGLN2	ITPRIP	CAV1	VAMP8	SERPINH1	ACTN1
ATF2	62	FBXO11	CDC73	RLF	USPL1	ARL6IP6	CAPRIN1	LONRF1	CDV3	KPNA5	PCBP1	WDR1	G3BP1	TMEM170A	TMEM9	HSP90AB1	IRF2BP2	ARF6	RHOB	MDM4	ACLY	SELT	ATP6V1A	CDKAL1	AKIRIN2	PPP4C	SMEK1	PRKAR1A	PCID2	CDC42SE2	RBBP4	SENP2	COPS7B	SPTBN1	TIAM1	YWHAZ	WIBG	DNAJC14	NOLC1	SCARB2	SCAMP1	CLIC4	MCC	RAB8A	RAB8B	WDR48	SERP1	RAD23B	VARS
ARNT	57	CHD1L	YY1AP1	SP1	MCM3AP	NUMA1	PIP5K1A	VCPIP1	ZC3H12A	GDI2	FURIN	TLN1	NFRKB	ANP32A	RARA	SLC6A6	NFKBIA	CREB3L4	GANAB	RAP2B	BCL6	PLCB3	AKAP10	HDLBP	VDR	MAPK7	MEF2D	ATOH8	SIPA1	RNF130	GALNT2	EPB41	IL6R	SETDB1	IRF2	TYSND1	RAB5C	RREB1	TNFAIP8	PDLIM7	EIF3D	ATN1	MYO1C	PCMTD1	CUL7	ERC1	LTA4H	USO1	CBX4
KLF4	57	SERPINF1	CALCOCO2	CD55	ZFP36	FAP	HERPUD1	CEBPB	KLF2	C3orf58	FOSB	DUSP1	TAPBPL	ANXA4	ALDH1A2	CITED2	CYP2S1	FAM83A	FGF19	KRT86	RAB25	RREB1	TJP3	APOLD1	KLF9	ZFAND5	EDN1	FGR	FOS	LDLRAP1	ARRDC2	TBC1D10C	PDGFB	PMAIP1	RPGR	S100P	DPEP2	SGK1	TGM2	TPM1	MAFK	IFITM1	PHLDB2	EGR2	OTUD1	SPEF1	GADD45B	PTGS2	NFKBIZ
KLF9	57	ZHX3	SEC14L1	MAST4	FOXO1	GADD45B	PER1	SDHA	MT1X	HSPA9	ZFP36	MKNK2	GADD45A	ARID5B	ZNF217	TLE1	GLUL	PORCN	EPHA4	FKBP5	MCC	FZD7	C10orf10	PRNP	HIF1A	BCAR3	TRIP6	LAMB2	SMOX	FBXL14	IRS2	LIFR	MT2A	PDZD2	SLU7	TSC22D3	ZBTB16	DDIT4	TOB1	NFAT5	TMTC2	ARNTL	MT3	CRIM1	TGFBR3	PPAP2B	TMED4	LATS2	GOLGA2
RFX2	56	C14orf79	C14orf159	LRRC48	AAAS	TCTN2	FOXJ1	BBS1	LAMB2	NPHP1	RAB36	C19orf44	FBXO24	IQCE	MED29	ADAM15	GPR137	CYB5D1	PACRG	C9orf116	DYX1C1	TTC21A	CNPY4	ZDHHC1	AGFG2	CCDC40	TSNAXIP1	NAT14	PBXIP1	TCTN1	MED25	TTC25	ARMC2	NUDT16L1	RSPH1	UBXN11	SSBP4	SPEF1	GAS8	C2orf81	ZMYND10	P4HTM	BLVRB	MZF1	FASTK	RAD9A	MAPK11	RIBC2	SPAG8
AR	51	SAFB2	GLI3	ANKFY1	GPR125	LRIG1	CLIC1	SMOX	LIFR	BBX	CCDC136	CSRP2	ERBB2IP	GLIS3	ITGB8	MCC	RASSF4	STON2	SYNE2	AHCYL1	ARHGEF10L	HERC5	TNPO1	AASS	YAP1	FBXO32	CST3	PALLD	GIMAP2	GBP1	ACAA1	RHOC	LPP	PAM	PLOD2	CROT	TWSG1	AGTRAP	SLC20A2	UTRN	AHNAK	PPAP2B	PRDX6	LATS2	RALBP1	TRIM14	RREB1	ZNF217	NCOA3
SPIB	49	SH3BP1	DNASE1L3	HAAO	UPK3A	LMAN1L	C22orf15	IL12RB1	LPIN3	RXFP4	ANK1	ATF7	ATP2A3	CA7	CAPN10	CBL	CD80	E2F1	HIST1H3A	HYAL1	IKBKE	JDP2	KCNJ14	MMP11	MYO1A	P2RX1	RRP12	SLC12A3	SLC34A1	SLC9A7	SPAG6	TEX14	UBOX5	ULK4	UPK2	ZPBP	CCDC13	SIRT6	PVRL1	DGAT2	GRIN1	DNAJB13	GRK6	TG	SLC17A7	ACSM3	DTNB	ERBB3	GM2A
JUNB	49	GADD45B	HBEGF	ZFP36	DNAJB1	DUSP1	MCL1	MYH9	SERTAD3	KLF10	FOSL2	KIAA0247	KLF6	TCIRG1	NBEAL2	GNAI2	SERTAD1	NUCB1	PXN	SHC1	TLN1	VASP	ZYX	CAPNS1	MAN1B1	AP2S1	PHC2	PLXND1	FLNA	PTRF	GSN	PCOLCE	FXYD5	POLD4	SH3BP2	SERPING1	TPM2	BTG2	TRIB1	ATF3	MAP3K14	IL6	PLAU	ITPKC	ARID5A	SOD2	PLK3	LYVE1	CLCF1
PPARG	48	APOC1	KLF11	ECHDC3	APOC2	VAMP8	PKD2L1	MMP11	PLD1	SLC16A5	GALNT6	MLKL	SERPINB1	AIF1	ALOX5AP	FTL	ARHGAP30	CCDC69	AMPD3	GNA15	GYPC	PIGP	APBB1IP	TMEM140	PTPN6	RPS6KA1	TMBIM1	TYROBP	CLMN	HCST	DAB2	IFNGR2	LAPTM5	DOCK8	ARHGAP24	ARHGAP18	DUSP1	TMEM63A	C2	CSF3R	TNNC2	SOCS3	CHIT1	CIITA	DNAH17	MLH3	CD72	ZNHIT2	TRPV2
RARG	47	PTPRCAP	ZBTB7B	GRK6	RHOF	RNF208	ANXA9	C21orf2	CCDC9	CD19	CLDN4	CYP1A1	KCNAB3	LRCH4	MAPK8	MFI2	P2RY2	SGCA	TBX6	TOP3A	CYGB	WFIKKN1	CNGA1	SAMD10	SLC34A3	BNIPL	ADRBK1	TSNARE1	ARHGEF16	SH2D4B	FAM174B	FAM178B	PDE4A	RTEL1	BCAS4	CABP4	LPIN3	LMAN1L	ACAD10	TBKBP1	WBSCR27	MMP17	RASSF7	RARG	TEF	SLC6A6	RMND5B	PHLDB1
ETV1	47	ZNF43	TRAF4	TRIB2	TCF12	PMPCA	ELOF1	PHB2	SH3RF1	APBB2	SUB1	CSNK2A1	DBI	EEF2	HIP1	DCTN4	EXOSC4	BCAN	CRADD	ZADH2	ATP5A1	CIAPIN1	MCPH1	NAV1	MATR3	ATP5B	PRKAB1	ATP6V0A1	AP1S1	CBFB	EIF4EBP2	SMARCA4	JAG1	MPDU1	LRP5	RGS12	HSPA8	EXTL3	NAB1	ASXL1	ATP2A2	STAT5B	ZKSCAN1	MACF1	ETV1	PHTF2	GSPT1	NOTCH1
YY1	45	EP300	FKRP	JAK1	MARK3	SMEK1	ZNF689	RSF1	AAMP	PPTC7	RHOBTB3	DICER1	SRRM2	TMOD3	MALAT1	CUEDC1	FKBP14	PTMA	BAX	BRD2	TMPO	UBE2H	NOL9	ISG20L2	C19orf48	MAPK1IP1L	PHACTR2	DDX17	TOB2	TNRC6B	FAM120A	ZNF462	MBNL1	ZBTB17	PTK2	SLIT1	MAX	SMARCA4	MAP2K7	MARK2	SBF1	MAP2K2	ARPC2	TBC1D22B	ARMC7	EHMT1
BCL6	45	ZNF395	HOOK2	NUMA1	MED13L	VCAN	CTDSP2	PRDM15	CABIN1	CFLAR	ERF	FOXO3	GPBP1L1	IGF2R	KIAA0319L	NFKBIA	UBC	ABI1	ANP32B	CLK2	PRUNE2	ANKRD28	UBR2	BCL9L	CCNL1	RBM17	PPFIA1	FCHSD2	SPOCD1	RPL17	BTG1	EFNA1	KIAA0907	EML3	ABCA1	LRRFIP1	CDV3	SAMD4A	MUC1	TRIM2	LRCH3	BCL6	C1RL	ZCCHC6	GTPBP2	USP3
ZBTB7B	44	DNAJC4	ABHD14B	AGTRAP	COPZ2	CLDN7	CNNM4	FOXH1	ITPR3	NCOR2	PNPLA2	PRX	RHOF	TBX6	USP5	ZNF524	ATP8B3	MAPK15	GLI1	ANO9	C19orf68	PCDH1	SCNN1A	DDX54	MORN1	USHBP1	ACAP1	TRMT61A	ATN1	FAM83H	ZNF324B	SAMD4B	USP2	DHRS12	IQCC	CLDN6	ITGAL	PDLIM4	BAZ2A	PPP5C	AGER	PTPN1	ITPK1	C17orf53	SPTBN4
GATA3	41	THSD4	SCNN1A	JPH2	LAMA3	HPD	APOC3	KRT15	KRT80	MLPH	PDZK1	POU5F1	S100A14	S100P	IL24	MYOZ3	NTRK1	FSTL1	FN1	CD2AP	TNFAIP8	REXO2	DSE	ANXA2	IL1R1	IL2RB	ITK	LTBP2	WIPI1	PSMD9	PSME2	RAB27A	RBMS1	SHC1	CAST	CASP4	CASP8	SP140L	IRF6	SH2D2A	PTPRJ	ARFGEF2
NFYA	41	MAPK14	SSR1	DAXX	CDC37	VARS	EIF3B	AMDHD2	CTSC	GTF2E2	INPP5B	KDELR2	PAFAH1B2	PDK3	SP1	UBE3C	EDC3	FKBP5	PRKACA	PRPF6	SLC6A6	STIP1	CD2BP2	USP39	TBC1D20	SLC29A1	C6orf89	GSR	HNRNPC	HNRNPF	PPP4C	PHTF2	PTK7	LSM2	TSPAN4	UBE2I	NOLC1	CLIC4	ELL	PIP4K2B	ZNF117	MCM3AP
MAFK	41	AGRP	B3GAT3	C1orf177	PRR18	SCAND1	ADAM15	STK11	PLK3	DEDD2	PTK2B	FKBP8	EML2	ITPR3	MRPL2	PITPNM2	INF2	EPS8L2	BHLHE40	SLC39A13	CUL7	KLHL21	CEBPB	ADSSL1	PTRF	GRB10	MXRA8	MAP2K3	KIAA1522	SLC29A1	ATP6V0A1	C6orf106	ABCB8	EHD1	PHLDA2	CSF1	PXN	TM9SF4	INTS1	C19orf26	MAPK8IP3	RREB1
SRF	40	DDX27	BRD2	RAD54L2	BICD2	IPO4	MAML1	PPRC1	FLNA	STX4	TMEM44	ZSCAN20	CLCF1	EGR1	HIC1	RUNX1	TNXB	CEBPB	NFIL3	WDR74	VPS37C	NFKBIZ	MYADM	BGN	JUNB	SUPT5H	HTT	CSNK1G2	DAPK3	PIM1	EIF1	MKL1	ARID5A	ATG2A	MUC1	HNRNPM	SFXN3	ZNF444	ANGPTL4	APOL2	SEMA4C
NFE2	39	EPB42	P2RX1	DAO	S100P	PROZ	FAU	BIK	RNF43	ADRA1B	DOT1L	GP9	HIST1H2BB	PCK2	PSTPIP1	SLC16A5	STAP2	TRIM31	VAMP5	ABCA7	ADAT3	FAM71A	NBEAL2	HIST1H1A	SPN	TNXB	S1PR4	UCN2	NLRP12	CD79A	C17orf53	POLR2L	MYBPC2	AGRP	RGS14	NDUFB7	NLRP1	TRMT1	LDLR	UPB1
STAT1	38	B2M	TAP2	PLSCR1	WARS	CXCL10	TAP1	IFI6	CXCL11	DTX3L	PARP9	OAS1	OAS3	PSMB9	TMEM30A	TRIM22	BATF2	SAMD9L	IFI35	IFIT2	IFIT3	IRF1	CXCL9	SAMD9	PSMB8	PSME2	PLEKHA4	HAMP	SP100	APOL4	DDX60L	UBE2L6	TRIM14	GBP3	PSME1	APOL1	STAT1	LPP	APOL2
GTF2I	38	SUV420H1	ZNF3	GTF2IRD1	HNRNPA2B1	CEP68	REPIN1	ILF3	SLC39A6	ARID1A	RAB11B	RAC1	WDR82	ZNF566	MUM1	OGG1	UPF3A	ARFGEF2	TMED2	WBSCR22	CLPTM1	AKT2	ALDH1B1	FUS	TMEM9	ASNA1	NDUFB7	ACP2	SLC12A9	PSMC3	MCOLN1	DDA1	ISOC2	SYMPK	DPM2	AP4M1	PRPF19	FBXL19	USP30
SIX5	38	GLI1	PRX	ADRA1D	RHBDL1	ALKBH6	ARHGEF1	CCDC9	CENPB	EPN1	FAM83E	FBF1	FLT3LG	MAFK	NR1H2	PPP1R15A	SBNO2	THOC6	TSKS	TUT1	YIPF2	ZNF581	BBC3	FSCN2	KLHDC4	TOMM40	TRAF2	U2AF2	ZNF524	BCAM	CCDC40	SNRPD2	FUZ	SYMPK	BCL2L12	ERCC1	TSEN34	MBOAT7	ZBTB45
LYL1	37	MAPKAPK3	LST1	SPI1	PSMB10	TRAF3IP3	MLXIPL	ARRB1	HCST	PTPN6	SCAMP2	TSPAN32	WDR81	CSF1R	S100Z	SH3BP1	MAST4	ARHGAP4	LRCH4	LPAR5	C10orf54	RASAL3	TK2	NFKBID	CEACAM21	PCDH12	DNAJB12	SORL1	UBA7	MKNK1	CACNA2D4	PLD1	SIPA1	NCF4	SULT2B1	TBC1D22A	NINJ2	RAB4B
RUNX2	36	CCIN	MYO1F	SPINT1	ITGB5	RAC2	S100A11	SCPEP1	BFSP1	CIDEB	EFNA5	GNRH2	GP1BA	H19	KLRD1	LIM2	MB	MGAT3	MMP11	NPBWR2	SCNN1A	SLC2A4	VPREB3	LHFPL2	REXO2	AMPD3	EEF2K	ITGB2	LTBR	PARVG	MPPE1	CSNK1D	CYTH4	MYD88	RASSF5	IER3	TRAM2
BATF	36	ARHGDIB	TNFRSF10C	GCNT1	TRPV2	CCR7	IER3	IL4I1	LCP2	NCF2	RGS16	SLC25A19	SOCS1	POU2F2	RGS14	RIPK3	PIK3AP1	PLB1	TYMP	AMPD3	ODF3B	ASB2	SRGN	SLC2A9	PTPN6	UPK3A	CAPZA1	LPXN	SCO2	TES	FAH	DGKA	SOCS3	PIK3R5	EHBP1L1	ZGPAT	ARAP1
E2F4	36	SDCCAG3	NUTF2	VAC14	HYOU1	SLC1A5	AXIN1	CTSW	E2F2	GGA3	H2AFX	ZC3H3	ZNF747	AP1M2	TMEM190	ATN1	MLXIP	NPB	MKL1	RAD9A	NECAB3	MRPL38	FOXRED2	PTGES2	C11orf68	TRAPPC9	ATAD3B	BRSK1	ACY3	ASB16	ADAT3	PRSS36	C11orf72	VARS	PRSS8	CBFA2T2	EZR
STAT5A	35	TNFRSF1B	F11R	DEF6	LCK	MUC1	PRKCD	SERPINB1	EMP1	EPS15	KDSR	IRF2	LPP	C1RL	SERPINB6	ADAMTSL4	EDEM2	PTPN6	SIL1	BLVRB	TRAF1	MAPKAPK3	HECTD3	GSDMD	CASP8	SNAP23	IL4R	MGST2	MOV10	PLEKHA4	STAT6	PLEKHF1	LITAF	TNFAIP8	RUNX1	CISH
TCF21	34	SLC6A7	TULP1	SLC1A5	CAPN10	C17orf64	FAM71A	FGFR4	SYNGR4	C11orf72	ANO9	TACSTD2	DNAH3	PTGIR	C8orf49	CCL11	CARD14	P2RX6	CDH16	USP49	ITGB6	UPK2	HES7	COL27A1	CLDN9	RAB3D	TMEM63A	FSCN2	AGRN	SDHB	ATXN7L1	SNPH	TNXB	ARMC9	GSG1
ZEB1	33	CCNI	CSNK1E	TUBB2B	SMARCA4	STAT5B	PCDHGC3	KHSRP	CHD9	CUEDC1	HIP1	KIDINS220	PA2G4	PCDHGC4	SET	CCND2	EEF2	MAPRE1	GTPBP4	ZNF678	IDI1	AZIN1	CHD7	PRKAB1	RAC3	USP7	FIP1L1	EBPL	SPAG9	FCHSD2	FAM111B	CIRBP	SNRK	BCAN
ZNF76	32	TMUB2	GTF2H4	SETD1A	CDK9	KDELR1	RAB5C	SCAMP4	TFEB	UBAC1	GABARAP	ARAP1	CASC3	ACIN1	CLEC16A	HDGF	RHOB	SUFU	PNPLA2	RENBP	PORCN	DDR1	CENPT	SCARB1	SMG7	CENPB	STARD10	ATP13A2	UBA1	UBTF	SGTA	CNPY4	MUS81
PGR	32	PLEKHG6	SCNN1A	F2	CALML5	LIPH	C17orf59	ITGA2B	KCNH4	MRPL41	PRX	SLC12A3	SLC34A1	TULP1	VDR	CMTM1	IGSF22	EPCAM	STRN	MAP2K6	GNAL	MYBPC2	CHRNA2	ANXA9	POFUT1	GJC2	CCDC57	SPTBN1	THRA	RAPGEF3	METTL10	TBX6	UBE2D1
E2F7	32	CDC6	CENPA	CHEK1	DTL	FAM111B	FANCI	KIAA0101	KNTC1	MTAP	RPIA	TIMELESS	TYMS	CDK2	ETV4	TMEM194A	IER5	CEP55	HJURP	CDCA7L	ASF1B	RPA3	RRM2	BRCA1	AURKA	UNG	ANP32E	BUD31	GDF15	SPC24	IFRD1	HEATR2	RFC2
AHR	31	MAP3K8	TGFBI	VDR	S100A11	SEMA3C	WIPF1	ARHGAP29	VAMP5	FILIP1L	OSBPL9	CYP1B1	FBP1	RFTN1	MYOF	EMR2	ITGB5	PYGL	RBMS1	MFSD1	FNDC3B	SPPL2A	ABCC3	IQGAP1	IER3	KYNU	CD44	RUNX2	MBNL1	RUNX1	NPM1	ELF4
SP4	31	ADNP	RBM12	WHSC1	KBTBD2	RBBP4	PDP2	RFX7	MEX3A	GPC2	NFIX	CHD7	FXYD3	MED14	DAPK3	USP2	CHRNB4	EPB41	WISP3	EIF1	FEM1B	ACAP2	RBM34	DIAPH1	PHLDB1	APBB2	C18orf25	GGA1	WHSC1L1	ZNF512B	ZNF771	FXR2
MEF2A	30	TACC1	MBNL1	FNBP1	TGOLN2	FLI1	FOXP1	GLS	HMHA1	MTUS1	SLC12A6	CHSY1	MAP3K8	WDR44	SH2B3	AKAP13	RHOQ	LYN	MAN2A1	TNFRSF12A	TLR1	LRRC8C	ITPRIP	FAM114A1	AFF1	ZNF143	MEF2A	CTNND1	UTP3	PICALM	OSBPL9
STAT2	30	LGALS3BP	CFLAR	AFF1	TRIM22	OAS3	RNF213	SAMD9L	GRN	LGALS9	OAS1	TNFRSF1A	UBA7	UNC93B1	CASP8	PARP10	IFITM2	SLC29A1	TAP2	NAGPA	NADK	STAT3	RIPK1	PML	CSF1	IFITM3	C6orf62	TMC6	B2M	SMG7	STAT2
RUNX1	29	IL27RA	PTGIR	ANPEP	BCL3	CHSY1	MYH9	C1QTNF6	B4GALT1	CBLC	DEF6	DOT1L	LRCH4	PTGES	SNTB2	TNFRSF10C	TNFRSF10D	PSD4	HIST1H1D	PSME2	TNFRSF18	GNA15	HEXB	IRAK1	LGALS1	ELL	PAX8	RUNX1	ATP2A3	ADRBK1
EPAS1	29	CANX	ECE1	MYH9	SEC14L1	TNS1	TTYH3	BCAT1	LTBP3	MGLL	TRIO	ADSSL1	NAGS	SLC43A3	LDHA	SERPINE1	SLC2A1	SPAG4	TFRC	CA12	MALL	TNFRSF10D	NOL3	GDF15	EGLN3	BHLHE40	SMAD3	LIMK1	PTPRJ	SCD
MNT	29	ZCCHC2	PELP1	LARP1	PRRT2	TCOF1	TOM1L2	AMPD2	APBB3	ZBTB11	SH2D5	RAB3A	ICAM5	RNMT	C2CD2L	SKP1	NPTN	SSX2IP	SLC25A12	AGTPBP1	DHX34	NAGPA	WBP2	SCAPER	AP3D1	DNAJC16	LRRC8B	MINK1	HERC1	ARHGEF3
FOXP1	28	CACNA1C	CBX7	FGD6	FGF18	HIVEP2	KIAA0430	KIAA1217	MEF2A	MICAL2	NUAK1	PTPRM	PXK	SH3BP5	SH3PXD2A	TACC1	TMTC1	KLF2	NCOA7	DUSP2	MYCBP2	YPEL2	FAM174B	RIN2	VPS13C	PURA	STAT4	WNT5B	PIAS1
IRF2	28	DDO	TLR3	PHF11	BTN3A3	GIMAP2	TAPBPL	TMCO4	EIF2AK2	PLXNC1	SAMD9	KDSR	PARP14	PARP12	TAPBP	APOL6	SP140L	C19orf66	TRIM21	UBA7	PLSCR1	OTUD4	CTSO	DPYD	RCBTB2	IL15	ERAP1	ASCC3	DDX60
EGR1	27	IER2	EGR3	FOS	FGFR1	DUSP5	JUN	FRMD8	ITGA7	SLC27A3	FOSB	ZFP36	SPRY1	EIF4G1	ARC	JUNB	OSM	PTMA	TRIO	DUSP1	ETF1	SIPA1L1	TNFRSF12A	SDC4	UGCG	SOCS3	MCL1	EGR1
E2F8	27	EXO1	POLQ	NUSAP1	STIL	FANCI	CDC6	ANKRD32	BRCA1	CDCA5	IGF2BP3	MCM8	FTSJ2	QTRTD1	HMGB2	DEPDC1	RBBP8	RPA3	CENPK	GGCT	NUP37	CDCA3	BUD31	PSMC3IP	RFC4	FEN1	RBL1	RFWD3
VEZF1	25	H3F3B	MED13	CASC3	CTCF	ZNF428	MEX3A	SET	SFPQ	SPAG9	ZNF652	ZC3H4	HMGB1	SUV39H2	TRAF4	ZADH2	LIN9	KIFC1	ING4	ZNF131	PPP1R15B	CTBP2	DYRK2	FADS1	TCF7L2	ACOX1
ZNF143	24	ZNF586	ZFR	MAD2L1BP	ZNF552	DNAJC18	ZNF627	VPRBP	TNNI3	SYNGR4	GRIN2D	TREH	TUBA4B	ACOX1	TREX2	THRA	ESD	DTNB	PACRG	F12	TMEM143	RAI1	SCRT1	HTR3B	CLTB
XBP1	24	FNDC3B	RBMS1	SSR1	MCFD2	CRELD2	SCO2	C11orf24	NFKBIE	VKORC1	MLKL	TBL2	TM9SF1	TPST2	CALR	HIF1A	TBC1D22A	CREM	C14orf166	TRIB3	MAGOH	MLX	RIOK3	EMG1	TRIP11
SETDB1	24	SFPQ	LIG1	NKIRAS2	SETD5	POGZ	ILF3	ARID1A	CHD4	SCMH1	ZNF696	HDAC5	ALKBH2	CREB3L4	PA2G4	ING4	LUC7L	SMARCA4	ZNF7	C1orf35	KHSRP	GTF3C5	SAMD13	DHX34	TRIM25
ESRRA	24	FKBP2	CD2BP2	ATP5D	BAZ2A	NR2F6	UBAC1	CS	CYC1	TBC1D10B	GFER	SNORA68	GNL1	CCDC88B	MVD	NFKBIL1	ATP5B	ECSIT	MRPL38	CYTH1	ZNF276	NFATC3	LGALS2	BBC3	RASGRP2
MAFF	23	VIM	JUN	ATF3	PTRF	INSIG2	PHLDA2	GADD45A	DUSP6	GAPDH	GRB10	TNFAIP3	CARS	BIRC3	PYGL	ALG2	ZFAND2A	GDF15	BHLHE40	KLF6	RIPK2	SHC1	SLC39A1	MAFF
MYC	22	ACTG1	BYSL	ANP32B	EEF1G	EIF4EBP1	IPO4	RPS2	SHKBP1	SLC1A5	RPS16	SDCCAG3	YIF1A	ANKLE1	EEF1D	ABCA1	GLTSCR2	AZIN1	PYCR1	EIF3D	HNRNPM	GORASP2	ACLY
CLOCK	22	SLTM	VPS8	MYO9A	LARP1	PPAT	C2orf42	TERF2	UBE2Q1	CRY2	DENND4B	RAB5B	TBC1D17	WBP2	CLCN6	PPM1K	PAQR8	KIAA0226	SGSM2	IVD	FOXN3	HIST1H3J	MED24
NFYB	22	RMND5B	RAB5B	HDHD2	ARHGAP12	UBE2D2	YAF2	CTCF	TDRKH	ZNF664	AMN1	SGMS1	MTM1	ZNF706	SDHC	ATP6V1E2	VAPA	CRYZL1	RAD51AP1	PDIK1L	PIGF	PRTFDC1	DENR
NRF1	22	ZNF3	SIRT7	U2AF2	QTRT1	C17orf85	DAZAP1	ILF3	INTS3	ATAD5	INPP5B	ZNF653	MCM7	CNTLN	UCKL1	ZNF512B	ZNF862	UNK	RERE	SPOP	SNRNP70	MLLT1	PPAN
TBP	22	CCNC	NUP43	LATS1	TRIT1	CFDP1	DDX27	DHX16	NOL7	RCOR1	SNRPA1	CREB3L4	ZNF500	UBXN1	QRICH1	TRIM39	SRF	INTS4	MDC1	SETDB1	XPNPEP1	TRIM27	PAK1IP1
ELK1	21	RHBDL1	CCND3	NDEL1	PPP1CA	TUBGCP2	ADRBK1	GPR137	SCAMP3	STUB1	CFL1	SBNO2	ABCB9	KCTD2	RAB5C	C9orf16	C16orf13	CDK9	C1orf86	GNAI2	GPAA1	P2RX6
ELK4	20	PDE4D	C19orf26	CCRN4L	NDOR1	SPATA12	LENEP	RPL18	RPL19	FBXL18	ZNF598	DQX1	EVPL	PKLR	RHOF	TCTE3	C17orf53	LMAN1L	USHBP1	PHF1	TTF1
FOS	20	IER2	ZFP36	FOSB	KIAA0355	TMED10	JUNB	HSPA1A	DUSP1	IRS2	KLF6	MCL1	PDE4B	EGR2	SRGN	SGK1	PLEKHG2	TNFRSF10C	NR4A2	DNAJB1	GADD45B
ZBTB17	20	RERE	MED24	RBM10	BAHCC1	C1orf35	DHX37	DVL1	FOXK2	SART1	DOK4	JRK	THOC6	AKAP8L	GLI4	BSDC1	TRMT1	H1FX	CD7	CROCC	SETDB1
RFX5	18	PARN	STX6	BTN2A2	ADAT1	TRIM26	BTN2A1	BTN3A1	GABARAP	SFXN2	CSK	CNOT1	HSPA14	ATP6V1E2	REC8	SPTBN2	EIF4EBP2	TAF6L	NUMA1
RBCK1	18	PER1	TSNAXIP1	FKBP10	GALNS	HMG20B	NUMA1	WDR90	HOOK2	RNF31	FOXJ1	TBC1D10B	CDK10	MFSD3	IQCE	CHMP1A	DNM2	EPOR	ANGEL1
GATA2	18	ATP2A3	EFNA3	ICAM4	IL2RG	RREB1	TMC4	BBC3	ZNF771	RAMP2	CYP2E1	WDR37	PPP1R12B	EGFL7	ADCK1	FAM57B	FOXO4	ZBTB7B	CCDC9
STAT5B	18	BCL6	LIG3	NFATC2IP	RPS2	SOS1	XPO7	PRPF8	CLK3	CSNK1E	DVL3	ATP6V0A1	UPF3A	INTS5	STX16	RSAD1	DDX19A	MAPK1IP1L	SMG7
HNF4G	18	ALDH3B2	C17orf59	CHRNE	RBPJL	TRIM31	DAG1	GLT8D1	NEK4	UBXN8	C6orf62	CPSF1	TCAP	ABCB9	INTS3	ACBD4	SLC7A10	N4BP1	IL17RC
ASCL2	18	F2	CEBPA	C6orf25	CBLC	CLK3	MLLT1	DOCK2	ATXN7L1	PTPN6	SCAMP3	MARK2	AKAP10	FSCN2	MAPK14	LFNG	RRP12	DNAJC17	GDF15
REST	18	CLIP1	UNC45A	PTRF	UPK2	DNM2	GRN	IFNAR2	KCNIP2	CCDC9	SLC4A1	PLXNB2	HDAC6	FGF18	DAXX	IVD	PACS1	LIMS2	CHST5
HIF1A	16	NUMB	DDIT4	SAMD4A	SLC35B2	TRIM9	HK2	ADAMTS9	PYGL	SNTB1	SSR1	G3BP1	PLOD2	GBE1	TFRC	AK2	QARS
TFAP2A	16	MLLT11	C2orf48	MN1	ACAN	CHD7	DBN1	EWSR1	GPC2	HNRNPM	PIK3R2	IRF6	SP4	DIAPH1	SBNO1	ZNF839	FXR2
GATA4	15	ELF3	RAB17	CITED4	AMHR2	NPPB	LENEP	SAG	COL27A1	MPL	ADCK4	TSSK3	CASP10	HIST1H3J	MYL4	CLOCK
MBD3	15	GATAD2A	MIDN	PAF1	RTEL1	DMPK	ATP5D	PPARD	NPEPL1	ZGPAT	AP1M1	PPP2R4	GRAMD1A	MTA1	TBX2	OGFR
ESR2	15	MED12L	RTEL1	P2RX6	ZBTB7B	TLR9	SLC29A1	ACAP1	TP53TG5	MAPK8IP3	PDLIM7	MAST2	AGRN	FUT7	TNS1	IKBKG
RELA	13	FAM65A	CSNK1D	SF1	TGFB1	CRK	ASNA1	NFKB2	STX10	HSP90AB1	ADAMTSL4	BHLHE40	BCL3	STAT2
REPIN1	13	KCTD2	EHMT2	ATXN2	ATP6V0A1	KIAA0226	OBSL1	TRRAP	AGAP3	ZNF775	ILF3	MEPCE	EXOC4	POLDIP3
HOXA1	12	PTPN6	TYROBP	ACAA2	IGF2BP3	CNPY4	PTRF	GUSB	HEXB	CDCA7L	RAP2B	C7orf25	RIPK1
EBF1	12	CBLB	CD248	CLINT1	GPR124	MYO1B	NID2	ETS1	PDCD4	MAP3K3	PDGFRB	MICAL1	PLXDC1
TP73	12	PPP1R13L	SNTB2	GLTPD2	EPN3	CDC42BPG	C19orf33	TCTE3	ADCK4	TUBA4B	WNT5B	MYCBPAP	MTA2
SPDEF	12	ACSM3	TMEM184A	ENTPD2	KREMEN2	PVRL1	SLC1A5	ANKRD60	ANKRD24	CASZ1	CLDN6	PKMYT1	MKL1
POU2F2	12	ARHGAP4	PLEKHG6	SPI1	BATF	BCL2	UNC13D	CCDC88B	CYP2W1	TBC1D2	TRABD	PSTPIP1	PTPN6
EHF	11	OSGIN1	CNFN	B4GALNT3	SAMD12	TCTE3	FBXL18	HSH2D	FUT2	VGLL1	TSSK6	ZBTB37
HNF1B	11	ACSM3	KLHDC7A	SLC16A11	PLCXD2	TTLL6	GUCA2A	SEMA4G	SRC	IRF2BP1	RASSF7	PAX8
ETS2	11	DGKA	ANKRD40	EIF4B	STAT6	TBC1D8	GRB2	ACSL5	RNF125	HLA-DMA	TYROBP	ETS2
VDR	11	COL1A1	SERPINE1	PTP4A2	HIST1H2AL	HIST1H3I	HIST1H4L	LRCH4	PCK2	SULT2B1	SERPINB1	DENND2D
BACH2	10	REV3L	MDC1	BPTF	TCF4	RUFY3	POGZ	FHOD3	TMCC1	LBR	C14orf93
STAT3	10	SOCS3	HMOX1	MYH9	MCL1	DNAJB1	GANAB	PTRF	CNN3	MVP	STAT3
KLF10	10	NUP54	EXOSC3	NOP16	TRIAP1	NUF2	SLC33A1	ZNF561	KIAA0101	TRIP4	KLHL20
IRF3	10	GPR108	TRIP10	ERI3	ABHD8	SBNO2	TPD52L2	ISG20	MYH9	INPP5B	STK11
E2F3	10	KIFC1	NCAPD2	CBX5	SETD8	CDC42SE1	C11orf30	EHMT1	STK4	SART3	MDC1
TP63	9	B3GNT8	PRX	EXOC3L2	MTA2	CCDC85B	JAK3	NAGLU	PRDM1	RNF43
SREBF1	9	NR1D1	SCD	CTDSPL	CTF1	GPR108	DNM2	ACADVL	BHLHE40	ORAI3
PRDM1	9	TNFRSF1A	CARD16	IL15RA	SERPINE1	CASP1	TNFRSF10B	AMIGO2	TAP2	ZNF224
MYBL2	9	AURKB	TPX2	IGF2BP3	KIF2C	FANCA	H2AFX	CBX2	PRC1	TDP1
HOXA6	8	ALDH3A1	C17orf59	FOLR3	HIST1H4B	SH2D3A	ZNF771	LSM4	FDPS
RXRA	8	PC	FNBP1	AGPAT3	DNAJB2	ABCA1	DDIT4	AHNAK	TUBG2
HOXB13	8	HOXA3	CLDN4	MVK	MICAL2	GARNL3	DGCR14	HRASLS2	DAB1
TFDP1	8	DDOST	ASF1B	CDC6	HMGB1	ING1	KIF22	DNAJB11	NCOA5
E2F2	8	PTMA	C1orf116	SFT2D3	NANOS3	C1orf105	UPK2	FRMD8	KLHL22
BCL11A	7	MYB	ENC1	HOXA2	IGF2BP3	LAMC2	ATF5	BCL11A
THAP11	7	HTRA2	ACD	CCDC101	PARD6A	RBL2	UBAC1	MARS
RARA	7	GCN1L1	ATP5D	CLK3	FBRS	VARS	PRR14	STK11
STAT4	7	MAP3K8	SEMA4A	PPP1R16B	FOXP1	CDC42	IL2RA	RBKS
SMAD3	7	YAP1	CREB3L1	LIMK1	PRSS22	RIN2	SHROOM3	TRIM8
KLF3	7	PTPRE	SPRED1	ADAM15	GPR137	CLIC1	ARF6	PPP4C
MITF	6	FNTB	SLC25A45	NPC1	SLC7A7	NINJ2	CD59
ZBTB33	6	YOD1	SIRT4	C14orf93	SOX12	SLC25A33	VARS
BARX2	6	TTC16	CDC25A	MYLPF	NRL	SYNGR4	IVD
RBPJ	5	CORO7	C14orf93	FCHSD2	ZNRF1	ARHGEF7
MEF2C	5	TBC1D4	MAPRE2	ITPR1	MEF2A	PLCL2
FOXO3	5	NFIX	CYTH1	OSBPL7	NR2F6	KLF3
ZKSCAN1	5	SMARCA4	ANKRD17	MED13	DICER1	AHCYL1
TCF4	5	SIAH1	NKIRAS2	CDC14B	GTF2I	TCF4
ETV7	5	GSTZ1	NBR2	PPAN	ZBTB32	ZMYND10
FOXH1	4	NKG7	WAS	FARS2	RHBDD3
FOXG1	4	CDCA7L	PPP5C	SYMPK	DMPK
NKX2-1	4	GADD45G	SPTBN2	TMEM184A	BCL11A
NFATC1	4	PDCD1	PPAN	RAB8A	SLC1A5
HEY1	4	ADNP	MEX3C	CRKL	POLDIP3
HSF1	4	CDK3	STIP1	FKBP4	MAT2A
TCF7L2	4	CNOT3	SPEN	SMAD3	TCF7L2
HOXA4	3	CLIC1	SIVA1	CDK4
SNAI2	3	MCAM	TRADD	WWTR1
GLI2	3	ARID3B	PER1	BCL3
ZFX	3	MAP3K2	ROCK2	IDH3A
CENPA	3	ECT2	SPAG5	POLD3
STAT6	3	LCP2	NAGPA	SH2B3
CDX2	3	PITX3	SIT1	LUZP1
GRHL3	3	DLEC1	MYLK2	PSAT1
MZF1	3	HOOK2	GTPBP3	RFX2
GLIS1	3	CCBE1	CCDC85A	CNGA1
NFAT5	3	AFF1	MTF1	TACC1
BACH1	2	ACTA2	RAB35
SOX2	2	IL17RD	ZNF608
TP53	2	TUBB	DHX37
PRDM14	2	ACSM3	RARG
NANOG	2	NPFF	NKTR
GMEB1	2	UBE2R2	THRAP3
PAX6	2	EZR	CCDC121
TAL1	2	CCDC9	FBXL18
ZNF236	2	POGZ	ZKSCAN2
ZNF217	2	SLC25A24	KDELC2
ZNF92	2	ELP3	ZNF22
ZBTB10	2	HMGB1	CNBP
MAFB	2	DUSP1	PALMD
ETV5	2	ITGA2	LDLR
ELF2	2	PIGC	INVS
MEIS1	2	SPRY1	PIK3C2A
SOX4	1	NAV1
ZNF281	1	UBE2Q1
SOX10	1	ERBB3
ZNF395	1	RELA
HOXC6	1	SCNN1A
EGR2	1	ZFP36
SREBF2	1	HMGCS1
ARNTL	1	KLF9
HSF2	1	MATR3
NFYC	1	ATN1
MBD2	1	OVOL1
NR1H3	1	ABCA1
FOXP3	1	TBC1D10C
ZFHX3	1	WASF2
NFKB2	1	SEMA4B
NFE2L2	1	SQSTM1
ETV4	1	OBSL1
HAND2	1	RUNX1T1
HAND1	1	ITGB6
HES1	1	HES1
IKZF1	0
SOX3	0
HOXA9	0
SOX17	0
SOX9	0
HOXA7	0
HOXA5	0
RFX3	0
ZNF12	0
ISL1	0
THAP1	0
HOXB4	0
ZNF711	0
ATF5	0
HOXB7	0
GATA6	0
T	0
ZNF706	0
HIVEP1	0
NKX2-5	0
HOXC8	0
ZBED4	0
NR2F1	0
PBX2	0
ZFAT	0
HBP1	0
BARHL1	0
ZNF250	0
PHF20	0
HOXC11	0
MECP2	0
ZNF280D	0
TFE3	0
TET2	0
PAX3	0
TERF1	0
NR5A2	0
CUX1	0
MSX1	0
MBD4	0
BRF2	0
PCGF2	0
GRHL1	0
GFI1B	0
UBP1	0
RORA	0
NR3C1	0
HOXA13	0
ZNF84	0
SALL4	0
PITX1	0
HMGN3	0
FOXP2	0
ZFP42	0
ERF	0
DLX2	0
DLX4	0
CREM	0
GLIS3	0
FOXO4	0
SMAD1	0
SMAD4	0
CBX2	0
NR4A1	0
SP2	0
LHX2	0
MAFG	0
SP3	0
DBP	0
SNAPC2	0
SNAPC4	0
MYBL1	0
NKX3-1	0
EMX1	0
KLF15	0
ETV6	0
ELF3	0
ELF5	0
IRF5	0
LEF1	0
NR2C2	0
TBX21	0
ATOH1	0
HES4	0
JAZF1	0
PDX1	0
TBX3	0
CEBPZ	0
[truncated: 706 more columns]
